# Supplementary material for: Retinal stem cells modulate proliferative parameters to coordinate post-embryonic morphogenesis in the eye of fish
Source: eLife. 2019 Mar 26;8:e42646. doi: 10.7554/eLife.42646 (PMC6486154; doi:10.7554/eLife.42646)
Supplement: Figure 3—source data 1. — Figure 3C’–C’’ ‘roi’ format files of aligned individual patch outlines for each condition. Data can be opened in the program ‘ImageJ’. [file elife-42646-fig3-data1.zip]

Archive with 5 entries (4 files):
- Figure_3-source_data1/
- Figure_3-source_data1/F3_ROI_aligned_NR.zip
- Figure_3-source_data1/F3_ROI_aligned_RPE.zip
- Figure_3-source_data1/F3_ROI_aligned_sim_inducer.zip
- Figure_3-source_data1/F3_ROI_aligned_sim_responder.zip
