# Supplementary material for: Retinal stem cells modulate proliferative parameters to coordinate post-embryonic morphogenesis in the eye of fish
Source: eLife. 2019 Mar 26;8:e42646. doi: 10.7554/eLife.42646 (PMC6486154; doi:10.7554/eLife.42646)
Supplement: Figure 3—source data 2. — Figure 3C’–C’’ ‘Tif’ format files of patch superposition, which can be opened in the program ‘ImageJ’. Averaged pixel intensity profiles measured on the patch superposition in ImageJ using the ‘Plot Profile’ function over a rectangle encompassing the entire image. [file elife-42646-fig3-data2.zip]

Archive with 9 entries (8 files):
- Figure_3-source_data2/
- Figure_3-source_data2/F3_NR_pixel_profile.csv
- Figure_3-source_data2/F3_RPE_pixel_profile.csv
- Figure_3-source_data2/F3_sim_inducer_pixel_profile.csv
- Figure_3-source_data2/F3_sim_responder_pixel_profile.csv
- Figure_3-source_data2/NR_patch_superposition.tif
- Figure_3-source_data2/RPE_patch_superposition.tif
- Figure_3-source_data2/sim_inducer_patch_superposition.tif
- Figure_3-source_data2/sim_responder_patch_superposition.tif
