# Supplementary material for: Retinal stem cells modulate proliferative parameters to coordinate post-embryonic morphogenesis in the eye of fish
Source: eLife. 2019 Mar 26;8:e42646. doi: 10.7554/eLife.42646 (PMC6486154; doi:10.7554/eLife.42646)
Supplement: Figure 3—source data 2. — Figure 3C’–C’’ ‘Tif’ format files of patch superposition, which can be opened in the program ‘ImageJ’. Averaged pixel intensity profiles measured on the patch superposition in ImageJ using the ‘Plot Profile’ function over a rectangle encompassing the entire image. [file elife-42646-fig3-data2.zip › Figure_3-source_data2/F3_NR_pixel_profile.csv]

X	Y
0	0.000000
1	0.000000
2	0.000000
3	0.000000
4	0.000000
5	0.000000
6	0.000000
7	0.000000
8	0.000000
9	0.000000
10	0.000000
11	0.000000
12	0.000000
13	0.000000
14	0.000000
15	0.000000
16	0.000000
17	0.000000
18	0.000000
19	0.000000
20	0.000000
21	0.000000
22	0.000000
23	0.000000
24	0.000000
25	0.000000
26	0.000000
27	0.000000
28	0.000000
29	0.000000
30	0.000000
31	0.000000
32	0.000000
33	0.000000
34	0.000000
35	0.000000
36	0.000000
37	0.000000
38	0.000000
39	0.000000
40	0.000000
41	0.000000
42	0.000000
43	0.000000
44	0.000000
45	0.000000
46	0.000000
47	0.000000
48	0.000000
49	0.000000
50	0.000000
51	0.000000
52	0.000000
53	0.000000
54	0.000000
55	0.000000
56	0.000000
57	0.000000
58	0.000000
59	0.000000
60	0.000000
61	0.000000
62	0.000000
63	0.000000
64	0.000000
65	0.000000
66	0.000000
67	0.000000
68	0.000000
69	0.000000
70	0.000000
71	0.000000
72	0.000000
73	0.000000
74	0.000000
75	0.000000
76	0.000000
77	0.000000
78	0.000000
79	0.000000
80	0.000000
81	0.000000
82	0.000000
83	0.000000
84	0.000000
85	0.000000
86	0.000000
87	0.000000
88	0.000000
89	0.000000
90	0.000000
91	0.000000
92	0.000000
93	0.000000
94	0.000000
95	0.000000
96	0.000000
97	0.000000
98	0.000000
99	0.000000
100	0.000000
101	0.000000
102	0.000000
103	0.000000
104	0.000000
105	0.000000
106	0.000000
107	0.000000
108	0.000000
109	0.000000
110	0.000000
111	0.000000
112	0.000000
113	0.000000
114	0.000000
115	0.000000
116	0.000000
117	0.000000
118	0.000000
119	0.000000
120	0.000000
121	0.000000
122	0.000000
123	0.000000
124	0.000000
125	0.000000
126	0.000000
127	0.000000
128	0.000000
129	0.000000
130	0.000000
131	0.000000
132	0.000000
133	0.000000
134	0.000000
135	0.000000
136	0.000000
137	0.000000
138	0.000000
139	0.000000
140	0.000000
141	0.000000
142	0.000000
143	0.000000
144	0.000000
145	0.000000
146	0.000000
147	0.000000
148	0.000000
149	0.000000
150	0.000000
151	0.000000
152	0.000000
153	0.000000
154	0.000000
155	0.000000
156	0.000000
157	0.000000
158	0.000000
159	0.000000
160	0.000000
161	0.000000
162	0.000000
163	0.000000
164	0.000000
165	0.000000
166	0.000000
167	0.000000
168	0.000000
169	0.000000
170	0.000000
171	0.000000
172	0.000000
173	0.000000
174	0.000000
175	0.000000
176	0.000000
177	0.000000
178	0.000000
179	0.000000
180	0.000000
181	0.000000
182	0.000000
183	0.000000
184	0.000000
185	0.000000
186	0.000000
187	0.000000
188	0.000000
189	0.000272
190	0.000326
191	0.000435
192	0.000544
193	0.000598
194	0.000653
195	0.000870
196	0.001142
197	0.001360
198	0.001414
199	0.001414
200	0.001468
201	0.001468
202	0.001468
203	0.001468
204	0.001523
205	0.001523
206	0.001523
207	0.001523
208	0.001523
209	0.001523
210	0.001523
211	0.001523
212	0.001523
213	0.001523
214	0.001523
215	0.001523
216	0.001523
217	0.001523
218	0.001523
219	0.001523
220	0.001523
221	0.001523
222	0.001523
223	0.001577
224	0.001577
225	0.001577
226	0.001577
227	0.001577
228	0.001631
229	0.001631
230	0.001631
231	0.001686
232	0.001686
233	0.001740
234	0.001740
235	0.001795
236	0.001795
237	0.001849
238	0.001903
239	0.001958
240	0.002012
241	0.002175
242	0.002338
243	0.002501
244	0.002556
245	0.002610
246	0.002610
247	0.002719
248	0.002719
249	0.002610
250	0.002501
251	0.002501
252	0.002447
253	0.002447
254	0.002447
255	0.002501
256	0.002501
257	0.002665
258	0.003100
259	0.003480
260	0.003861
261	0.004296
262	0.004296
263	0.004405
264	0.004459
265	0.004459
266	0.004459
267	0.004568
268	0.004568
269	0.004514
270	0.004568
271	0.004568
272	0.004622
273	0.004622
274	0.004622
275	0.004731
276	0.004677
277	0.004731
278	0.004785
279	0.004840
280	0.004949
281	0.004894
282	0.005112
283	0.005656
284	0.006308
285	0.006743
286	0.007178
287	0.007450
288	0.008103
289	0.008429
290	0.008810
291	0.009190
292	0.009408
293	0.010115
294	0.010822
295	0.011529
296	0.012453
297	0.013704
298	0.014574
299	0.015444
300	0.016205
301	0.017130
302	0.018109
303	0.019033
304	0.019686
305	0.020393
306	0.021045
307	0.021643
308	0.022296
309	0.022894
310	0.024090
311	0.025396
312	0.026918
313	0.028658
314	0.030671
315	0.033607
316	0.035782
317	0.038501
318	0.041438
319	0.045027
320	0.047365
321	0.050247
322	0.054489
323	0.059329
324	0.063353
325	0.066725
326	0.070368
327	0.074990
328	0.078906
329	0.083963
330	0.088259
331	0.095546
332	0.101365
333	0.107782
334	0.114416
335	0.118060
336	0.122193
337	0.127467
338	0.133177
339	0.138833
340	0.144434
341	0.149492
342	0.155093
343	0.158954
344	0.164718
345	0.170102
346	0.174071
347	0.176736
348	0.181032
349	0.188700
350	0.195171
351	0.201262
352	0.206754
353	0.215999
354	0.227636
355	0.240035
356	0.250313
357	0.263527
358	0.273914
359	0.287454
360	0.301648
361	0.314917
362	0.325956
363	0.338572
364	0.352602
365	0.368536
366	0.386372
367	0.403556
368	0.420469
369	0.435967
370	0.448094
371	0.462233
372	0.477731
373	0.492142
374	0.508402
375	0.523356
376	0.539942
377	0.554516
378	0.567296
379	0.582413
380	0.598945
381	0.613356
382	0.628419
383	0.640872
384	0.654032
385	0.670183
386	0.682854
387	0.696830
388	0.709935
389	0.722062
390	0.733917
391	0.742999
392	0.751210
393	0.758116
394	0.763881
395	0.766708
396	0.769047
397	0.770732
398	0.771929
399	0.768775
400	0.767198
401	0.765349
402	0.761705
403	0.757681
404	0.754473
405	0.749415
406	0.743542
407	0.737669
408	0.729838
409	0.719996
410	0.710642
411	0.699494
412	0.685627
413	0.672358
414	0.661156
415	0.649791
416	0.636685
417	0.624721
418	0.614280
419	0.601338
420	0.587199
421	0.573767
422	0.558758
423	0.542716
424	0.528849
425	0.513296
426	0.497852
427	0.483387
428	0.470118
429	0.454837
430	0.440481
431	0.426668
432	0.412638
433	0.398771
434	0.382348
435	0.366034
436	0.355049
437	0.342487
438	0.330197
439	0.317581
440	0.305182
441	0.293491
442	0.282941
443	0.271086
444	0.260156
445	0.250530
446	0.239980
447	0.230409
448	0.220403
449	0.208657
450	0.197183
451	0.186851
452	0.179564
453	0.173201
454	0.166186
455	0.159498
456	0.154984
457	0.148567
458	0.141498
459	0.134428
460	0.129588
461	0.123933
462	0.118060
463	0.113601
464	0.108978
465	0.105443
466	0.102126
467	0.098265
468	0.094296
469	0.090706
470	0.086138
471	0.081244
472	0.077274
473	0.073577
474	0.069879
475	0.066018
476	0.061395
477	0.057969
478	0.054435
479	0.051389
480	0.049269
481	0.047039
482	0.044320
483	0.041655
484	0.039589
485	0.037251
486	0.034205
487	0.030725
488	0.025450
489	0.023710
490	0.022078
491	0.021426
492	0.021045
493	0.020556
494	0.020012
495	0.019686
496	0.019251
497	0.018163
498	0.016912
499	0.015770
500	0.015335
501	0.014900
502	0.013758
503	0.012888
504	0.011637
505	0.011148
506	0.010876
507	0.010441
508	0.010006
509	0.009788
510	0.009517
511	0.009353
512	0.008864
513	0.008483
514	0.008320
515	0.008266
516	0.007940
517	0.007450
518	0.007504
519	0.007233
520	0.007287
521	0.007287
522	0.007396
523	0.007396
524	0.007450
525	0.007450
526	0.007504
527	0.007504
528	0.007504
529	0.007450
530	0.007450
531	0.007396
532	0.007396
533	0.007341
534	0.007287
535	0.007178
536	0.006961
537	0.006689
538	0.006526
539	0.006471
540	0.006417
541	0.006362
542	0.006308
543	0.006254
544	0.006254
545	0.006199
546	0.006145
547	0.006091
548	0.006036
549	0.005927
550	0.005873
551	0.005873
552	0.005819
553	0.005764
554	0.005710
555	0.005710
556	0.005656
557	0.005601
558	0.005547
559	0.005492
560	0.005492
561	0.005438
562	0.005438
563	0.005384
564	0.005329
565	0.005221
566	0.005112
567	0.004677
568	0.003317
569	0.003100
570	0.002937
571	0.002828
572	0.002773
573	0.002719
574	0.002665
575	0.002610
576	0.002610
577	0.002610
578	0.002556
579	0.002556
580	0.002556
581	0.002610
582	0.002556
583	0.002556
584	0.002556
585	0.002556
586	0.002556
587	0.002610
588	0.002610
589	0.002556
590	0.002556
591	0.002556
592	0.002501
593	0.002556
594	0.002501
595	0.002447
596	0.002393
597	0.002284
598	0.001958
599	0.001577
600	0.001360
601	0.001305
602	0.001251
603	0.001142
604	0.001088
605	0.001033
606	0.000979
607	0.000870
608	0.000707
609	0.000598
610	0.000381
611	0.000000
612	0.000000
613	0.000000
614	0.000000
615	0.000000
616	0.000000
617	0.000000
618	0.000000
619	0.000000
620	0.000000
621	0.000000
622	0.000000
623	0.000000
624	0.000000
625	0.000000
626	0.000000
627	0.000000
628	0.000000
629	0.000000
630	0.000000
631	0.000000
632	0.000000
633	0.000000
634	0.000000
635	0.000000
636	0.000000
637	0.000000
638	0.000000
639	0.000000
640	0.000000
641	0.000000
642	0.000000
643	0.000000
644	0.000000
645	0.000000
646	0.000000
647	0.000000
648	0.000000
649	0.000000
650	0.000000
651	0.000000
652	0.000000
653	0.000000
654	0.000000
655	0.000000
656	0.000000
657	0.000000
658	0.000000
659	0.000000
660	0.000000
661	0.000000
662	0.000000
663	0.000000
664	0.000000
665	0.000000
666	0.000000
667	0.000000
668	0.000000
669	0.000000
670	0.000000
671	0.000000
672	0.000000
673	0.000000
674	0.000000
675	0.000000
676	0.000000
677	0.000000
678	0.000000
679	0.000000
680	0.000000
681	0.000000
682	0.000000
683	0.000000
684	0.000000
685	0.000000
686	0.000000
687	0.000000
688	0.000000
689	0.000000
690	0.000000
691	0.000000
692	0.000000
693	0.000000
694	0.000000
695	0.000000
696	0.000000
697	0.000000
698	0.000000
699	0.000000
700	0.000000
701	0.000000
702	0.000000
703	0.000000
704	0.000000
705	0.000000
706	0.000000
707	0.000000
708	0.000000
709	0.000000
710	0.000000
711	0.000000
712	0.000000
713	0.000000
714	0.000000
715	0.000000
716	0.000000
717	0.000000
718	0.000000
719	0.000000
720	0.000000
721	0.000000
722	0.000000
723	0.000000
724	0.000000
725	0.000000
726	0.000000
727	0.000000
728	0.000000
729	0.000000
730	0.000000
731	0.000000
732	0.000000
733	0.000000
734	0.000000
735	0.000000
736	0.000000
737	0.000000
738	0.000000
739	0.000000
740	0.000000
741	0.000000
742	0.000000
743	0.000000
744	0.000000
745	0.000000
746	0.000000
747	0.000000
748	0.000000
749	0.000000
750	0.000000
751	0.000000
752	0.000000
753	0.000000
754	0.000000
755	0.000000
756	0.000000
757	0.000000
758	0.000000
759	0.000000
760	0.000000
761	0.000000
762	0.000000
763	0.000000
764	0.000000
765	0.000000
766	0.000000
767	0.000000
768	0.000000
769	0.000000
770	0.000000
771	0.000000
772	0.000000
773	0.000000
774	0.000000
775	0.000000
776	0.000000
777	0.000000
778	0.000000
779	0.000000
780	0.000000
781	0.000000
782	0.000000
783	0.000000
784	0.000000
785	0.000000
786	0.000000
787	0.000000
788	0.000000
789	0.000000
790	0.000000
791	0.000000
792	0.000000
793	0.000000
794	0.000000
795	0.000000
796	0.000000
797	0.000000
798	0.000000
799	0.000000
