# Supplementary material for: Retinal stem cells modulate proliferative parameters to coordinate post-embryonic morphogenesis in the eye of fish
Source: eLife. 2019 Mar 26;8:e42646. doi: 10.7554/eLife.42646 (PMC6486154; doi:10.7554/eLife.42646)
Supplement: Figure 3—source data 2. — Figure 3C’–C’’ ‘Tif’ format files of patch superposition, which can be opened in the program ‘ImageJ’. Averaged pixel intensity profiles measured on the patch superposition in ImageJ using the ‘Plot Profile’ function over a rectangle encompassing the entire image. [file elife-42646-fig3-data2.zip › Figure_3-source_data2/F3_RPE_pixel_profile.csv]

X	Y
0	0.000000
1	0.000000
2	0.000000
3	0.000000
4	0.000000
5	0.000000
6	0.000000
7	0.000000
8	0.000000
9	0.000000
10	0.000000
11	0.000000
12	0.000000
13	0.000000
14	0.000000
15	0.000000
16	0.000000
17	0.000000
18	0.000542
19	0.000814
20	0.000949
21	0.001085
22	0.001288
23	0.001288
24	0.001424
25	0.001492
26	0.001492
27	0.001559
28	0.001627
29	0.001627
30	0.001627
31	0.001695
32	0.001695
33	0.001695
34	0.001695
35	0.001695
36	0.001763
37	0.001763
38	0.001831
39	0.001831
40	0.001898
41	0.001966
42	0.002034
43	0.002373
44	0.003593
45	0.003864
46	0.003932
47	0.004068
48	0.004136
49	0.004203
50	0.004271
51	0.004271
52	0.004339
53	0.004407
54	0.004475
55	0.004542
56	0.004610
57	0.004746
58	0.004881
59	0.005153
60	0.005559
61	0.005966
62	0.006237
63	0.006305
64	0.006441
65	0.006576
66	0.006644
67	0.006712
68	0.006780
69	0.006847
70	0.006915
71	0.006983
72	0.007119
73	0.007254
74	0.007390
75	0.007864
76	0.009017
77	0.009220
78	0.009288
79	0.009356
80	0.009424
81	0.009492
82	0.009559
83	0.009559
84	0.009627
85	0.009627
86	0.009695
87	0.009627
88	0.009695
89	0.009695
90	0.009763
91	0.009831
92	0.009898
93	0.010102
94	0.011729
95	0.011797
96	0.011932
97	0.012000
98	0.012068
99	0.012136
100	0.012203
101	0.012203
102	0.012271
103	0.012339
104	0.012339
105	0.012407
106	0.011932
107	0.011593
108	0.011525
109	0.011390
110	0.011254
111	0.011119
112	0.010780
113	0.010712
114	0.010644
115	0.010508
116	0.010373
117	0.010305
118	0.010237
119	0.010102
120	0.009966
121	0.009898
122	0.009627
123	0.009288
124	0.009356
125	0.009356
126	0.009356
127	0.009220
128	0.009153
129	0.008949
130	0.008542
131	0.007864
132	0.007932
133	0.008000
134	0.008068
135	0.008136
136	0.008203
137	0.008271
138	0.008271
139	0.008339
140	0.008407
141	0.008407
142	0.008475
143	0.008475
144	0.008475
145	0.008475
146	0.008475
147	0.008475
148	0.008475
149	0.008475
150	0.008475
151	0.008475
152	0.008475
153	0.008475
154	0.008475
155	0.008407
156	0.008407
157	0.008407
158	0.008407
159	0.008407
160	0.008407
161	0.008339
162	0.008339
163	0.008339
164	0.008339
165	0.008271
166	0.008271
167	0.008271
168	0.008271
169	0.008271
170	0.008271
171	0.008271
172	0.008814
173	0.009017
174	0.009220
175	0.009424
176	0.009492
177	0.009695
178	0.009966
179	0.011390
180	0.011525
181	0.011661
182	0.011797
183	0.011864
184	0.012000
185	0.012068
186	0.012203
187	0.012339
188	0.012475
189	0.012678
190	0.012881
191	0.013085
192	0.013288
193	0.013831
194	0.014508
195	0.015119
196	0.015458
197	0.015864
198	0.016271
199	0.016746
200	0.016949
201	0.017288
202	0.017695
203	0.018237
204	0.018508
205	0.019254
206	0.020068
207	0.020746
208	0.021356
209	0.021831
210	0.022305
211	0.022983
212	0.024136
213	0.025085
214	0.025831
215	0.026576
216	0.027390
217	0.028407
218	0.028746
219	0.029763
220	0.030644
221	0.032068
222	0.033763
223	0.034576
224	0.035458
225	0.036271
226	0.036746
227	0.037763
228	0.038102
229	0.038712
230	0.040814
231	0.042576
232	0.044203
233	0.046576
234	0.048542
235	0.051593
236	0.053763
237	0.056203
238	0.058576
239	0.060203
240	0.061898
241	0.063932
242	0.064881
243	0.066237
244	0.068746
245	0.070169
246	0.072475
247	0.074169
248	0.075932
249	0.077898
250	0.079390
251	0.081153
252	0.083322
253	0.085831
254	0.087932
255	0.088881
256	0.090102
257	0.090915
258	0.092136
259	0.093695
260	0.094983
261	0.098915
262	0.101627
263	0.104203
264	0.108339
265	0.111254
266	0.113220
267	0.116678
268	0.119119
269	0.121356
270	0.123932
271	0.126102
272	0.128407
273	0.129559
274	0.131254
275	0.132746
276	0.134780
277	0.137356
278	0.139525
279	0.143322
280	0.147864
281	0.152475
282	0.156881
283	0.161220
284	0.165627
285	0.169153
286	0.173017
287	0.175729
288	0.178915
289	0.181492
290	0.184475
291	0.188678
292	0.191525
293	0.194847
294	0.198102
295	0.201559
296	0.206915
297	0.211051
298	0.216746
299	0.220407
300	0.225220
301	0.228407
302	0.232136
303	0.235661
304	0.239864
305	0.242915
306	0.245763
307	0.248678
308	0.251593
309	0.255119
310	0.258644
311	0.261288
312	0.264678
313	0.268203
314	0.273153
315	0.276068
316	0.277153
317	0.280203
318	0.285627
319	0.288610
320	0.292339
321	0.295119
322	0.299186
323	0.303729
324	0.308339
325	0.312678
326	0.319186
327	0.324475
328	0.329492
329	0.333898
330	0.338780
331	0.344475
332	0.348407
333	0.352678
334	0.355254
335	0.358034
336	0.361017
337	0.364746
338	0.369559
339	0.374780
340	0.379390
341	0.384271
342	0.393695
343	0.397695
344	0.402169
345	0.407593
346	0.411322
347	0.416949
348	0.421898
349	0.428475
350	0.433424
351	0.440542
352	0.446712
353	0.452407
354	0.456610
355	0.461288
356	0.466780
357	0.474780
358	0.482644
359	0.491797
360	0.499593
361	0.505220
362	0.511458
363	0.518102
364	0.525559
365	0.535458
366	0.546441
367	0.554576
368	0.560949
369	0.567661
370	0.573830
371	0.579729
372	0.587254
373	0.595322
374	0.605153
375	0.612949
376	0.622237
377	0.628678
378	0.635458
379	0.645966
380	0.654983
381	0.665763
382	0.676136
383	0.686712
384	0.701627
385	0.716610
386	0.730847
387	0.746915
388	0.759864
389	0.773356
390	0.783864
391	0.794237
392	0.802644
393	0.811864
394	0.817898
395	0.821288
396	0.827797
397	0.829017
398	0.831525
399	0.834237
400	0.839119
401	0.841220
402	0.843525
403	0.843797
404	0.841695
405	0.840746
406	0.836407
407	0.829763
408	0.822576
409	0.817695
410	0.814169
411	0.806576
412	0.795661
413	0.786305
414	0.776407
415	0.770847
416	0.764678
417	0.761017
418	0.749966
419	0.741898
420	0.735254
421	0.728475
422	0.722847
423	0.718847
424	0.708814
425	0.699322
426	0.687661
427	0.679322
428	0.669831
429	0.660475
430	0.654102
431	0.646983
432	0.640000
433	0.634983
434	0.629763
435	0.620881
436	0.613356
437	0.604949
438	0.594847
439	0.584136
440	0.574034
441	0.564542
442	0.555661
443	0.548339
444	0.538847
445	0.529424
446	0.519932
447	0.512339
448	0.503051
449	0.496678
450	0.490169
451	0.482644
452	0.474712
453	0.467322
454	0.460678
455	0.452881
456	0.445966
457	0.439593
458	0.431525
459	0.422847
460	0.419593
461	0.415932
462	0.411119
463	0.406170
464	0.401424
465	0.397898
466	0.390237
467	0.384000
468	0.376203
469	0.370373
470	0.364542
471	0.357831
472	0.350644
473	0.345695
474	0.341153
475	0.335186
476	0.329559
477	0.322983
478	0.317763
479	0.313966
480	0.310508
481	0.306576
482	0.303525
483	0.300678
484	0.296000
485	0.292407
486	0.288000
487	0.284407
488	0.281153
489	0.276949
490	0.271051
491	0.266373
492	0.261559
493	0.256610
494	0.253966
495	0.249288
496	0.244407
497	0.240136
498	0.235932
499	0.229356
500	0.223593
501	0.218983
502	0.212949
503	0.207186
504	0.202305
505	0.199864
506	0.197966
507	0.194847
508	0.191797
509	0.188203
510	0.185356
511	0.183254
512	0.181763
513	0.179932
514	0.178169
515	0.176271
516	0.173695
517	0.171186
518	0.169220
519	0.167186
520	0.164475
521	0.160814
522	0.157492
523	0.155322
524	0.152203
525	0.149017
526	0.145695
527	0.141966
528	0.139119
529	0.136949
530	0.134508
531	0.133627
532	0.133153
533	0.131254
534	0.129288
535	0.126712
536	0.124949
537	0.123390
538	0.121356
539	0.118915
540	0.116542
541	0.114102
542	0.112542
543	0.110576
544	0.109085
545	0.107864
546	0.106847
547	0.104610
548	0.101831
549	0.099932
550	0.098373
551	0.096610
552	0.094712
553	0.092678
554	0.090712
555	0.088136
556	0.085695
557	0.083525
558	0.081220
559	0.077627
560	0.073763
561	0.074169
562	0.073492
563	0.071322
564	0.069492
565	0.067051
566	0.062373
567	0.059729
568	0.058305
569	0.056136
570	0.052610
571	0.048814
572	0.047119
573	0.045627
574	0.044068
575	0.042508
576	0.041017
577	0.039186
578	0.037627
579	0.036000
580	0.033763
581	0.032271
582	0.031864
583	0.031051
584	0.030305
585	0.029559
586	0.028814
587	0.027797
588	0.026712
589	0.026169
590	0.025763
591	0.025627
592	0.025424
593	0.025085
594	0.024814
595	0.024339
596	0.023797
597	0.023593
598	0.023322
599	0.023051
600	0.022847
601	0.022576
602	0.022373
603	0.022169
604	0.021966
605	0.021831
606	0.021627
607	0.021288
608	0.020678
609	0.020610
610	0.020542
611	0.020407
612	0.020271
613	0.020203
614	0.020068
615	0.019864
616	0.019593
617	0.019119
618	0.018712
619	0.018373
620	0.018102
621	0.017831
622	0.017492
623	0.017085
624	0.016746
625	0.016339
626	0.015932
627	0.015390
628	0.014847
629	0.014712
630	0.014441
631	0.014237
632	0.014102
633	0.013966
634	0.013898
635	0.013763
636	0.013695
637	0.013627
638	0.013492
639	0.013424
640	0.013356
641	0.013288
642	0.013153
643	0.013017
644	0.012881
645	0.012814
646	0.012678
647	0.012475
648	0.012407
649	0.011254
650	0.010441
651	0.009695
652	0.008814
653	0.007729
654	0.005424
655	0.004881
656	0.004407
657	0.003797
658	0.003458
659	0.002712
660	0.002508
661	0.002441
662	0.002305
663	0.002237
664	0.002102
665	0.002034
666	0.002034
667	0.001898
668	0.001831
669	0.001831
670	0.001763
671	0.001695
672	0.001627
673	0.001627
674	0.001627
675	0.001559
676	0.001559
677	0.001559
678	0.001559
679	0.001627
680	0.001627
681	0.001695
682	0.001763
683	0.001763
684	0.001898
685	0.001966
686	0.002237
687	0.003390
688	0.003661
689	0.003864
690	0.004000
691	0.004068
692	0.004136
693	0.004271
694	0.004339
695	0.004407
696	0.004475
697	0.004475
698	0.004542
699	0.004610
700	0.004610
701	0.004678
702	0.004678
703	0.004746
704	0.004814
705	0.004881
706	0.004949
707	0.005085
708	0.005288
709	0.006508
710	0.006712
711	0.006915
712	0.007051
713	0.007051
714	0.007119
715	0.007051
716	0.007119
717	0.007051
718	0.007051
719	0.007051
720	0.006983
721	0.006983
722	0.006915
723	0.006915
724	0.006847
725	0.006847
726	0.006780
727	0.006712
728	0.006644
729	0.006644
730	0.006576
731	0.006576
732	0.006508
733	0.006441
734	0.006373
735	0.006373
736	0.006305
737	0.006237
738	0.006237
739	0.006169
740	0.006102
741	0.006102
742	0.006034
743	0.006034
744	0.006034
745	0.005898
746	0.005898
747	0.005898
748	0.005831
749	0.005831
750	0.005763
751	0.005695
752	0.005627
753	0.005492
754	0.005356
755	0.005153
756	0.005017
757	0.004814
758	0.004678
759	0.004475
760	0.004339
761	0.004271
762	0.004068
763	0.004000
764	0.003864
765	0.003797
766	0.003661
767	0.003525
768	0.003458
769	0.003254
770	0.003186
771	0.002983
772	0.002915
773	0.002712
774	0.002644
775	0.002441
776	0.002237
777	0.002169
778	0.001898
779	0.001695
780	0.001356
781	0.000949
782	0.000000
783	0.000000
784	0.000000
785	0.000000
786	0.000000
787	0.000000
788	0.000000
789	0.000000
790	0.000000
791	0.000000
792	0.000000
793	0.000000
794	0.000000
795	0.000000
796	0.000000
797	0.000000
798	0.000000
799	0.000000
