# Supplementary material for: Retinal stem cells modulate proliferative parameters to coordinate post-embryonic morphogenesis in the eye of fish
Source: eLife. 2019 Mar 26;8:e42646. doi: 10.7554/eLife.42646 (PMC6486154; doi:10.7554/eLife.42646)
Supplement: Figure 3—source data 2. — Figure 3C’–C’’ ‘Tif’ format files of patch superposition, which can be opened in the program ‘ImageJ’. Averaged pixel intensity profiles measured on the patch superposition in ImageJ using the ‘Plot Profile’ function over a rectangle encompassing the entire image. [file elife-42646-fig3-data2.zip › Figure_3-source_data2/F3_sim_inducer_pixel_profile.csv]

X	Y
0	0.000000
1	0.000000
2	0.000000
3	0.000000
4	0.000000
5	0.000000
6	0.000000
7	0.000000
8	0.000000
9	0.000000
10	0.000000
11	0.000000
12	0.000000
13	0.000000
14	0.000000
15	0.000000
16	0.000000
17	0.000000
18	0.000000
19	0.000000
20	0.000000
21	0.000000
22	0.000000
23	0.000000
24	0.000000
25	0.000000
26	0.000000
27	0.000000
28	0.000000
29	0.000000
30	0.000000
31	0.000000
32	0.000000
33	0.000000
34	0.000000
35	0.000000
36	0.000000
37	0.000000
38	0.000000
39	0.000000
40	0.000000
41	0.000000
42	0.000000
43	0.000000
44	0.000000
45	0.000000
46	0.000000
47	0.000000
48	0.000000
49	0.000000
50	0.000000
51	0.000000
52	0.000000
53	0.000000
54	0.000000
55	0.000000
56	0.000000
57	0.000000
58	0.000000
59	0.000000
60	0.000000
61	0.000000
62	0.000000
63	0.000000
64	0.000000
65	0.000000
66	0.000000
67	0.000000
68	0.000000
69	0.000000
70	0.000000
71	0.000000
72	0.000000
73	0.000000
74	0.000000
75	0.000000
76	0.000000
77	0.000000
78	0.000000
79	0.000000
80	0.000000
81	0.000000
82	0.000000
83	0.000000
84	0.000000
85	0.000000
86	0.000000
87	0.000000
88	0.000000
89	0.000000
90	0.000000
91	0.000000
92	0.000000
93	0.000000
94	0.000000
95	0.000000
96	0.000000
97	0.000000
98	0.000000
99	0.000000
100	0.000000
101	0.000000
102	0.000000
103	0.000000
104	0.000000
105	0.000000
106	0.000000
107	0.000000
108	0.000000
109	0.000000
110	0.000000
111	0.000000
112	0.000000
113	0.000000
114	0.000000
115	0.000000
116	0.000000
117	0.000000
118	0.000000
119	0.000000
120	0.000000
121	0.000000
122	0.000000
123	0.000000
124	0.000000
125	0.000000
126	0.000000
127	0.000000
128	0.000000
129	0.000000
130	0.000000
131	0.000000
132	0.000000
133	0.000000
134	0.000000
135	0.000000
136	0.000000
137	0.000000
138	0.000000
139	0.000000
140	0.000000
141	0.000000
142	0.000000
143	0.000000
144	0.000000
145	0.000000
146	0.000000
147	0.000000
148	0.000000
149	0.000000
150	0.000000
151	0.000000
152	0.000000
153	0.000000
154	0.000000
155	0.000000
156	0.000000
157	0.000000
158	0.000000
159	0.000000
160	0.000000
161	0.000000
162	0.000000
163	0.000000
164	0.000000
165	0.000000
166	0.000000
167	0.000000
168	0.000000
169	0.000000
170	0.000000
171	0.000000
172	0.000000
173	0.000000
174	0.000000
175	0.000000
176	0.000000
177	0.000000
178	0.000000
179	0.000000
180	0.000000
181	0.000000
182	0.000000
183	0.000000
184	0.000000
185	0.000000
186	0.000000
187	0.000000
188	0.000000
189	0.000000
190	0.000000
191	0.000000
192	0.000000
193	0.000000
194	0.000000
195	0.000000
196	0.000000
197	0.000000
198	0.000000
199	0.000000
200	0.000000
201	0.000000
202	0.000000
203	0.000000
204	0.000000
205	0.000000
206	0.000000
207	0.000000
208	0.000000
209	0.000000
210	0.000000
211	0.000000
212	0.000000
213	0.000000
214	0.000000
215	0.000000
216	0.000000
217	0.000000
218	0.000000
219	0.000000
220	0.000000
221	0.000000
222	0.000000
223	0.000000
224	0.000000
225	0.000000
226	0.000000
227	0.000000
228	0.000000
229	0.000000
230	0.000000
231	0.000000
232	0.000000
233	0.000000
234	0.000000
235	0.000000
236	0.000000
237	0.000000
238	0.000000
239	0.000000
240	0.000000
241	0.000000
242	0.000000
243	0.000000
244	0.000000
245	0.000000
246	0.000000
247	0.000000
248	0.000000
249	0.000000
250	0.000000
251	0.000000
252	0.000000
253	0.000000
254	0.000000
255	0.000000
256	0.000000
257	0.000000
258	0.000000
259	0.000000
260	0.000000
261	0.000000
262	0.000000
263	0.000000
264	0.000000
265	0.000510
266	0.000850
267	0.001088
268	0.001293
269	0.001497
270	0.001701
271	0.002075
272	0.002449
273	0.002755
274	0.002925
275	0.003844
276	0.004252
277	0.004490
278	0.004728
279	0.004932
280	0.005748
281	0.006327
282	0.006769
283	0.007177
284	0.008605
285	0.010068
286	0.011599
287	0.013537
288	0.014422
289	0.015986
290	0.016565
291	0.017517
292	0.018299
293	0.019558
294	0.020476
295	0.021837
296	0.024592
297	0.026020
298	0.028197
299	0.030374
300	0.032075
301	0.034660
302	0.037653
303	0.041054
304	0.044490
305	0.047585
306	0.050510
307	0.051871
308	0.053027
309	0.054864
310	0.056497
311	0.057891
312	0.059252
313	0.060986
314	0.062823
315	0.064592
316	0.066293
317	0.068469
318	0.070850
319	0.073503
320	0.076156
321	0.079626
322	0.083333
323	0.087789
324	0.091429
325	0.095000
326	0.098639
327	0.103027
328	0.108878
329	0.116088
330	0.122347
331	0.129150
332	0.136769
333	0.143878
334	0.150204
335	0.156054
336	0.163469
337	0.169592
338	0.176088
339	0.181973
340	0.192041
341	0.201871
342	0.212007
343	0.219932
344	0.228810
345	0.239082
346	0.250340
347	0.261973
348	0.272245
349	0.281701
350	0.290850
351	0.298673
352	0.307483
353	0.317109
354	0.325306
355	0.331803
356	0.337245
357	0.343401
358	0.351327
359	0.358946
360	0.367041
361	0.373844
362	0.382483
363	0.391122
364	0.399558
365	0.408061
366	0.415136
367	0.423027
368	0.432687
369	0.442483
370	0.452143
371	0.462381
372	0.472109
373	0.482279
374	0.491463
375	0.500442
376	0.509592
377	0.521293
378	0.530816
379	0.540374
380	0.548707
381	0.556429
382	0.564150
383	0.572415
384	0.580306
385	0.586497
386	0.594116
387	0.601735
388	0.608775
389	0.614966
390	0.621088
391	0.625986
392	0.629762
393	0.633129
394	0.635442
395	0.637109
396	0.637925
397	0.639116
398	0.638741
399	0.638469
400	0.639898
401	0.639184
402	0.636973
403	0.634456
404	0.631973
405	0.628299
406	0.625068
407	0.619864
408	0.615646
409	0.609898
410	0.604592
411	0.599456
412	0.594286
413	0.588503
414	0.582653
415	0.576190
416	0.569422
417	0.562245
418	0.554864
419	0.546497
420	0.537313
421	0.525714
422	0.514728
423	0.504354
424	0.492925
425	0.483571
426	0.474218
427	0.464388
428	0.455408
429	0.445510
430	0.436599
431	0.427993
432	0.417517
433	0.407993
434	0.398912
435	0.387551
436	0.377177
437	0.366395
438	0.355374
439	0.344286
440	0.334354
441	0.323980
442	0.313129
443	0.303435
444	0.294592
445	0.287041
446	0.278707
447	0.270102
448	0.262245
449	0.254320
450	0.247109
451	0.239456
452	0.232755
453	0.225374
454	0.219014
455	0.212211
456	0.206497
457	0.201395
458	0.195816
459	0.189388
460	0.183639
461	0.178367
462	0.173299
463	0.168435
464	0.163605
465	0.159218
466	0.154388
467	0.148946
468	0.144354
469	0.140476
470	0.135340
471	0.128810
472	0.123810
473	0.118197
474	0.112755
475	0.106497
476	0.101565
477	0.096599
478	0.091939
479	0.086361
480	0.082381
481	0.078707
482	0.073741
483	0.070068
484	0.066973
485	0.062789
486	0.059184
487	0.055238
488	0.051939
489	0.048129
490	0.044456
491	0.041293
492	0.039524
493	0.038231
494	0.036293
495	0.034150
496	0.031701
497	0.029252
498	0.027109
499	0.025476
500	0.023741
501	0.022449
502	0.021293
503	0.020306
504	0.018980
505	0.018163
506	0.017483
507	0.016837
508	0.016088
509	0.015306
510	0.014150
511	0.013401
512	0.012415
513	0.011939
514	0.011259
515	0.010816
516	0.010238
517	0.009422
518	0.008231
519	0.007143
520	0.006531
521	0.006054
522	0.005544
523	0.004830
524	0.004048
525	0.003537
526	0.002891
527	0.002585
528	0.001939
529	0.001667
530	0.001395
531	0.001088
532	0.000850
533	0.000442
534	0.000000
535	0.000000
536	0.000000
537	0.000000
538	0.000000
539	0.000000
540	0.000000
541	0.000000
542	0.000000
543	0.000000
544	0.000000
545	0.000000
546	0.000000
547	0.000000
548	0.000000
549	0.000000
550	0.000000
551	0.000000
552	0.000000
553	0.000000
554	0.000000
555	0.000000
556	0.000000
557	0.000000
558	0.000000
559	0.000000
560	0.000000
561	0.000000
562	0.000000
563	0.000000
564	0.000000
565	0.000000
566	0.000000
567	0.000000
568	0.000000
569	0.000000
570	0.000000
571	0.000000
572	0.000000
573	0.000000
574	0.000000
575	0.000000
576	0.000000
577	0.000000
578	0.000000
579	0.000000
580	0.000000
581	0.000000
582	0.000000
583	0.000000
584	0.000000
585	0.000000
586	0.000000
587	0.000000
588	0.000000
589	0.000000
590	0.000000
591	0.000000
592	0.000000
593	0.000000
594	0.000000
595	0.000000
596	0.000000
597	0.000000
598	0.000000
599	0.000000
600	0.000000
601	0.000000
602	0.000000
603	0.000000
604	0.000000
605	0.000000
606	0.000000
607	0.000000
608	0.000000
609	0.000000
610	0.000000
611	0.000000
612	0.000000
613	0.000000
614	0.000000
615	0.000000
616	0.000000
617	0.000000
618	0.000000
619	0.000000
620	0.000000
621	0.000000
622	0.000000
623	0.000000
624	0.000000
625	0.000000
626	0.000000
627	0.000000
628	0.000000
629	0.000000
630	0.000000
631	0.000000
632	0.000000
633	0.000000
634	0.000000
635	0.000000
636	0.000000
637	0.000000
638	0.000000
639	0.000000
640	0.000000
641	0.000000
642	0.000000
643	0.000000
644	0.000000
645	0.000000
646	0.000000
647	0.000000
648	0.000000
649	0.000000
650	0.000000
651	0.000000
652	0.000000
653	0.000000
654	0.000000
655	0.000000
656	0.000000
657	0.000000
658	0.000000
659	0.000000
660	0.000000
661	0.000000
662	0.000000
663	0.000000
664	0.000000
665	0.000000
666	0.000000
667	0.000000
668	0.000000
669	0.000000
670	0.000000
671	0.000000
672	0.000000
673	0.000000
674	0.000000
675	0.000000
676	0.000000
677	0.000000
678	0.000000
679	0.000000
680	0.000000
681	0.000000
682	0.000000
683	0.000000
684	0.000000
685	0.000000
686	0.000000
687	0.000000
688	0.000000
689	0.000000
690	0.000000
691	0.000000
692	0.000000
693	0.000000
694	0.000000
695	0.000000
696	0.000000
697	0.000000
698	0.000000
699	0.000000
700	0.000000
701	0.000000
702	0.000000
703	0.000000
704	0.000000
705	0.000000
706	0.000000
707	0.000000
708	0.000000
709	0.000000
710	0.000000
711	0.000000
712	0.000000
713	0.000000
714	0.000000
715	0.000000
716	0.000000
717	0.000000
718	0.000000
719	0.000000
720	0.000000
721	0.000000
722	0.000000
723	0.000000
724	0.000000
725	0.000000
726	0.000000
727	0.000000
728	0.000000
729	0.000000
730	0.000000
731	0.000000
732	0.000000
733	0.000000
734	0.000000
735	0.000000
736	0.000000
737	0.000000
738	0.000000
739	0.000000
740	0.000000
741	0.000000
742	0.000000
743	0.000000
744	0.000000
745	0.000000
746	0.000000
747	0.000000
748	0.000000
749	0.000000
750	0.000000
751	0.000000
752	0.000000
753	0.000000
754	0.000000
755	0.000000
756	0.000000
757	0.000000
758	0.000000
759	0.000000
760	0.000000
761	0.000000
762	0.000000
763	0.000000
764	0.000000
765	0.000000
766	0.000000
767	0.000000
768	0.000000
769	0.000000
770	0.000000
771	0.000000
772	0.000000
773	0.000000
774	0.000000
775	0.000000
776	0.000000
777	0.000000
778	0.000000
779	0.000000
780	0.000000
781	0.000000
782	0.000000
783	0.000000
784	0.000000
785	0.000000
786	0.000000
787	0.000000
788	0.000000
789	0.000000
790	0.000000
791	0.000000
792	0.000000
793	0.000000
794	0.000000
795	0.000000
796	0.000000
797	0.000000
798	0.000000
799	0.000000
