# Supplementary material for: Retinal stem cells modulate proliferative parameters to coordinate post-embryonic morphogenesis in the eye of fish
Source: eLife. 2019 Mar 26;8:e42646. doi: 10.7554/eLife.42646 (PMC6486154; doi:10.7554/eLife.42646)
Supplement: Figure 3—source data 2. — Figure 3C’–C’’ ‘Tif’ format files of patch superposition, which can be opened in the program ‘ImageJ’. Averaged pixel intensity profiles measured on the patch superposition in ImageJ using the ‘Plot Profile’ function over a rectangle encompassing the entire image. [file elife-42646-fig3-data2.zip › Figure_3-source_data2/F3_sim_responder_pixel_profile.csv]

X	Y
0	0.000000
1	0.000000
2	0.000000
3	0.000000
4	0.000000
5	0.000000
6	0.000000
7	0.000000
8	0.000000
9	0.000000
10	0.000000
11	0.000000
12	0.000000
13	0.000000
14	0.000000
15	0.000000
16	0.000000
17	0.000000
18	0.000000
19	0.000000
20	0.000000
21	0.000000
22	0.000000
23	0.000000
24	0.000000
25	0.000000
26	0.000000
27	0.000000
28	0.000000
29	0.000000
30	0.000000
31	0.000000
32	0.000000
33	0.000000
34	0.000000
35	0.000000
36	0.000000
37	0.000000
38	0.000000
39	0.000000
40	0.000000
41	0.000000
42	0.000000
43	0.000000
44	0.000000
45	0.000000
46	0.000000
47	0.000000
48	0.000000
49	0.000000
50	0.000000
51	0.000000
52	0.000000
53	0.000000
54	0.000000
55	0.000000
56	0.000000
57	0.000000
58	0.000000
59	0.000000
60	0.000000
61	0.000000
62	0.000000
63	0.000000
64	0.000000
65	0.000000
66	0.000000
67	0.000000
68	0.000000
69	0.000000
70	0.000000
71	0.000000
72	0.000000
73	0.000000
74	0.000000
75	0.000000
76	0.000000
77	0.000000
78	0.000000
79	0.000000
80	0.000000
81	0.000000
82	0.000000
83	0.000000
84	0.000000
85	0.000000
86	0.000000
87	0.000000
88	0.000000
89	0.000000
90	0.000000
91	0.000000
92	0.000000
93	0.000000
94	0.000000
95	0.000000
96	0.000000
97	0.000000
98	0.000000
99	0.000000
100	0.000000
101	0.000000
102	0.000000
103	0.000000
104	0.000000
105	0.000000
106	0.000000
107	0.000000
108	0.000000
109	0.000000
110	0.000000
111	0.000000
112	0.000000
113	0.000000
114	0.000000
115	0.000000
116	0.000000
117	0.000000
118	0.000000
119	0.000000
120	0.000000
121	0.000000
122	0.000000
123	0.000000
124	0.000000
125	0.000000
126	0.000000
127	0.000000
128	0.000000
129	0.000000
130	0.000000
131	0.000000
132	0.000000
133	0.000000
134	0.000000
135	0.000000
136	0.000000
137	0.000000
138	0.000000
139	0.000000
140	0.000000
141	0.000000
142	0.000000
143	0.000000
144	0.000000
145	0.000000
146	0.000000
147	0.000000
148	0.000000
149	0.000000
150	0.000000
151	0.000000
152	0.000130
153	0.000693
154	0.000953
155	0.001126
156	0.001256
157	0.001429
158	0.001516
159	0.001646
160	0.001733
161	0.001819
162	0.001906
163	0.001993
164	0.002036
165	0.002123
166	0.002209
167	0.002253
168	0.002339
169	0.002426
170	0.002686
171	0.003032
172	0.003249
173	0.003812
174	0.004288
175	0.004635
176	0.005805
177	0.006584
178	0.007277
179	0.008057
180	0.009227
181	0.009703
182	0.010093
183	0.010483
184	0.010916
185	0.011306
186	0.011956
187	0.012259
188	0.012302
189	0.012519
190	0.012779
191	0.012952
192	0.013342
193	0.013602
194	0.013775
195	0.014901
196	0.016591
197	0.018020
198	0.018454
199	0.019103
200	0.019623
201	0.020143
202	0.020533
203	0.020966
204	0.022006
205	0.022959
206	0.024042
207	0.024475
208	0.024821
209	0.025168
210	0.025558
211	0.025904
212	0.026294
213	0.027074
214	0.027204
215	0.027637
216	0.028850
217	0.029846
218	0.030669
219	0.031622
220	0.032099
221	0.032489
222	0.032749
223	0.033182
224	0.033702
225	0.034221
226	0.034655
227	0.035304
228	0.035954
229	0.036907
230	0.037340
231	0.037817
232	0.039030
233	0.039420
234	0.039896
235	0.040502
236	0.041022
237	0.042149
238	0.043751
239	0.044921
240	0.045744
241	0.047217
242	0.049339
243	0.051115
244	0.052415
245	0.053541
246	0.055274
247	0.056790
248	0.057397
249	0.058046
250	0.059216
251	0.061209
252	0.063548
253	0.065194
254	0.066970
255	0.069396
256	0.071475
257	0.073598
258	0.075330
259	0.077150
260	0.078839
261	0.079662
262	0.080442
263	0.081611
264	0.082824
265	0.083907
266	0.084990
267	0.085987
268	0.086680
269	0.088152
270	0.089669
271	0.090925
272	0.092441
273	0.093697
274	0.095343
275	0.097293
276	0.098765
277	0.100065
278	0.101538
279	0.102707
280	0.104353
281	0.106909
282	0.108945
283	0.110981
284	0.113017
285	0.114923
286	0.117176
287	0.119861
288	0.122937
289	0.127225
290	0.130821
291	0.134286
292	0.137925
293	0.141304
294	0.143990
295	0.146979
296	0.149838
297	0.153823
298	0.156335
299	0.158891
300	0.160494
301	0.162140
302	0.164263
303	0.166515
304	0.168724
305	0.171670
306	0.174269
307	0.176652
308	0.179684
309	0.184276
310	0.188651
311	0.192333
312	0.196405
313	0.200130
314	0.205285
315	0.211089
316	0.215638
317	0.220186
318	0.224995
319	0.230756
320	0.236820
321	0.241282
322	0.246047
323	0.251332
324	0.256833
325	0.262032
326	0.269093
327	0.275417
328	0.281698
329	0.286420
330	0.292614
331	0.300282
332	0.305826
333	0.312107
334	0.316742
335	0.322071
336	0.328655
337	0.334763
338	0.340134
339	0.347282
340	0.354733
341	0.362097
342	0.369937
343	0.376565
344	0.383886
345	0.388824
346	0.394975
347	0.400000
348	0.404289
349	0.408664
350	0.414035
351	0.419493
352	0.425514
353	0.431536
354	0.437427
355	0.443102
356	0.449469
357	0.454884
358	0.461728
359	0.468053
360	0.475590
361	0.481395
362	0.487979
363	0.495560
364	0.502621
365	0.509898
366	0.517392
367	0.525449
368	0.531038
369	0.535066
370	0.539614
371	0.545809
372	0.552567
373	0.559844
374	0.566472
375	0.574486
376	0.582023
377	0.588217
378	0.592723
379	0.598571
380	0.603639
381	0.607927
382	0.612995
383	0.619493
384	0.625384
385	0.630496
386	0.636431
387	0.641455
388	0.645961
389	0.650379
390	0.654841
391	0.659389
392	0.663504
393	0.666883
394	0.668963
395	0.671042
396	0.673034
397	0.675374
398	0.675244
399	0.674464
400	0.673121
401	0.672255
402	0.671951
403	0.671432
404	0.670912
405	0.670392
406	0.669266
407	0.666970
408	0.664934
409	0.662681
410	0.659216
411	0.655880
412	0.651289
413	0.645484
414	0.640373
415	0.634265
416	0.628807
417	0.624085
418	0.617327
419	0.609790
420	0.604722
421	0.599827
422	0.593546
423	0.588261
424	0.582196
425	0.576132
426	0.571020
427	0.564566
428	0.556162
429	0.548798
430	0.541261
431	0.532943
432	0.525753
433	0.518519
434	0.511458
435	0.504657
436	0.497856
437	0.491575
438	0.486333
439	0.479705
440	0.470825
441	0.464154
442	0.458176
443	0.452545
444	0.447000
445	0.441629
446	0.436084
447	0.430539
448	0.425731
449	0.419840
450	0.413212
451	0.407191
452	0.401300
453	0.394975
454	0.389214
455	0.384016
456	0.378211
457	0.373533
458	0.367165
459	0.361360
460	0.352653
461	0.346285
462	0.341391
463	0.335543
464	0.330431
465	0.325709
466	0.320858
467	0.314577
468	0.310028
469	0.305956
470	0.301841
471	0.297423
472	0.293567
473	0.290795
474	0.286333
475	0.282694
476	0.279012
477	0.274161
478	0.269959
479	0.266104
480	0.262032
481	0.257613
482	0.252718
483	0.248213
484	0.244444
485	0.239420
486	0.232489
487	0.227031
488	0.221702
489	0.217501
490	0.211956
491	0.207624
492	0.202989
493	0.198571
494	0.193762
495	0.188088
496	0.183452
497	0.179467
498	0.175439
499	0.169981
500	0.166082
501	0.162443
502	0.159021
503	0.155122
504	0.151354
505	0.146762
506	0.143210
507	0.139268
508	0.136106
509	0.133247
510	0.130604
511	0.128178
512	0.125536
513	0.122417
514	0.118995
515	0.116266
516	0.113147
517	0.110505
518	0.107992
519	0.106086
520	0.104007
521	0.101841
522	0.099718
523	0.097336
524	0.093394
525	0.089539
526	0.086983
527	0.085164
528	0.082478
529	0.079532
530	0.077756
531	0.075590
532	0.073424
533	0.071085
534	0.068529
535	0.066753
536	0.065454
537	0.064154
538	0.063504
539	0.062725
540	0.062032
541	0.061079
542	0.059692
543	0.059129
544	0.058523
545	0.057873
546	0.056444
547	0.055231
548	0.054061
549	0.052675
550	0.051375
551	0.050292
552	0.049123
553	0.048083
554	0.046827
555	0.045831
556	0.044055
557	0.043015
558	0.041585
559	0.039939
560	0.037990
561	0.036561
562	0.035737
563	0.034958
564	0.033788
565	0.032272
566	0.031189
567	0.030236
568	0.029716
569	0.029153
570	0.028677
571	0.028157
572	0.027724
573	0.026987
574	0.026727
575	0.025428
576	0.024388
577	0.023652
578	0.022915
579	0.021962
580	0.021226
581	0.020316
582	0.019233
583	0.017804
584	0.016548
585	0.014988
586	0.014035
587	0.012822
588	0.011653
589	0.010526
590	0.009053
591	0.008274
592	0.007754
593	0.007581
594	0.007407
595	0.007191
596	0.007061
597	0.006844
598	0.006628
599	0.006324
600	0.006065
601	0.005805
602	0.005588
603	0.005112
604	0.004548
605	0.004245
606	0.003855
607	0.003595
608	0.003552
609	0.003509
610	0.003422
611	0.003379
612	0.003335
613	0.003249
614	0.003206
615	0.003162
616	0.003076
617	0.003032
618	0.002989
619	0.002902
620	0.002816
621	0.002686
622	0.002556
623	0.002469
624	0.002296
625	0.002123
626	0.002036
627	0.001949
628	0.001863
629	0.001819
630	0.001689
631	0.001646
632	0.001603
633	0.001559
634	0.001516
635	0.001429
636	0.001386
637	0.001300
638	0.001256
639	0.001213
640	0.001126
641	0.001040
642	0.000996
643	0.000866
644	0.000736
645	0.000520
646	0.000217
647	0.000000
648	0.000000
649	0.000000
650	0.000000
651	0.000000
652	0.000000
653	0.000000
654	0.000000
655	0.000000
656	0.000000
657	0.000000
658	0.000000
659	0.000000
660	0.000000
661	0.000000
662	0.000000
663	0.000000
664	0.000000
665	0.000000
666	0.000000
667	0.000000
668	0.000000
669	0.000000
670	0.000000
671	0.000000
672	0.000000
673	0.000000
674	0.000000
675	0.000000
676	0.000000
677	0.000000
678	0.000000
679	0.000000
680	0.000000
681	0.000000
682	0.000000
683	0.000000
684	0.000000
685	0.000000
686	0.000000
687	0.000000
688	0.000000
689	0.000000
690	0.000000
691	0.000000
692	0.000000
693	0.000000
694	0.000000
695	0.000000
696	0.000000
697	0.000000
698	0.000000
699	0.000000
700	0.000000
701	0.000000
702	0.000000
703	0.000000
704	0.000000
705	0.000000
706	0.000000
707	0.000000
708	0.000000
709	0.000000
710	0.000000
711	0.000000
712	0.000000
713	0.000000
714	0.000000
715	0.000000
716	0.000000
717	0.000000
718	0.000000
719	0.000000
720	0.000000
721	0.000000
722	0.000000
723	0.000000
724	0.000000
725	0.000000
726	0.000000
727	0.000000
728	0.000000
729	0.000000
730	0.000000
731	0.000000
732	0.000000
733	0.000000
734	0.000000
735	0.000000
736	0.000000
737	0.000000
738	0.000000
739	0.000000
740	0.000000
741	0.000000
742	0.000000
743	0.000000
744	0.000000
745	0.000000
746	0.000000
747	0.000000
748	0.000000
749	0.000000
750	0.000000
751	0.000000
752	0.000000
753	0.000000
754	0.000000
755	0.000000
756	0.000000
757	0.000000
758	0.000000
759	0.000000
760	0.000000
761	0.000000
762	0.000000
763	0.000000
764	0.000000
765	0.000000
766	0.000000
767	0.000000
768	0.000000
769	0.000000
770	0.000000
771	0.000000
772	0.000000
773	0.000000
774	0.000000
775	0.000000
776	0.000000
777	0.000000
778	0.000000
779	0.000000
780	0.000000
781	0.000000
782	0.000000
783	0.000000
784	0.000000
785	0.000000
786	0.000000
787	0.000000
788	0.000000
789	0.000000
790	0.000000
791	0.000000
792	0.000000
793	0.000000
794	0.000000
795	0.000000
796	0.000000
797	0.000000
798	0.000000
799	0.000000
