# Supplementary material for: Retinal stem cells modulate proliferative parameters to coordinate post-embryonic morphogenesis in the eye of fish
Source: eLife. 2019 Mar 26;8:e42646. doi: 10.7554/eLife.42646 (PMC6486154; doi:10.7554/eLife.42646)
Supplement: Figure 3—source data 3. [file elife-42646-fig3-data3.zip]

Archive with 5 entries (4 files):
- Figure_3-source_data3/
- Figure_3-source_data3/F3_nodes_NR.csv
- Figure_3-source_data3/F3_nodes_RPE.csv
- Figure_3-source_data3/F3_nodes_Sim_inducer.csv
- Figure_3-source_data3/F3_nodes_Sim_responder.csv
