# Supplementary material for: Retinal stem cells modulate proliferative parameters to coordinate post-embryonic morphogenesis in the eye of fish
Source: eLife. 2019 Mar 26;8:e42646. doi: 10.7554/eLife.42646 (PMC6486154; doi:10.7554/eLife.42646)
Supplement: Figure 3—source data 3. [file elife-42646-fig3-data3.zip › Figure_3-source_data3/F3_nodes_NR.csv]

x "Sample" "Nodes"
1 "NR" 0
2 "NR" 2
3 "NR" 0
4 "NR" 0
5 "NR" 0
6 "NR" 0
7 "NR" 0
8 "NR" 0
9 "NR" 0
10 "NR" 0
11 "NR" 0
12 "NR" 0
13 "NR" 0
14 "NR" 0
15 "NR" 0
16 "NR" 0
17 "NR" 0
18 "NR" 0
19 "NR" 0
20 "NR" 0
21 "NR" 1
22 "NR" 0
23 "NR" 0
24 "NR" 0
25 "NR" 0
26 "NR" 0
27 "NR" 0
28 "NR" 0
29 "NR" 0
30 "NR" 0
31 "NR" 0
32 "NR" 0
33 "NR" 0
34 "NR" 0
35 "NR" 0
36 "NR" 0
37 "NR" 1
38 "NR" 0
39 "NR" 0
40 "NR" 0
41 "NR" 0
42 "NR" 1
43 "NR" 1
44 "NR" 0
45 "NR" 0
46 "NR" 0
47 "NR" 0
48 "NR" 3
49 "NR" 0
50 "NR" 0
51 "NR" 0
52 "NR" 0
53 "NR" 0
54 "NR" 0
55 "NR" 0
56 "NR" 0
57 "NR" 0
58 "NR" 0
59 "NR" 0
60 "NR" 0
61 "NR" 0
62 "NR" 0
63 "NR" 0
64 "NR" 0
65 "NR" 0
66 "NR" 0
67 "NR" 0
68 "NR" 0
69 "NR" 0
70 "NR" 0
71 "NR" 0
72 "NR" 0
73 "NR" 1
74 "NR" 0
75 "NR" 0
76 "NR" 0
77 "NR" 0
78 "NR" 3
79 "NR" 0
80 "NR" 0
81 "NR" 0
82 "NR" 0
83 "NR" 0
84 "NR" 0
85 "NR" 0
86 "NR" 0
87 "NR" 0
88 "NR" 0
89 "NR" 0
90 "NR" 1
91 "NR" 0
92 "NR" 0
93 "NR" 0
94 "NR" 0
95 "NR" 0
96 "NR" 0
97 "NR" 0
98 "NR" 0
99 "NR" 0
100 "NR" 0
101 "NR" 0
102 "NR" 0
103 "NR" 0
104 "NR" 0
105 "NR" 0
106 "NR" 0
107 "NR" 0
108 "NR" 0
109 "NR" 0
110 "NR" 0
111 "NR" 0
112 "NR" 0
113 "NR" 0
114 "NR" 0
115 "NR" 0
116 "NR" 0
117 "NR" 0
118 "NR" 0
119 "NR" 0
120 "NR" 0
121 "NR" 0
122 "NR" 0
123 "NR" 0
124 "NR" 0
125 "NR" 0
126 "NR" 0
127 "NR" 0
128 "NR" 0
129 "NR" 0
130 "NR" 0
131 "NR" 0
132 "NR" 0
133 "NR" 0
134 "NR" 0
135 "NR" 0
136 "NR" 0
137 "NR" 0
138 "NR" 0
139 "NR" 0
140 "NR" 1
141 "NR" 1
142 "NR" 0
143 "NR" 0
144 "NR" 0
145 "NR" 0
