# Supplementary material for: Retinal stem cells modulate proliferative parameters to coordinate post-embryonic morphogenesis in the eye of fish
Source: eLife. 2019 Mar 26;8:e42646. doi: 10.7554/eLife.42646 (PMC6486154; doi:10.7554/eLife.42646)
Supplement: Figure 3—source data 3. [file elife-42646-fig3-data3.zip › Figure_3-source_data3/F3_nodes_RPE.csv]

x "Sample" "Nodes"
1 "RPE" 1
2 "RPE" 0
3 "RPE" 0
4 "RPE" 1
5 "RPE" 1
6 "RPE" 0
7 "RPE" 2
8 "RPE" 0
9 "RPE" 0
10 "RPE" 5
11 "RPE" 0
12 "RPE" 0
13 "RPE" 0
14 "RPE" 0
15 "RPE" 0
16 "RPE" 0
17 "RPE" 1
18 "RPE" 0
19 "RPE" 0
20 "RPE" 0
21 "RPE" 0
22 "RPE" 0
23 "RPE" 0
24 "RPE" 5
25 "RPE" 1
26 "RPE" 0
27 "RPE" 0
28 "RPE" 0
29 "RPE" 0
30 "RPE" 3
31 "RPE" 0
32 "RPE" 0
33 "RPE" 2
34 "RPE" 0
35 "RPE" 1
36 "RPE" 0
37 "RPE" 3
38 "RPE" 0
39 "RPE" 1
40 "RPE" 0
41 "RPE" 0
42 "RPE" 1
43 "RPE" 1
44 "RPE" 0
45 "RPE" 0
46 "RPE" 0
47 "RPE" 0
48 "RPE" 0
49 "RPE" 0
50 "RPE" 0
51 "RPE" 1
52 "RPE" 0
53 "RPE" 2
54 "RPE" 0
55 "RPE" 1
56 "RPE" 0
57 "RPE" 0
58 "RPE" 0
59 "RPE" 0
60 "RPE" 0
61 "RPE" 0
62 "RPE" 0
63 "RPE" 0
64 "RPE" 0
65 "RPE" 0
66 "RPE" 0
67 "RPE" 0
68 "RPE" 0
69 "RPE" 1
70 "RPE" 0
71 "RPE" 0
72 "RPE" 0
73 "RPE" 0
74 "RPE" 5
75 "RPE" 0
76 "RPE" 0
77 "RPE" 0
78 "RPE" 5
79 "RPE" 0
80 "RPE" 0
81 "RPE" 2
82 "RPE" 0
83 "RPE" 1
84 "RPE" 0
85 "RPE" 0
86 "RPE" 1
87 "RPE" 8
88 "RPE" 1
89 "RPE" 0
90 "RPE" 0
91 "RPE" 0
92 "RPE" 0
93 "RPE" 0
94 "RPE" 0
95 "RPE" 0
96 "RPE" 2
97 "RPE" 0
98 "RPE" 1
99 "RPE" 0
100 "RPE" 1
101 "RPE" 3
102 "RPE" 0
103 "RPE" 0
104 "RPE" 3
105 "RPE" 0
106 "RPE" 0
107 "RPE" 0
108 "RPE" 3
109 "RPE" 2
110 "RPE" 0
111 "RPE" 0
112 "RPE" 0
113 "RPE" 0
114 "RPE" 1
115 "RPE" 3
116 "RPE" 0
117 "RPE" 3
118 "RPE" 3
119 "RPE" 0
120 "RPE" 0
121 "RPE" 0
122 "RPE" 0
123 "RPE" 1
124 "RPE" 0
125 "RPE" 1
126 "RPE" 0
127 "RPE" 0
128 "RPE" 0
129 "RPE" 0
130 "RPE" 0
131 "RPE" 0
132 "RPE" 0
133 "RPE" 0
134 "RPE" 0
135 "RPE" 0
136 "RPE" 0
137 "RPE" 0
138 "RPE" 0
139 "RPE" 0
140 "RPE" 0
141 "RPE" 0
142 "RPE" 0
143 "RPE" 2
