# Supplementary material for: Retinal stem cells modulate proliferative parameters to coordinate post-embryonic morphogenesis in the eye of fish
Source: eLife. 2019 Mar 26;8:e42646. doi: 10.7554/eLife.42646 (PMC6486154; doi:10.7554/eLife.42646)
Supplement: Figure 3—source data 3. [file elife-42646-fig3-data3.zip › Figure_3-source_data3/F3_nodes_Sim_inducer.csv]

x "Sample" "Nodes"
1 "Sim_ind" 0
2 "Sim_ind" 0
3 "Sim_ind" 0
4 "Sim_ind" 1
5 "Sim_ind" 2
6 "Sim_ind" 0
7 "Sim_ind" 0
8 "Sim_ind" 0
9 "Sim_ind" 0
10 "Sim_ind" 0
11 "Sim_ind" 0
12 "Sim_ind" 0
13 "Sim_ind" 0
14 "Sim_ind" 0
15 "Sim_ind" 0
16 "Sim_ind" 0
17 "Sim_ind" 0
18 "Sim_ind" 0
19 "Sim_ind" 0
20 "Sim_ind" 0
21 "Sim_ind" 0
22 "Sim_ind" 0
23 "Sim_ind" 0
24 "Sim_ind" 0
25 "Sim_ind" 1
26 "Sim_ind" 1
27 "Sim_ind" 0
28 "Sim_ind" 0
29 "Sim_ind" 0
30 "Sim_ind" 0
31 "Sim_ind" 0
32 "Sim_ind" 0
33 "Sim_ind" 0
34 "Sim_ind" 0
35 "Sim_ind" 0
36 "Sim_ind" 0
37 "Sim_ind" 0
38 "Sim_ind" 0
39 "Sim_ind" 0
40 "Sim_ind" 0
41 "Sim_ind" 0
42 "Sim_ind" 0
43 "Sim_ind" 0
44 "Sim_ind" 0
45 "Sim_ind" 0
46 "Sim_ind" 0
47 "Sim_ind" 0
48 "Sim_ind" 0
49 "Sim_ind" 0
50 "Sim_ind" 0
51 "Sim_ind" 0
52 "Sim_ind" 0
53 "Sim_ind" 0
54 "Sim_ind" 0
55 "Sim_ind" 0
56 "Sim_ind" 0
57 "Sim_ind" 0
58 "Sim_ind" 0
59 "Sim_ind" 0
60 "Sim_ind" 0
61 "Sim_ind" 0
62 "Sim_ind" 0
63 "Sim_ind" 0
64 "Sim_ind" 0
65 "Sim_ind" 0
66 "Sim_ind" 0
67 "Sim_ind" 0
68 "Sim_ind" 0
69 "Sim_ind" 0
70 "Sim_ind" 0
71 "Sim_ind" 0
72 "Sim_ind" 0
73 "Sim_ind" 0
74 "Sim_ind" 0
75 "Sim_ind" 0
76 "Sim_ind" 0
77 "Sim_ind" 0
78 "Sim_ind" 0
79 "Sim_ind" 0
80 "Sim_ind" 0
81 "Sim_ind" 0
82 "Sim_ind" 0
83 "Sim_ind" 0
84 "Sim_ind" 0
85 "Sim_ind" 0
86 "Sim_ind" 0
87 "Sim_ind" 0
88 "Sim_ind" 0
89 "Sim_ind" 0
90 "Sim_ind" 0
91 "Sim_ind" 1
92 "Sim_ind" 0
93 "Sim_ind" 0
94 "Sim_ind" 0
95 "Sim_ind" 0
96 "Sim_ind" 0
97 "Sim_ind" 0
98 "Sim_ind" 0
99 "Sim_ind" 0
100 "Sim_ind" 2
101 "Sim_ind" 0
102 "Sim_ind" 0
103 "Sim_ind" 0
104 "Sim_ind" 0
105 "Sim_ind" 0
106 "Sim_ind" 0
107 "Sim_ind" 2
108 "Sim_ind" 0
109 "Sim_ind" 2
110 "Sim_ind" 0
111 "Sim_ind" 0
112 "Sim_ind" 0
113 "Sim_ind" 1
114 "Sim_ind" 0
115 "Sim_ind" 0
116 "Sim_ind" 0
117 "Sim_ind" 0
118 "Sim_ind" 0
119 "Sim_ind" 0
120 "Sim_ind" 0
121 "Sim_ind" 0
122 "Sim_ind" 0
123 "Sim_ind" 0
124 "Sim_ind" 0
125 "Sim_ind" 0
126 "Sim_ind" 0
127 "Sim_ind" 0
128 "Sim_ind" 0
129 "Sim_ind" 0
130 "Sim_ind" 0
131 "Sim_ind" 0
132 "Sim_ind" 0
133 "Sim_ind" 0
134 "Sim_ind" 0
135 "Sim_ind" 0
136 "Sim_ind" 0
137 "Sim_ind" 0
138 "Sim_ind" 0
139 "Sim_ind" 0
140 "Sim_ind" 0
141 "Sim_ind" 0
142 "Sim_ind" 0
143 "Sim_ind" 0
144 "Sim_ind" 0
145 "Sim_ind" 0
146 "Sim_ind" 0
