# Supplementary material for: Retinal stem cells modulate proliferative parameters to coordinate post-embryonic morphogenesis in the eye of fish
Source: eLife. 2019 Mar 26;8:e42646. doi: 10.7554/eLife.42646 (PMC6486154; doi:10.7554/eLife.42646)
Supplement: Figure 3—source data 4. — For each patch, the starting position along normalized radial bins was noted. Patches that did not begin in the first radial bin (and thus were not connected to the central embryonic retina) were considered ‘late arising patches’. [file elife-42646-fig3-data4.zip › Figure_3-source_data4/F3_late_patches_sim_inducer.csv]

x "normalized radial bin"
1 4
2 6
3 5
4 5
5 5
6 2
7 2
8 15
9 2
10 6
11 5
12 2
13 4
14 4
15 5
16 7
17 2
18 10
19 7
20 8
21 4
22 2
23 9
24 5
25 13
26 9
27 2
28 3
29 2
30 8
31 7
32 3
33 4
34 4
35 5
