# Supplementary material for: Retinal stem cells modulate proliferative parameters to coordinate post-embryonic morphogenesis in the eye of fish
Source: eLife. 2019 Mar 26;8:e42646. doi: 10.7554/eLife.42646 (PMC6486154; doi:10.7554/eLife.42646)
Supplement: Figure 3—figure supplement 2—source data 1. — Figure 3—figure supplement 2A) Maximum patch width in pixels for each condition. [file elife-42646-fig3-figsupp2-data1.zip › Figure_3-source_data5/F3supp_max_patch_width_inducer.csv]

max.patch.width..pixels.
1 214
2 98
3 73
4 163
5 137
6 103
7 72
8 47
9 95
10 125
11 209
12 86
13 182
14 70
15 83
16 149
17 158
18 139
19 174
20 76
21 147
22 106
23 118
24 174
25 53
26 64
27 239
28 138
29 134
30 74
31 166
32 201
33 155
34 203
35 99
36 86
37 173
38 62
39 91
40 97
41 105
42 97
43 139
44 203
45 107
46 240
47 198
48 165
49 146
50 120
51 129
52 120
53 208
54 102
55 136
56 144
57 231
58 211
59 249
60 55
61 105
62 226
63 195
64 166
65 108
66 59
67 73
68 84
69 150
70 156
71 182
72 117
73 122
74 269
75 197
76 108
77 109
78 70
