# Supplementary material for: Retinal stem cells modulate proliferative parameters to coordinate post-embryonic morphogenesis in the eye of fish
Source: eLife. 2019 Mar 26;8:e42646. doi: 10.7554/eLife.42646 (PMC6486154; doi:10.7554/eLife.42646)
Supplement: Figure 3—figure supplement 2—source data 1. — Figure 3—figure supplement 2A) Maximum patch width in pixels for each condition. [file elife-42646-fig3-figsupp2-data1.zip › Figure_3-source_data5/F3supp_max_patch_width_NR.csv]

max.patch.width..pixels.
1 208
2 162
3 120
4 107
5 177
6 84
7 101
8 88
9 83
10 79
11 87
12 67
13 152
14 103
15 102
16 107
17 48
18 57
19 174
20 128
21 94
22 164
23 156
24 87
25 102
26 112
27 93
28 136
29 166
30 83
31 42
32 73
33 126
34 77
35 54
36 53
37 88
38 69
39 133
40 102
41 141
42 109
43 94
44 119
45 137
46 157
47 118
48 198
49 171
50 225
51 130
52 105
53 52
54 168
55 43
56 53
57 423
58 128
59 117
60 102
61 156
62 176
63 102
64 81
65 138
66 46
67 60
68 179
69 180
70 157
71 107
72 79
73 156
74 49
75 70
76 81
77 112
78 51
79 97
80 47
81 43
82 234
83 237
84 154
85 110
86 166
87 170
88 69
89 84
90 175
91 97
92 215
93 210
94 148
95 143
96 71
97 57
98 83
99 208
100 98
101 100
102 42
