# Supplementary material for: Retinal stem cells modulate proliferative parameters to coordinate post-embryonic morphogenesis in the eye of fish
Source: eLife. 2019 Mar 26;8:e42646. doi: 10.7554/eLife.42646 (PMC6486154; doi:10.7554/eLife.42646)
Supplement: Figure 3—figure supplement 2—source data 1. — Figure 3—figure supplement 2A) Maximum patch width in pixels for each condition. [file elife-42646-fig3-figsupp2-data1.zip › Figure_3-source_data5/F3supp_max_patch_width_responder.csv]

max.patch.width..pixels.
1 199
2 223
3 251
4 134
5 122
6 161
7 495
8 210
9 321
10 231
11 367
12 332
13 251
14 274
15 101
16 195
17 83
18 95
19 84
20 183
21 328
22 83
23 161
24 121
25 271
26 211
27 410
28 218
29 77
30 184
31 111
32 240
33 300
34 138
35 124
36 57
37 97
38 415
39 165
40 117
41 369
42 214
43 297
44 101
45 223
46 186
47 300
48 139
49 148
50 161
51 96
52 84
