# Supplementary material for: Retinal stem cells modulate proliferative parameters to coordinate post-embryonic morphogenesis in the eye of fish
Source: eLife. 2019 Mar 26;8:e42646. doi: 10.7554/eLife.42646 (PMC6486154; doi:10.7554/eLife.42646)
Supplement: Figure 3—figure supplement 2—source data 1. — Figure 3—figure supplement 2A) Maximum patch width in pixels for each condition. [file elife-42646-fig3-figsupp2-data1.zip › Figure_3-source_data5/F3supp_max_patch_width_RPE.csv]

max.patch.width..pixels.
1 162
2 66
3 218
4 279
5 51
6 127
7 52
8 57
9 222
10 90
11 415
12 272
13 326
14 272
15 194
16 77
17 87
18 57
19 52
20 197
21 93
22 187
23 287
24 196
25 231
26 200
27 105
28 233
29 152
30 144
31 56
32 63
33 204
34 221
35 198
36 150
37 124
38 33
39 32
40 91
41 51
42 391
43 101
44 341
45 59
46 145
47 55
48 70
49 86
50 340
51 92
52 295
53 116
54 50
55 376
56 196
57 216
58 764
59 117
60 132
61 74
62 131
63 180
64 87
65 84
66 77
67 243
68 362
69 131
70 157
71 456
72 185
73 312
74 130
75 58
76 307
77 111
78 59
79 70
80 61
81 365
82 257
83 95
84 245
85 127
86 43
87 48
88 27
89 146
90 58
91 53
92 300
93 205
94 149
95 269
96 205
97 78
98 84
