# Supplementary material for: Retinal stem cells modulate proliferative parameters to coordinate post-embryonic morphogenesis in the eye of fish
Source: eLife. 2019 Mar 26;8:e42646. doi: 10.7554/eLife.42646 (PMC6486154; doi:10.7554/eLife.42646)
Supplement: Figure 3—figure supplement 2—source data 2. — Figure 3—figure supplement 2B) Maximum patch height (expressed as percent of total postembryonic radius) for each condition. [file elife-42646-fig3-figsupp2-data2.zip]

Archive with 5 entries (4 files):
- Figure_3-source_data6/
- Figure_3-source_data6/F3supp_max_patch_height_inducer.csv
- Figure_3-source_data6/F3supp_max_patch_height_NR.csv
- Figure_3-source_data6/F3supp_max_patch_height_responder.csv
- Figure_3-source_data6/F3supp_max_patch_height_RPE.csv
