# Supplementary material for: Retinal stem cells modulate proliferative parameters to coordinate post-embryonic morphogenesis in the eye of fish
Source: eLife. 2019 Mar 26;8:e42646. doi: 10.7554/eLife.42646 (PMC6486154; doi:10.7554/eLife.42646)
Supplement: Figure 3—figure supplement 2—source data 2. — Figure 3—figure supplement 2B) Maximum patch height (expressed as percent of total postembryonic radius) for each condition. [file elife-42646-fig3-figsupp2-data2.zip › Figure_3-source_data6/F3supp_max_patch_height_inducer.csv]

max.patch.height..[percent of total radius].
1 0.211428571428571
2 0.591428571428571
3 0.202857142857143
4 1
5 0.0285714285714286
6 0.197142857142857
7 1
8 0.7
9 0.282857142857143
10 0.148571428571429
11 0.0457142857142857
12 0.208571428571429
13 0.0942857142857143
14 0.04
15 1
16 0.14
17 0.157142857142857
18 0.282857142857143
19 1
20 0.00285714285714286
21 0.00285714285714286
22 0.208571428571429
23 0.0742857142857143
24 0.325714285714286
25 1
26 1
27 1
28 0.0142857142857143
29 0.0342857142857143
30 0.385714285714286
31 0.0628571428571429
32 0.174285714285714
33 1
34 0.0628571428571429
35 0.1
36 0.954285714285714
37 0.0542857142857143
38 0.0828571428571429
39 0.828571428571429
40 0.282857142857143
41 0.0457142857142857
42 0.997142857142857
43 0.988571428571429
44 0.0742857142857143
45 1
46 0.248571428571429
47 0.151428571428571
48 1
49 0.0714285714285714
50 0.108571428571429
51 0.0342857142857143
52 0.0571428571428571
53 0.862857142857143
54 0.0371428571428571
55 0.165714285714286
56 1
57 0.417142857142857
58 0.322857142857143
59 0.157142857142857
60 0.905714285714286
61 0.211428571428571
62 0.0771428571428571
63 0.14
64 0.0142857142857143
65 0.0428571428571429
66 0.582857142857143
67 0.297142857142857
68 0.6
69 0.0485714285714286
70 0.997142857142857
71 1
72 0.0285714285714286
73 1
74 0.994285714285714
75 0.465714285714286
76 0.991428571428571
77 0.0228571428571429
78 1
79 1
80 0.985714285714286
81 0.125714285714286
82 0.591428571428571
83 0.0742857142857143
84 0.145714285714286
85 1
86 0.0914285714285714
87 0.0257142857142857
88 0.0628571428571429
89 0.314285714285714
90 0.997142857142857
91 1
92 1
93 1
94 0.997142857142857
95 0.277142857142857
96 0.0171428571428571
97 0.06
98 0.351428571428571
99 1
100 0.0257142857142857
101 0.0457142857142857
102 0.994285714285714
103 0.0657142857142857
104 0.0457142857142857
105 1
106 0.331428571428571
107 0.00285714285714286
108 0.00285714285714286
109 0.154285714285714
110 0.202857142857143
111 0.0742857142857143
112 0.448571428571429
113 0.0771428571428571
114 1
115 0.125714285714286
116 1
117 1
118 0.2
119 0.0914285714285714
120 0.991428571428571
121 0.294285714285714
122 1
123 1
124 0.334285714285714
125 0.12
126 0.82
