# Supplementary material for: Retinal stem cells modulate proliferative parameters to coordinate post-embryonic morphogenesis in the eye of fish
Source: eLife. 2019 Mar 26;8:e42646. doi: 10.7554/eLife.42646 (PMC6486154; doi:10.7554/eLife.42646)
Supplement: Figure 3—figure supplement 2—source data 2. — Figure 3—figure supplement 2B) Maximum patch height (expressed as percent of total postembryonic radius) for each condition. [file elife-42646-fig3-figsupp2-data2.zip › Figure_3-source_data6/F3supp_max_patch_height_NR.csv]

max.patch.height..[percent of total radius].
1 0.138996138996139
2 0.0810810810810811
3 1
4 0.938223938223938
5 0.173745173745174
6 0.416988416988417
7 0.0579150579150579
8 0.223938223938224
9 0.123552123552124
10 0.833976833976834
11 0.382239382239382
12 0.142857142857143
13 0.301158301158301
14 0.00386100386100386
15 0.208494208494208
16 0.918918918918919
17 0.980694980694981
18 0.277992277992278
19 0.212355212355212
20 0.281853281853282
21 0.16988416988417
22 0.00772200772200772
23 0.799227799227799
24 1
25 1
26 0.996138996138996
27 0.969111969111969
28 0.463320463320463
29 0.996138996138996
30 1
31 1
32 1
33 0.0733590733590734
34 0.138996138996139
35 0.111969111969112
36 0.922779922779923
37 0.965250965250965
38 0.386100386100386
39 0.922779922779923
40 0.115830115830116
41 0.876447876447876
42 0.0694980694980695
43 0.806949806949807
44 0.841698841698842
45 0.521235521235521
46 0.864864864864865
47 0.16988416988417
48 1
49 0.980694980694981
50 0.984555984555985
51 0.374517374517374
52 1
53 0.0231660231660232
54 1
55 0.8996138996139
56 0.965250965250965
57 0.853281853281853
58 0.77992277992278
59 0.996138996138996
60 0.0231660231660232
61 0.984555984555985
62 0.0926640926640927
63 0.984555984555985
64 0.996138996138996
65 0.142857142857143
66 0.135135135135135
67 0.162162162162162
68 0.945945945945946
69 1
70 0.517374517374517
71 0.88030888030888
72 0.0926640926640927
73 1
74 0.138996138996139
75 0.104247104247104
76 1
77 0.833976833976834
78 0.61003861003861
79 0.185328185328185
80 0.0386100386100386
81 0.0386100386100386
82 0.108108108108108
83 0.0617760617760618
84 0.0540540540540541
85 0.027027027027027
86 0.382239382239382
87 0.88030888030888
88 0.351351351351351
89 0.196911196911197
90 0.0888030888030888
91 0.783783783783784
92 0.795366795366795
93 0.741312741312741
94 0.0849420849420849
95 1
96 0.0733590733590734
97 0.953667953667954
98 0.0579150579150579
99 0.872586872586873
100 0.88030888030888
101 0.0579150579150579
102 0.0656370656370656
103 0.027027027027027
104 0.953667953667954
105 0.907335907335907
106 0.536679536679537
107 0.814671814671815
108 0.845559845559846
109 0.849420849420849
110 0.918918918918919
111 0.0694980694980695
112 1
113 0.44015444015444
114 0.173745173745174
115 1
116 0.266409266409266
117 0.374517374517374
118 0.0424710424710425
119 0.903474903474903
120 0.903474903474903
121 0.104247104247104
