# Supplementary material for: Retinal stem cells modulate proliferative parameters to coordinate post-embryonic morphogenesis in the eye of fish
Source: eLife. 2019 Mar 26;8:e42646. doi: 10.7554/eLife.42646 (PMC6486154; doi:10.7554/eLife.42646)
Supplement: Figure 3—figure supplement 2—source data 2. — Figure 3—figure supplement 2B) Maximum patch height (expressed as percent of total postembryonic radius) for each condition. [file elife-42646-fig3-figsupp2-data2.zip › Figure_3-source_data6/F3supp_max_patch_height_responder.csv]

max.patch.height..[percent of total radius].
1 0.0469135802469136
2 0.814814814814815
3 0.997530864197531
4 0.0197530864197531
5 0.0320987654320988
6 1
7 0.975308641975309
8 0.0493827160493827
9 0.0790123456790123
10 0.111111111111111
11 0.249382716049383
12 0.0592592592592593
13 0.0395061728395062
14 0.291358024691358
15 0.11358024691358
16 1
17 0.103703703703704
18 0.0617283950617284
19 0.054320987654321
20 0.0493827160493827
21 0.997530864197531
22 0.997530864197531
23 0.125925925925926
24 0.0222222222222222
25 0.0320987654320988
26 1
27 1
28 0.0197530864197531
29 0.11358024691358
30 0.997530864197531
31 0.148148148148148
32 1
33 1
34 0.054320987654321
35 0.259259259259259
36 0.953086419753086
37 0.101234567901235
38 0.641975308641975
39 0.224691358024691
40 0.037037037037037
41 0.898765432098765
42 0.45679012345679
43 0.0172839506172839
44 0.0790123456790123
45 0.118518518518519
46 0.123456790123457
47 1
48 0.0691358024691358
49 0.997530864197531
50 0.0592592592592593
51 1
52 1
53 0.402469135802469
54 0.923456790123457
55 0.577777777777778
56 0.167901234567901
57 1
58 1
59 0.120987654320988
60 0.330864197530864
61 0.997530864197531
62 0.997530864197531
63 0.676543209876543
64 0.103703703703704
65 0.160493827160494
66 0.997530864197531
67 0.0444444444444444
68 1
69 0.0197530864197531
70 1
71 0.209876543209877
72 0.11358024691358
73 0.0987654320987654
74 0.0864197530864197
75 0.997530864197531
76 0.997530864197531
77 1
78 0.0962962962962963
79 1
80 0.0518518518518519
81 0.0246913580246914
82 0.982716049382716
83 0.888888888888889
84 0.249382716049383
