# Supplementary material for: Retinal stem cells modulate proliferative parameters to coordinate post-embryonic morphogenesis in the eye of fish
Source: eLife. 2019 Mar 26;8:e42646. doi: 10.7554/eLife.42646 (PMC6486154; doi:10.7554/eLife.42646)
Supplement: Figure 3—figure supplement 2—source data 2. — Figure 3—figure supplement 2B) Maximum patch height (expressed as percent of total postembryonic radius) for each condition. [file elife-42646-fig3-figsupp2-data2.zip › Figure_3-source_data6/F3supp_max_patch_height_RPE.csv]

max.patch.height..[percent of total radius].
1 1
2 0.052
3 0.588
4 0.976
5 1
6 0.832
7 1
8 0.988
9 1
10 0.996
11 0.044
12 0.992
13 0.996
14 0.956
15 0.484
16 1
17 0.568
18 1
19 1
20 1
21 0.088
22 0.976
23 0.976
24 0.696
25 0.968
26 0.056
27 0.904
28 0.788
29 0.872
30 0.08
31 0.184
32 0.116
33 0.952
34 0.108
35 0.124
36 0.952
37 0.912
38 0.004
39 0.864
40 0.092
41 0.624
42 0.46
43 0.956
44 0.204
45 0.084
46 1
47 0.112
48 0.184
49 0.34
50 0.004
51 0.136
52 0.836
53 0.952
54 0.96
55 0.992
56 0.136
57 0.176
58 0.14
59 1
60 1
61 1
62 0.1
63 0.096
64 1
65 0.976
66 0.796
67 0.972
68 0.956
69 0.148
70 0.912
71 0.932
72 1
73 1
74 1
75 1
76 1
77 0.08
78 1
79 1
80 0.456
81 1
82 0.916
83 0.116
84 0.128
85 0.132
86 1
87 1
88 0.408
89 0.08
90 1
91 0.096
92 0.768
93 0.012
94 0.12
95 0.22
96 1
97 1
98 1
99 1
100 0.804
