# Supplementary material for: Retinal stem cells modulate proliferative parameters to coordinate post-embryonic morphogenesis in the eye of fish
Source: eLife. 2019 Mar 26;8:e42646. doi: 10.7554/eLife.42646 (PMC6486154; doi:10.7554/eLife.42646)
Supplement: Figure 3—figure supplement 2—source data 3. — F-test of equality of variance applied to the data in Figure 3—figure supplement 2A rounded to two digits. [file elife-42646-fig3-figsupp2-data3.xlsx]

## Sheet: Sheet1
samples compared	F-test of equality of variance
NR-RPE	p = 3.50∙10-12
NR-inducer	p = 0.56
NR-responder	p = 1.15∙10-6
RPE-inducer	p = 1.20∙10-11
RPE-responder	p = 0.21
inducer-responder	p = 5.84∙10-7
