# Supplementary material for: Retinal stem cells modulate proliferative parameters to coordinate post-embryonic morphogenesis in the eye of fish
Source: eLife. 2019 Mar 26;8:e42646. doi: 10.7554/eLife.42646 (PMC6486154; doi:10.7554/eLife.42646)
Supplement: Figure 4—source data 1. — Figure 4B) ArCoS were defined as clones that still retained cells in the virtual CMZ at the final simulation step used for analysis, that is when the virtual retina had attained a radius of R = 800 µm. All other clones counted as terminated clones. The initial position at simulation step 0 of the founder stem cells for each clone was extracted from the simulated data and assigned to a 5 µm-wide bin corresponding to each of the cell rows in the virtual CMZ. [file elife-42646-fig4-data1.zip › Figure_4-source_data1/F4-B_simulated_data.csv]

founder cell row	terminating 1	terminating 2	terminating 3	terminating 4	terminating 5	ArCoS 1	ArCoS 2	ArCoS 3	ArCoS 4	ArCoS 5
sim inducer, random div	133	182	180	175	175	54	0	0	0	0
sim inducer, random div	123	178	183	181	181	59	1	0	0	0
sim inducer, random div	133	185	178	179	179	53	0	0	0	0
sim inducer, random div	137	180	185	177	183	56	0	0	0	0
sim inducer, random div	137	180	185	181	176	51	0	0	0	0
