# Supplementary material for: Retinal stem cells modulate proliferative parameters to coordinate post-embryonic morphogenesis in the eye of fish
Source: eLife. 2019 Mar 26;8:e42646. doi: 10.7554/eLife.42646 (PMC6486154; doi:10.7554/eLife.42646)
Supplement: Figure 4—source data 2. — Figure 4F) Counts of ArCoS and terminated clones originating in the central and peripheral induction ring. Data were quantified manually; experimental data consisted of 20 retinae from 10 fish; simulated data consisted of 5 simulations, each sampled six times. The position of the induction ring was estimated based on the following criteria: The inner circle was placed such that it enclosed as many 1 cell clones as possible (i.e. labelled differentiated cells in the experimental data). The outer circle was placed such that it enclosed all few-cell clusters and crossed all ArCoS. The induction circle was split in the middle and each clone was assigned to the central-most or peripheral-most ring based on the position of its central-most pixel. [file elife-42646-fig4-data2.zip › Figure_4-source_data2/F4-F_experimental_data.csv]

peripheral ArCoS	central ArCoS	n ArCoS	peripheral terminating	central terminating	n terminating
1	1	2	15	46	61
2	0	2	15	37	52
0	1	1	12	37	49
0	0	0	16	29	45
4	1	5	17	54	71
0	0	0	10	41	51
3	0	3	18	52	70
1	0	1	14	20	34
4	0	4	17	36	53
3	0	3	20	32	52
3	0	3	13	69	82
2	1	3	10	53	63
0	1	1	12	43	55
1	0	1	12	50	62
5	0	5	7	60	67
0	0	0	8	32	40
1	0	1	3	42	45
1	0	1	11	33	44
0	0	0	13	54	67
0	0	0	13	53	66
