# Supplementary material for: Retinal stem cells modulate proliferative parameters to coordinate post-embryonic morphogenesis in the eye of fish
Source: eLife. 2019 Mar 26;8:e42646. doi: 10.7554/eLife.42646 (PMC6486154; doi:10.7554/eLife.42646)
Supplement: Figure 4—source data 2. — Figure 4F) Counts of ArCoS and terminated clones originating in the central and peripheral induction ring. Data were quantified manually; experimental data consisted of 20 retinae from 10 fish; simulated data consisted of 5 simulations, each sampled six times. The position of the induction ring was estimated based on the following criteria: The inner circle was placed such that it enclosed as many 1 cell clones as possible (i.e. labelled differentiated cells in the experimental data). The outer circle was placed such that it enclosed all few-cell clusters and crossed all ArCoS. The induction circle was split in the middle and each clone was assigned to the central-most or peripheral-most ring based on the position of its central-most pixel. [file elife-42646-fig4-data2.zip › Figure_4-source_data2/F4-F_simulated_data.csv]

peripheral ArCoS	central ArCoS	n ArCoS	peripheral terminating	central terminating	n terminating
0	0	0	2	8	10
0	0	0	10	10	20
3	0	3	7	13	20
0	1	1	8	19	27
2	1	3	8	24	32
1	2	3	11	20	31
0	0	0	5	4	9
1	0	1	7	8	15
2	0	2	6	13	19
3	1	4	12	14	26
0	1	1	16	19	35
1	0	1	15	25	40
0	0	0	4	5	9
1	0	1	5	8	13
2	1	3	8	16	24
3	0	3	10	22	32
5	0	5	12	17	29
0	1	1	10	28	38
1	0	1	1	7	8
1	0	1	4	12	16
1	0	1	13	14	27
2	0	2	17	14	31
3	0	3	18	23	41
4	0	4	18	21	39
2	0	2	4	4	8
1	0	1	6	11	17
2	0	2	9	11	20
2	0	2	12	19	31
3	0	3	16	22	38
4	0	4	18	25	43
