# Supplementary material for: Retinal stem cells modulate proliferative parameters to coordinate post-embryonic morphogenesis in the eye of fish
Source: eLife. 2019 Mar 26;8:e42646. doi: 10.7554/eLife.42646 (PMC6486154; doi:10.7554/eLife.42646)
Supplement: Figure 5—source data 1. — Figure 5D’) Position along the radius (in µm), mean clone angle (expressed as percent of 360°), and 95% confidence interval for experimental and simulated data. [file elife-42646-fig5-data1.zip]

Archive with 4 entries (3 files):
- Figure_5-source_data1/
- Figure_5-source_data1/F5data_NR.csv
- Figure_5-source_data1/F5data_simideal.csv
- Figure_5-source_data1/F5data_simrandom.csv
