# Supplementary material for: Retinal stem cells modulate proliferative parameters to coordinate post-embryonic morphogenesis in the eye of fish
Source: eLife. 2019 Mar 26;8:e42646. doi: 10.7554/eLife.42646 (PMC6486154; doi:10.7554/eLife.42646)
Supplement: Figure 5—source data 1. — Figure 5D’) Position along the radius (in µm), mean clone angle (expressed as percent of 360°), and 95% confidence interval for experimental and simulated data. [file elife-42646-fig5-data1.zip › Figure_5-source_data1/F5data_NR.csv]

radius.um. "mean_circumference_percent" "CI95"
1 400.272 1.41662159016393 0.174717104913899
2 401.9398 1.4261239047619 0.168335234221748
3 403.6076 1.43256035384615 0.164800801127349
4 405.2754 1.44644547692308 0.164362432187287
5 406.9432 1.41554260294118 0.162551611005629
6 408.611 1.44574905970149 0.158617891147173
7 410.2788 1.45140752941176 0.151348476456642
8 411.9466 1.41729711267606 0.149635602152444
9 413.6144 1.40264225 0.15001207587909
10 415.2822 1.40849722222222 0.147303590689428
11 416.95 1.39435736986301 0.148201701530916
12 418.6178 1.38977574324324 0.146246275372069
13 420.2856 1.39059744 0.144504942772417
14 421.9534 1.39723678666667 0.144166331208827
15 423.6212 1.39649763157895 0.14272101437091
16 425.289 1.39107462337662 0.141057816010106
17 426.9568 1.3605884625 0.141024799635578
18 428.6246 1.34641079012346 0.141044960069454
19 430.2924 1.33851345121951 0.140124093718993
20 431.9602 1.33523558536585 0.140988112420178
21 433.628 1.32378430120482 0.141971949523204
22 435.2958 1.32054597590361 0.142978216572584
23 436.9636 1.33413143902439 0.141451405682193
24 438.6314 1.33075017073171 0.141949458589034
25 440.2992 1.33392445121951 0.139691357346528
26 441.967 1.32798998780488 0.140100383606926
27 443.6348 1.29842572619048 0.141386493825962
28 445.3026 1.28993795238095 0.14287915057916
29 446.9704 1.27616018823529 0.143555375381956
30 448.6382 1.27229907058824 0.14649217081247
31 450.306 1.2827974047619 0.149495559240305
32 451.9738 1.29538957831325 0.152828560272827
33 453.6416 1.29399193975904 0.157469598686412
34 455.3094 1.32576766666667 0.159268224454762
35 456.9772 1.35832862025316 0.158518671588352
36 458.645 1.34057764197531 0.158133707980299
37 460.3128 1.34651560493827 0.157371399679141
38 461.9806 1.353222 0.155943634079746
39 463.6484 1.34934736585366 0.153176949569568
40 465.3162 1.3551093902439 0.149091520108525
41 466.984 1.3591117804878 0.144874791240881
42 468.6518 1.36211356097561 0.14084421927979
43 470.3196 1.35009977108434 0.139605387948048
44 471.9874 1.31765208045977 0.135035371924357
45 473.6552 1.312324 0.134183394559055
46 475.323 1.30864149438202 0.133540144560964
47 476.9908 1.31716095505618 0.13148575400317
48 478.6586 1.32494940449438 0.129603960518277
49 480.3264 1.33076688764045 0.128030122875437
50 481.9942 1.3335007752809 0.126994413157079
51 483.662 1.33458162921348 0.126468796396159
52 485.3298 1.33556705617978 0.126256183777579
53 486.9976 1.33400935955056 0.126181550176737
54 488.6654 1.3320384494382 0.126478583720355
55 490.3332 1.32968605617978 0.127021095809034
56 492.001 1.3273336741573 0.127712005932653
57 493.6688 1.32510831460674 0.128709449823294
58 495.3366 1.32561698876404 0.130143485018195
59 497.0044 1.34039143181818 0.129957038801147
60 498.6722 1.3403915 0.13166005448491
61 500.34 1.35628605747126 0.1312575263557
62 502.0078 1.35703408045977 0.132815163279806
63 503.6756 1.35495275862069 0.134101897898483
64 505.3434 1.35306652873563 0.135271605616231
65 507.0112 1.36699054651163 0.134544451803501
66 508.679 1.36442445348837 0.135535058861246
67 510.3468 1.37791351764706 0.134188755088936
68 512.0146 1.37604950588235 0.135074079523869
69 513.6824 1.37305381176471 0.135857114420276
70 515.3502 1.35350219767442 0.138113803975281
71 517.018 1.34252996551724 0.137794423256394
72 518.6858 1.34158697701149 0.137932302420852
73 520.3536 1.33996098850575 0.137984221408297
74 522.0214 1.35518002325581 0.136197924356869
75 523.6892 1.35488398837209 0.136378100562001
76 525.357 1.35419304651163 0.136084993755963
77 527.0248 1.35189018604651 0.136137565449716
78 528.6926 1.35110065116279 0.136189351362552
79 530.3604 1.35225196511628 0.13630206233754
80 532.0282 1.35439043023256 0.136421773023318
81 533.696 1.37332017647059 0.134529944143582
82 535.3638 1.35056254022989 0.136316455981151
83 537.0316 1.3532942183908 0.135779216498182
84 538.6994 1.35553812643678 0.13535718796225
85 540.3672 1.37278058139535 0.132830587606842
86 542.035 1.37498480232558 0.132294270660891
87 543.7028 1.3615543908046 0.133877688660327
88 545.3706 1.37186332183908 0.130000177868241
89 547.0384 1.37319657471264 0.128775751421465
90 548.7062 1.37404213793103 0.127685257258667
91 550.374 1.37144044827586 0.127041070907394
92 552.0418 1.36815597701149 0.126619143422097
93 553.7096 1.34961865909091 0.128261991741066
94 555.3774 1.34563197727273 0.127691664791834
95 557.0452 1.34116305681818 0.127238992649704
96 558.713 1.33698354545455 0.127093386315165
97 560.3808 1.32862432954545 0.127613584348726
98 562.0486 1.31952569318182 0.129396122111414
99 563.7164 1.30933394318182 0.132494839499028
100 565.3842 1.29853130681818 0.13618939585589
101 567.052 1.28673205681818 0.140215004885939
102 568.7198 1.27843720454545 0.142879633910167
103 570.3876 1.30043723255814 0.142597662224379
104 572.0554 1.28246533333333 0.144464909383198
105 573.7232 1.30748175294118 0.143386134553759
106 575.391 1.3198135952381 0.14306757327884
107 577.0588 1.31607486904762 0.144130070647759
108 578.7266 1.31119107142857 0.1450393729744
109 580.3944 1.33602917073171 0.142762471803229
110 582.0622 1.32826601219512 0.143844641297913
111 583.73 1.31967468292683 0.145269202528572
112 585.3978 1.31087636585366 0.146462242696381
113 587.0656 1.3342056625 0.14412404848751
114 588.7334 1.34156801265823 0.142695705782716
115 590.4012 1.33164770886076 0.14333896706047
116 592.069 1.33743938461538 0.14191641041573
117 593.7368 1.32198724358974 0.142815367341282
118 595.4046 1.32317253246753 0.142045937207656
119 597.0724 1.30538862337662 0.144070481415893
120 598.7402 1.28462845454545 0.14672883342296
121 600.408 1.24617780769231 0.151166027794022
122 602.0758 1.25942775 0.15122934943219
123 603.7436 1.23850617105263 0.15428488227243
124 605.4114 1.26750604109589 0.153305858664548
125 607.0792 1.26310497222222 0.15596846094555
126 608.747 1.26097083098592 0.15851961100214
127 610.4148 1.2581695 0.160569738593162
128 612.0826 1.23945601428571 0.164064947976639
129 613.7504 1.27641602985075 0.162252108729735
130 615.4182 1.27929463636364 0.162541398080521
131 617.086 1.26309068181818 0.165253666977218
132 618.7538 1.26798476923077 0.165574694122253
133 620.4216 1.274756 0.165121825586439
134 622.0894 1.28430193650794 0.163878858534477
135 623.7572 1.29470332258065 0.162422959694759
136 625.425 1.28854285483871 0.159901863740365
137 627.0928 1.27663261290323 0.160467723614573
138 628.7606 1.26367282258065 0.161677403018734
139 630.4284 1.27144844262295 0.160506573444244
140 632.0962 1.25753404918033 0.161596350197003
141 633.764 1.2651483 0.160958238556034
142 635.4318 1.27407574576271 0.161229332464829
143 637.0996 1.26179954237288 0.165217877397989
144 638.7674 1.29177807017544 0.165176894588777
145 640.4352 1.30458948214286 0.167859892962407
146 642.103 1.29630375 0.174180530767899
147 643.7708 1.29013994642857 0.179988464867908
148 645.4386 1.28488575 0.185763662196336
149 647.1064 1.38219959615385 0.177565298465329
150 648.7742 1.40719354901961 0.178546339357206
151 650.442 1.40625045098039 0.183802325811074
152 652.1098 1.40530735294118 0.189538674289968
153 653.7776 1.43511108 0.191190807018394
154 655.4454 1.46370610204082 0.192735277480312
155 657.1132 1.46399489795918 0.198373523923757
156 658.781 1.46301320408163 0.204060656693132
157 660.4488 1.492019125 0.203676990118423
158 662.1166 1.55215358695652 0.193936768960623
159 663.7844 1.51413276595745 0.199988994128651
160 665.4522 1.50678876595745 0.19834168694891
161 667.12 1.49806014893617 0.196716894145919
162 668.7878 1.48842865957447 0.197070572845491
163 670.4556 1.47976025531915 0.198589994417851
164 672.1234 1.47211534042553 0.201517284632771
165 673.7912 1.46579463829787 0.204050353660796
166 675.459 1.49157058695652 0.200239420407991
167 677.1268 1.5168576 0.19547752900297
168 678.7946 1.50610653333333 0.198047965074495
169 680.4624 1.49390917777778 0.20154234371846
170 682.1302 1.51294388636364 0.198916096115123
171 683.798 1.49828313636364 0.202931416321459
172 685.4658 1.48426545454545 0.207381581827277
173 687.1336 1.46954047727273 0.211111650946463
174 688.8014 1.520859 0.200861708744401
175 690.4692 1.46713295348837 0.210966560352938
176 692.137 1.44982848837209 0.213210194313274
177 693.8048 1.42982627906977 0.215752535114497
178 695.4726 1.43941695238095 0.212866836698742
179 697.1404 1.44947541463415 0.209119822223037
180 698.8082 1.42408107317073 0.212619580674703
181 700.476 1.39482241463415 0.21796493555022
182 702.1438 1.4014005 0.217808500000676
183 703.8116 1.41382933333333 0.216312243367598
184 705.4794 1.42594428947368 0.213276969569732
185 707.1472 1.4374907027027 0.207531354568602
186 708.815 1.40958043243243 0.210341274381165
187 710.4828 1.37639402702703 0.215620854972787
188 712.1506 1.37674663888889 0.215940614319745
189 713.8184 1.33737288888889 0.225464303477415
190 715.4862 1.29186902777778 0.238410980205789
191 717.154 1.28076314285714 0.249633594116419
192 718.8218 1.23751594285714 0.26400824294141
193 720.4896 1.23214032352941 0.275359647490889
194 722.1574 1.31076625806452 0.278451590540768
195 723.8252 1.3139058 0.282467071060914
196 725.493 1.36461007142857 0.279978190629528
197 727.1608 1.31530010714286 0.289071797709576
198 728.8286 1.30816348148148 0.296400952124728
199 730.4964 1.25178796296296 0.309474189797326
200 732.1642 1.29681712 0.313084136992968
201 733.832 1.24600368 0.320785275615951
202 735.4998 1.3045322173913 0.317689258003906
203 737.1676 1.32100459090909 0.313642467304747
204 738.8354 1.33459971428571 0.308536779313412
205 740.5032 1.34842275 0.303816818902533
206 742.171 1.29494975 0.314947341449458
