# Supplementary material for: Retinal stem cells modulate proliferative parameters to coordinate post-embryonic morphogenesis in the eye of fish
Source: eLife. 2019 Mar 26;8:e42646. doi: 10.7554/eLife.42646 (PMC6486154; doi:10.7554/eLife.42646)
Supplement: Figure 5—source data 1. — Figure 5D’) Position along the radius (in µm), mean clone angle (expressed as percent of 360°), and 95% confidence interval for experimental and simulated data. [file elife-42646-fig5-data1.zip › Figure_5-source_data1/F5data_simideal.csv]

radius.um. "mean_circumference_percent" "CI95"
1 400.2825 1.21590026168224 0.132570333612837
2 401.1252 1.205365 0.13319516598264
3 401.9679 1.21727301869159 0.132680922024013
4 402.8106 1.21755105607477 0.132891166701539
5 403.6533 1.20682825 0.133725814471815
6 404.496 1.20743080555556 0.133765400740758
7 405.3387 1.2428319047619 0.13188620152674
8 406.1814 1.2428142 0.13220789367594
9 407.0241 1.25471067307692 0.131643732629724
10 407.8668 1.25283354807692 0.132171064629749
11 408.7095 1.24947266346154 0.132787052711606
12 409.5522 1.23357105714286 0.133940855341815
13 410.3949 1.22937447619048 0.134294799014573
14 411.2376 1.22553199047619 0.134759248199965
15 412.0803 1.22142393333333 0.135356902127425
16 412.923 1.21713879047619 0.136481385108367
17 413.7657 1.20128882075472 0.13843678678668
18 414.6084 1.19692137735849 0.139868536307011
19 415.4511 1.19243105660377 0.141317937676084
20 416.2938 1.17788113084112 0.143055332302356
21 417.1365 1.18711638679245 0.143892677492978
22 417.9792 1.18601145283019 0.1451390535967
23 418.8219 1.19633291428571 0.146055052656159
24 419.6646 1.20728185576923 0.147084606109944
25 420.5073 1.20679919230769 0.148124944092151
26 421.35 1.22925881372549 0.148405121867684
27 422.1927 1.25315613 0.148105655968943
28 423.0354 1.25233803 0.14890752325787
29 423.8781 1.24997683 0.149673092865456
30 424.7208 1.27406358163265 0.149597178876798
31 425.5635 1.25848990909091 0.151345832505469
32 426.4062 1.25527848484848 0.152791403202297
33 427.2489 1.25238627272727 0.154091034552924
34 428.0916 1.23772427 0.155212969810775
35 428.9343 1.23463792 0.155451889436923
36 429.777 1.24555025252525 0.155115492422778
37 430.6197 1.24447974747475 0.154836057550545
38 431.4624 1.24357832323232 0.15455528150177
39 432.3051 1.24359708080808 0.154504208325572
40 433.1478 1.24416047474747 0.15452863043406
41 433.9905 1.24421685858586 0.154614499906027
42 434.8332 1.24367218181818 0.154801424398666
43 435.6759 1.24286464646465 0.154903996169108
44 436.5186 1.2535927755102 0.15437085666322
45 437.3613 1.25076601020408 0.15433439948464
46 438.204 1.24755969387755 0.154248658651311
47 439.0467 1.21987542 0.154701463304945
48 439.8894 1.20672976237624 0.154785616143889
49 440.7321 1.20707959405941 0.15454986361677
50 441.5748 1.2084601980198 0.154180572774675
51 442.4175 1.22309196 0.153247621150088
52 443.2602 1.21425884158416 0.153146422821595
53 444.1029 1.20547131372549 0.152696892127739
54 444.9456 1.22038883168317 0.151762614029008
55 445.7883 1.22298441584158 0.151137264556191
56 446.631 1.25033921212121 0.149169707223483
57 447.4737 1.25202943434343 0.14816283476172
58 448.3164 1.23969509 0.148150380588015
59 449.1591 1.23880267 0.147476937411758
60 450.0018 1.24971948484848 0.146295864427865
61 450.8445 1.24652680808081 0.145986588559635
62 451.6872 1.25590735714286 0.145051036238737
63 452.5299 1.25258724489796 0.144789888954071
64 453.3726 1.26205037113402 0.144049965734822
65 454.2153 1.2331927979798 0.14525511239578
66 455.058 1.24386019387755 0.144442511182213
67 455.9007 1.24247519387755 0.144495567043785
68 456.7434 1.2404452244898 0.144662641597587
69 457.5861 1.23871876530612 0.145121529122537
70 458.4288 1.23666983673469 0.145943789225826
71 459.2715 1.23361534693878 0.14718148066366
72 460.1142 1.23004856122449 0.148868637468139
73 460.9569 1.22623520408163 0.15080437166722
74 461.7996 1.22166295918367 0.152555907268954
75 462.6423 1.217565 0.15425687161896
76 463.485 1.25129777894737 0.154249179799612
77 464.3277 1.25944709574468 0.15461500197927
78 465.1704 1.24188409473684 0.155868324803364
79 466.0131 1.22466769791667 0.157093389624837
80 466.8558 1.2199420625 0.157706617835452
81 467.6985 1.20385765979381 0.15855781071558
82 468.5412 1.20111669072165 0.158883928549041
83 469.3839 1.19783903092784 0.159105055748495
84 470.2266 1.20781814583333 0.158773904553799
85 471.0693 1.20501001041667 0.158681159286213
86 471.912 1.20249217708333 0.158698466057963
87 472.7547 1.18685602061856 0.158973500388177
88 473.5974 1.17578871428571 0.158168514419181
89 474.4401 1.18582104123711 0.157908992376357
90 475.2828 1.19524884375 0.157928284721657
91 476.1255 1.19203384375 0.158248035514392
92 476.9682 1.1890125625 0.158851277637861
93 477.8109 1.18554586458333 0.159785133260506
94 478.6536 1.17077445360825 0.160827230010385
95 479.4963 1.19456116842105 0.161199961600054
96 480.339 1.19371961052632 0.161975476200907
97 481.1817 1.19272151578947 0.16268893969951
98 482.0244 1.19176252631579 0.163399378961221
99 482.8671 1.19027513684211 0.164461857863763
100 483.7098 1.20082125531915 0.165421261513948
101 484.5525 1.19888286170213 0.166397663843239
102 485.3952 1.21065451612903 0.167099524003557
103 486.2379 1.20965491397849 0.167572702973662
104 487.0806 1.22150995652174 0.167734929484001
105 487.9233 1.23485140659341 0.167644807502727
106 488.766 1.23536218681319 0.167800535505956
107 489.6087 1.2356890989011 0.168031866452582
108 490.4514 1.25016271111111 0.168207119074479
109 491.2941 1.25107165555556 0.168545464845592
110 492.1368 1.25162943333333 0.169018938994641
111 492.9795 1.23803872527473 0.169864375638506
112 493.8222 1.23824303296703 0.170424715425045
113 494.6649 1.23881510989011 0.171084399198929
114 495.5076 1.23938715384615 0.171876818186332
115 496.3503 1.25342668888889 0.172569022807302
116 497.193 1.24004096703297 0.173544098746063
117 498.0357 1.25400513333333 0.17395167124927
118 498.8784 1.2546456 0.174504197212455
119 499.7211 1.25540992222222 0.174638772542662
120 500.5638 1.25766167777778 0.174566613552224
121 501.4065 1.25945896666667 0.1743515576805
122 502.2492 1.26150413333333 0.174201760527295
123 503.0919 1.29114656818182 0.17296030190286
124 503.9346 1.27770471910112 0.172907985096505
125 504.7773 1.27678550561798 0.172555382382912
126 505.62 1.28949863636364 0.172173756785395
127 506.4627 1.286942125 0.172463860258928
128 507.3054 1.28311796590909 0.17310721985113
129 508.1481 1.27935722727273 0.173637190234263
130 508.9908 1.26178614606742 0.174383330317711
131 509.8335 1.25930020224719 0.17446880788564
132 510.6762 1.27192019318182 0.173993973618228
133 511.5189 1.28585606896552 0.172994788739258
134 512.3616 1.28495855172414 0.17241292085491
135 513.2043 1.268814375 0.172292804776064
136 514.047 1.26670153409091 0.172017362960885
137 514.8897 1.26422961363636 0.171537486235433
138 515.7324 1.26201123863636 0.171471251089454
139 516.5751 1.24496928089888 0.171685609052332
140 517.4178 1.22933907777778 0.171814534472705
141 518.2605 1.22766576666667 0.171464254019024
142 519.1032 1.22640561111111 0.171105578096951
143 519.9459 1.22491814444444 0.170572014126537
144 520.7886 1.22456695555556 0.170162942908425
145 521.6313 1.23778302247191 0.169762261820602
146 522.474 1.23753226966292 0.169648715385559
147 523.3167 1.23711449438202 0.169825738037389
148 524.1594 1.22256307777778 0.170462056758533
149 525.0021 1.2209724 0.170801846026226
150 525.8448 1.2189066 0.171013439754556
151 526.6875 1.17796756989247 0.171373822257686
152 527.5302 1.19060990217391 0.171250608979028
153 528.3729 1.20455165934066 0.170925579465402
154 529.2156 1.20614540659341 0.17069347651402
155 530.0583 1.20861747252747 0.170401115399723
156 530.901 1.21078326373626 0.170128848893997
157 531.7437 1.1997242826087 0.170050531115105
158 532.5864 1.20285679347826 0.169590470579038
159 533.4291 1.19332148387097 0.168999868421603
160 534.2718 1.19719991397849 0.168475429155991
161 535.1145 1.18948767021277 0.168149208726729
162 535.9572 1.19419518085106 0.167735211170295
163 536.7999 1.19805212765957 0.167661508845642
164 537.6426 1.18945311578947 0.167813516827972
165 538.4853 1.19344563157895 0.16779306723542
166 539.328 1.18498417708333 0.167722251948272
167 540.1707 1.18885767708333 0.167853081640631
168 541.0134 1.19294405208333 0.168095808577403
169 541.8561 1.18417258762887 0.168403711672776
170 542.6988 1.1876993814433 0.169005607145024
171 543.5415 1.19028702061856 0.169807548403965
172 544.3842 1.20442892708333 0.170751350349804
173 545.2269 1.20686917708333 0.171885569448254
174 546.0696 1.22280228421053 0.173321353232905
175 546.9123 1.22513122105263 0.174579956925583
176 547.755 1.22810606315789 0.175787561111167
177 548.5977 1.24427640425532 0.176860941967153
178 549.4404 1.24653120212766 0.177589795754324
179 550.2831 1.24801469148936 0.178033214674095
180 551.1258 1.24949811702128 0.178514221649138
181 551.9685 1.25022991489362 0.179062233856013
182 552.8112 1.25078380851064 0.179617123511284
183 553.6539 1.25022994680851 0.18033631255647
184 554.4966 1.24906291489362 0.18110858561025
185 555.3393 1.23474067368421 0.181810848760909
186 556.182 1.23364465263158 0.182501518031568
187 557.0247 1.23221604210526 0.183005689624425
188 557.8674 1.23129613684211 0.183365958922892
189 558.7101 1.25657610752688 0.183937954486277
190 559.5528 1.24188306382979 0.18422093949578
191 560.3955 1.24018204255319 0.184602176685485
192 561.2382 1.23808544680851 0.185058083346909
193 562.0809 1.23551409574468 0.18547900579463
194 562.9236 1.24606030107527 0.186085921529389
195 563.7663 1.24312152688172 0.186676131640383
196 564.609 1.25424897826087 0.187359585578354
197 565.4517 1.25265242391304 0.187830120445005
198 566.2944 1.25133888043478 0.188282681870041
199 567.1371 1.26459948351648 0.188751451084111
200 567.9798 1.26394574725275 0.188978658357961
201 568.8225 1.26290362637363 0.189331687402045
202 569.6652 1.26165738461538 0.189962943331814
203 570.5079 1.25983896703297 0.190744397336334
204 571.3506 1.25822492307692 0.191281548191233
205 572.1933 1.25706032967033 0.191781292404839
206 573.036 1.25542579120879 0.192350153615756
207 573.8787 1.26801154444444 0.192818152927574
208 574.7214 1.28192458426966 0.193110537979145
209 575.5641 1.28142319101124 0.193430780740665
210 576.4068 1.29522422727273 0.19359327287156
211 577.2495 1.29539326136364 0.193673083134297
212 578.0922 1.29511868181818 0.193873215194823
213 578.9349 1.29497070454545 0.194077013479879
214 579.7776 1.29471715909091 0.194237479930749
215 580.6203 1.29490728409091 0.194539344272469
216 581.463 1.2802742247191 0.194712420442509
217 582.3057 1.28092186516854 0.194916963499327
218 583.1484 1.28179928089888 0.195137467737108
219 583.9911 1.28213353932584 0.195606607410867
220 584.8338 1.28286468539326 0.196058156989711
221 585.6765 1.27003607777778 0.196298998702406
222 586.5192 1.27162672222222 0.196525598882075
223 587.3619 1.28781570786517 0.196966667796826
224 588.2046 1.29005104494382 0.19693679610254
225 589.0473 1.29272502247191 0.196909506237283
226 589.89 1.26631574725275 0.196491356879205
227 590.7327 1.26882876923077 0.196516608177702
228 591.5754 1.27095367032967 0.196414885536049
229 592.4181 1.27363015384615 0.196498866968744
230 593.2608 1.27532606593407 0.196693810010117
231 594.1035 1.277553 0.196915762987538
232 594.9462 1.2785540989011 0.197296274598109
233 595.7889 1.27900367032967 0.197557071265407
234 596.6316 1.29323541111111 0.197924451392146
235 597.4743 1.30759905617978 0.19826629027475
236 598.317 1.32123268181818 0.198448297049808
237 599.1597 1.32004952272727 0.198518561217228
238 600.0024 1.31888751136364 0.198705561108536
239 600.8451 1.31764094318182 0.198783206025651
240 601.6878 1.3313971954023 0.198834450460163
241 602.5305 1.33067055172414 0.198774812782426
242 603.3732 1.33056371264368 0.198630700977312
243 604.2159 1.33024310344828 0.19852747059575
244 605.0586 1.33017903448276 0.198481033092184
245 605.9013 1.33054228735632 0.198467104166638
246 606.744 1.33013631034483 0.198502582467299
247 607.5867 1.32936695402299 0.198565890837434
248 608.4294 1.32923866666667 0.198654459626693
249 609.2721 1.31341535227273 0.19879229513635
250 610.1148 1.29817742696629 0.198758331765716
251 610.9575 1.29782230337079 0.198815624293089
252 611.8002 1.29780133707865 0.198881053556518
253 612.6429 1.29763425842697 0.198943657474255
254 613.4856 1.29857433707865 0.198819276925639
255 614.3283 1.31447176136364 0.198727751196075
256 615.171 1.28712055555556 0.198118869725023
257 616.0137 1.28881451111111 0.197736727277404
258 616.8564 1.29081838888889 0.197474220020777
259 617.6991 1.29261568888889 0.197456290165382
260 618.5418 1.29356597777778 0.197312322797033
261 619.3845 1.29457824444444 0.197225344018259
262 620.2272 1.29509464444444 0.197257892047369
263 621.0699 1.30954183146067 0.197130154639205
264 621.9126 1.30895686516854 0.196657355602872
265 622.7553 1.30799602247191 0.196363162263004
266 623.598 1.30647097752809 0.196029334625864
267 624.4407 1.2904672 0.195613033841901
268 625.2834 1.26134245652174 0.19479074578966
269 626.1261 1.26045322826087 0.194340433309805
270 626.9688 1.25986718478261 0.193718310692818
271 627.8115 1.25938217391304 0.193167219276933
272 628.6542 1.27293546153846 0.192635154926606
273 629.4969 1.27185263736264 0.192092992488606
274 630.3396 1.25683576086957 0.191427560558033
275 631.1823 1.25548172826087 0.191114974239098
276 632.025 1.25386497826087 0.190806301487267
277 632.8677 1.25224826086957 0.190558469739062
278 633.7104 1.25061139130435 0.190460933175519
279 634.5531 1.24879244565217 0.190431369328652
280 635.3958 1.24731720652174 0.19053598275142
281 636.2385 1.24576110869565 0.190801731398581
282 637.0812 1.2572646043956 0.191349971659575
283 637.9239 1.25536450549451 0.191748895577959
284 638.7666 1.25323964835165 0.192158816119581
285 639.6093 1.26532592222222 0.192677126517808
286 640.452 1.23654568478261 0.192602954647698
287 641.2947 1.24972545054945 0.193003464560988
288 642.1374 1.27764203370787 0.193334607619621
289 642.9801 1.277642 0.193213976063053
290 643.8228 1.29182269318182 0.193005670085894
291 644.6655 1.29078736363636 0.192410247999839
292 645.5082 1.28920278409091 0.192023454662013
293 646.3509 1.28749139772727 0.191679103910586
294 647.1936 1.28567446590909 0.191386779001033
295 648.0363 1.28421660227273 0.191315957433228
296 648.879 1.29750313793103 0.191282816631706
297 649.7217 1.28360394318182 0.190710172189786
298 650.5644 1.26857557303371 0.190741945330493
299 651.4071 1.26817866292135 0.190774530614371
300 652.2498 1.28178697727273 0.190887666693231
301 653.0925 1.28153336363636 0.191038339524808
302 653.9352 1.28111081818182 0.191089531510151
303 654.7779 1.27992763636364 0.191134067949559
304 655.6206 1.29376327586207 0.191236500121381
305 656.4633 1.29284434482759 0.19121972773664
306 657.306 1.29139111494253 0.191296269929386
307 658.1487 1.28993794252874 0.191520237793787
308 658.9914 1.27420203409091 0.19168036477669
309 659.8341 1.27297657954545 0.191789091109146
310 660.6768 1.25783786516854 0.191739149936372
311 661.5195 1.27211035227273 0.191765108956364
312 662.3622 1.25879883146067 0.191486773129017
313 663.2049 1.24615498888889 0.19109419694097
314 664.0476 1.24797285555556 0.190745882584928
315 664.8903 1.2362816043956 0.190028924032392
316 665.733 1.23814094505494 0.189654559146353
317 666.5757 1.23973453846154 0.189266364620985
318 667.4184 1.2412872967033 0.188937333893231
319 668.2611 1.24259487912088 0.188831490755396
320 669.1038 1.24371868131868 0.188986436662225
321 669.9465 1.25919043333333 0.189093320205409
322 670.7892 1.26057451111111 0.189181181104766
323 671.6319 1.26216521111111 0.189321679476844
324 672.4746 1.26367324444444 0.189471562927882
325 673.3173 1.26522265555556 0.189645991298862
326 674.16 1.25287191208791 0.189826672596878
327 675.0027 1.2543020989011 0.190022678707897
328 675.8454 1.25583442857143 0.190247134401019
329 676.6881 1.25769364835165 0.190494570630365
330 677.5308 1.25963469230769 0.190760713058485
331 678.3735 1.26084010989011 0.190977134764987
332 679.2162 1.26200468131868 0.191425474145461
333 680.0589 1.2628628021978 0.19196168362742
334 680.9016 1.26318971428571 0.192566994969407
335 681.7443 1.26323059340659 0.193193047341892
336 682.587 1.26308758241758 0.193956339614087
337 683.4297 1.27683263333333 0.194844152274892
338 684.2724 1.27610958888889 0.195538042219511
339 685.1151 1.27598558888889 0.196165746229113
340 685.9578 1.27579976666667 0.196742919873101
341 686.8005 1.27670872222222 0.196957330088274
342 687.6432 1.29203553932584 0.197129672356164
343 688.4859 1.29316371910112 0.196859850067465
344 689.3286 1.30857715909091 0.196521109198436
345 690.1713 1.30904189772727 0.195999484988328
346 691.014 1.30899967045455 0.195542123316463
347 691.8567 1.30897855681818 0.195214020141557
348 692.6994 1.30870380681818 0.194964053278635
349 693.5421 1.30821786363636 0.194929431117563
350 694.3848 1.30811225 0.194901057290373
351 695.2275 1.30756292045455 0.194933628792799
352 696.0702 1.30682345454545 0.195056109351409
353 696.9129 1.30654881818182 0.195195918741463
354 697.7556 1.32145972413793 0.195206640693586
355 698.5983 1.32116055172414 0.195171153256406
356 699.441 1.32064771264368 0.195136208705051
357 700.2837 1.33507438372093 0.194838288209452
358 701.1264 1.33360429069767 0.194619185932285
359 701.9691 1.3315936744186 0.194335525751709
360 702.8118 1.32934526744186 0.194197487302689
361 703.6545 1.32768060465116 0.194014459597819
362 704.4972 1.32653481395349 0.193937730580299
363 705.3399 1.31034696551724 0.193933589601713
364 706.1826 1.29478059090909 0.193696038612738
365 707.0253 1.29482282954545 0.193292253513462
366 707.868 1.29448477272727 0.192955871369803
367 708.7107 1.29363961363636 0.192490849934266
368 709.5534 1.29292131818182 0.192004364400588
369 710.3961 1.29207617045455 0.191672871962405
370 711.2388 1.29072396590909 0.19128111410496
371 712.0815 1.27463376404494 0.190888636699073
372 712.9242 1.27367282022472 0.19063720475759
373 713.7669 1.2727745505618 0.190372463145583
374 714.6096 1.27156288764045 0.190223298230793
375 715.4523 1.27039304494382 0.190203587180833
376 716.295 1.26968280898876 0.190109016843636
377 717.1377 1.26922316853933 0.190010232684556
378 717.9804 1.28297005681818 0.189981873953076
379 718.8231 1.28282217045455 0.189837964415249
380 719.6658 1.297781 0.189645692758838
381 720.5085 1.29814428735632 0.189538870492965
382 721.3512 1.29808006896552 0.189411449956862
383 722.1939 1.29837929885057 0.189211577251771
384 723.0366 1.29848614942529 0.189016531224957
385 723.8793 1.2987853908046 0.188829674119411
386 724.722 1.29889228735632 0.188620696142399
387 725.5647 1.28459690909091 0.188531448685354
388 726.4074 1.28510396590909 0.188323331759901
389 727.2501 1.28601251136364 0.188156578541999
390 728.0928 1.28711118181818 0.187915747595186
391 728.9355 1.2884845 0.187821511095178
392 729.7782 1.28977326136364 0.187625379666822
393 730.6209 1.30628657471264 0.18739001454351
394 731.4636 1.307868 0.187289817094982
395 732.3063 1.30925709195402 0.187227332178347
396 733.149 1.31066755172414 0.187112229102618
397 733.9917 1.31203525287356 0.187168135387377
398 734.8344 1.31297555172414 0.187173948731444
399 735.6771 1.3135526091954 0.187227086278125
400 736.5198 1.31423647126437 0.187457537143435
401 737.3625 1.29976676136364 0.187784977411446
402 738.2052 1.300654125 0.187848267226494
403 739.0479 1.30187955681818 0.187898284429109
404 739.8906 1.303590875 0.18782369487066
405 740.7333 1.27613027777778 0.187904635084589
406 741.576 1.27875391111111 0.18780556907021
407 742.4187 1.28104698888889 0.187699036155635
408 743.2614 1.28307152222222 0.187707974958246
409 744.1041 1.28561243333333 0.187826385262836
410 744.9468 1.28862865555556 0.187901925648385
411 745.7895 1.29073576666667 0.188139357139419
412 746.6322 1.2928016 0.188492419370101
413 747.4749 1.28051548351648 0.188833942321765
414 748.3176 1.2819252967033 0.189276698546542
415 749.1603 1.28313074725275 0.189684100758284
416 750.003 1.28419321978022 0.190129534751343
417 750.8457 1.28566420879121 0.190540049144309
418 751.6884 1.3013748 0.19105637412501
419 752.5311 1.30308946666667 0.191568947237572
420 753.3738 1.30441161111111 0.192204175093995
421 754.2165 1.30581635555556 0.192772085127739
422 755.0592 1.30691126666667 0.193543505838078
423 755.9019 1.30856391111111 0.194312704305528
424 756.7446 1.32531417977528 0.195045137365697
425 757.5873 1.31248901111111 0.195869314611233
426 758.43 1.31443092222222 0.196846441386623
