# Supplementary material for: Retinal stem cells modulate proliferative parameters to coordinate post-embryonic morphogenesis in the eye of fish
Source: eLife. 2019 Mar 26;8:e42646. doi: 10.7554/eLife.42646 (PMC6486154; doi:10.7554/eLife.42646)
Supplement: Figure 5—source data 1. — Figure 5D’) Position along the radius (in µm), mean clone angle (expressed as percent of 360°), and 95% confidence interval for experimental and simulated data. [file elife-42646-fig5-data1.zip › Figure_5-source_data1/F5data_simrandom.csv]

radius.um. "mean_circumference_percent" "CI95"
1 400.2825 1.83009006976744 0.215601356244422
2 401.1252 1.83080353488372 0.216126744452518
3 401.9679 1.8306521627907 0.216248883434555
4 402.8106 1.8303495 0.216587346353931
5 403.6533 1.85199236470588 0.214905567420745
6 404.496 1.83032789534884 0.216838618474564
7 405.3387 1.82896591860465 0.217346241362628
8 406.1814 1.82799298837209 0.217714353732716
9 407.0241 1.82699852325581 0.218045571685886
10 407.8668 1.80540018390805 0.219833221670072
11 408.7095 1.80507962068966 0.220215180615391
12 409.5522 1.82583110465116 0.219050725903265
13 410.3949 1.82600403488372 0.219874225807793
14 411.2376 1.80473767816092 0.221793507926646
15 412.0803 1.78435602272727 0.223604827615528
16 412.923 1.78435605681818 0.223762451818509
17 413.7657 1.82749577906977 0.221492496807401
18 414.6084 1.82814440697674 0.220996268327658
19 415.4511 1.82954960465116 0.219962474747075
20 416.2938 1.85168621176471 0.217852488260638
21 417.1365 1.92051913414634 0.211851962605621
22 417.9792 1.94374720987654 0.209614529143824
23 418.8219 1.9931207721519 0.204092333352894
24 419.6646 1.967532775 0.208144793567683
25 420.5073 1.94248474074074 0.211869369326724
26 421.35 1.93979917283951 0.212605353718951
27 422.1927 1.93748082716049 0.213424795224459
28 423.0354 1.93546088888889 0.214341002705349
29 423.8781 1.93316551851852 0.214980444048845
30 424.7208 1.93194896296296 0.215214790373861
31 425.5635 1.956144825 0.212776491394237
32 426.4062 1.956423725 0.212828990148182
33 427.2489 1.955958875 0.212724966841974
34 428.0916 1.9572371375 0.212500056933632
35 428.9343 1.95739985 0.212532438046566
36 429.777 1.95786465 0.212140645381943
37 430.6197 1.9579343625 0.211713236488764
38 431.4624 1.9576554375 0.210517387314212
39 432.3051 1.9572604125 0.209112766144976
40 433.1478 1.9563772375 0.207676003742109
41 433.9905 1.9553314 0.206884774434008
42 434.8332 1.954889875 0.206374715970682
43 435.6759 1.95479685 0.206393911353962
44 436.5186 1.95461095 0.206716511420032
45 437.3613 1.954657475 0.207492475647967
46 438.204 1.93061772839506 0.210971524249371
47 439.0467 1.93114561728395 0.21104458059233
48 439.8894 1.93201787654321 0.21093327429971
49 440.7321 1.91017987804878 0.212901105308215
50 441.5748 1.93564455555556 0.209184316561998
51 442.4175 1.91448791463415 0.210621131682609
52 443.2602 1.93874324691358 0.207233379734304
53 444.1029 1.93977627160494 0.206503116889401
54 444.9456 1.93878922222222 0.206140420638616
55 445.7883 1.93839896296296 0.206106249917186
56 446.631 1.93663151851852 0.206097359016095
57 447.4737 1.93566745679012 0.206227963691097
58 448.3164 1.9588872625 0.20348747924281
59 449.1591 1.9577717125 0.204013052937123
60 450.0018 1.98052960759494 0.201116745818303
61 450.8445 1.9796352278481 0.201727171951903
62 451.6872 1.9537975375 0.205760431744327
63 452.5299 1.9523101875 0.206663736173137
64 453.3726 1.9511248625 0.207652905848637
65 454.2153 1.9498000875 0.208918291386013
66 455.058 1.9481268375 0.210474258124084
67 455.9007 1.97146872151899 0.208865035513958
68 456.7434 1.97071559493671 0.21026818867874
69 457.5861 1.99548056410256 0.207880478861395
70 458.4288 1.99559975641026 0.208481815434309
71 459.2715 2.02238585714286 0.204971310655639
72 460.1142 2.02325518181818 0.205310998835768
73 460.9569 2.02388293506494 0.205788904422344
74 461.7996 2.02436590909091 0.20615981439053
75 462.6423 1.9990083974359 0.209852311986993
76 463.485 1.99896075641026 0.209893054118182
77 464.3277 1.99934208974359 0.209926206628959
78 465.1704 1.99912755128205 0.209780295196184
79 466.0131 1.99948516666667 0.209605541066877
80 466.8558 1.99938973076923 0.209960410372813
81 467.6985 1.99972347435897 0.210482766995682
82 468.5412 2.00017641025641 0.211263024295497
83 469.3839 2.00074844871795 0.212024045912623
84 470.2266 2.00108220512821 0.212992097126268
85 471.0693 2.00210721794872 0.213707435988192
86 471.912 2.0287364025974 0.210873706108376
87 472.7547 2.02907444155844 0.21118793248141
88 473.5974 2.05640886842105 0.207526819626596
89 474.4401 2.05711825 0.20783149433937
90 475.2828 2.05748519736842 0.208167896736452
91 476.1255 2.05802346052632 0.208376497585796
92 476.9682 2.058635 0.208568481025424
93 477.8109 2.05993164473684 0.208878069896748
94 478.6536 2.06139946052632 0.20907972108375
95 479.4963 2.06257365789474 0.209574595017435
96 480.339 2.06340548684211 0.210281271851481
97 481.1817 2.06418830263158 0.21099746936446
98 482.0244 2.06384578947368 0.211733237076914
99 482.8671 2.06330764473684 0.212447650639037
100 483.7098 2.09071922666667 0.208749191943651
101 484.5525 2.09052093333333 0.209203645528781
102 485.3952 2.08943016 0.209567141761875
103 486.2379 2.08858726666667 0.210103450486353
104 487.0806 2.08682717333333 0.210681365468357
105 487.9233 2.08422425333333 0.21130376069572
106 488.766 2.08191873333333 0.211971363240446
107 489.6087 2.07968769333333 0.213023039705359
108 490.4514 2.07648970666667 0.21402496218576
109 491.2941 2.07316788 0.215307739465167
110 492.1368 2.07046576 0.216741265541315
111 492.9795 2.06754049333333 0.217997193784766
112 493.8222 2.06511106666667 0.219311495239719
113 494.6649 2.06352453333333 0.22039493685313
114 495.5076 2.09065625675676 0.217371151318013
115 496.3503 2.08967641891892 0.217978590743397
116 497.193 2.0881437027027 0.21878279762158
117 498.0357 2.086787 0.219110227785294
118 498.8784 2.08535486486486 0.219667253517572
119 499.7211 2.08357095945946 0.220150048396204
120 500.5638 2.08233986486486 0.220663734114607
121 501.4065 2.08178713513514 0.220960813445826
122 502.2492 2.02658730263158 0.22815578435348
123 503.0919 2.02639163157895 0.22779779831918
124 503.9346 2.02636709210526 0.227291214755961
125 504.7773 2.02597577631579 0.226710682833835
126 505.62 2.02607360526316 0.226374893247761
127 506.4627 2.00014719480519 0.229093277874278
128 507.3054 2.0013064025974 0.228975990136877
129 508.1481 2.003238 0.228945075030716
130 508.9908 2.00553192207792 0.228941825767105
131 509.8335 2.0079224025974 0.228994670522893
132 510.6762 2.00850184415584 0.228956278837463
133 511.5189 2.00840532467532 0.22923647814408
134 512.3616 2.00707723376623 0.229738897118444
135 513.2043 2.00504892207792 0.230572110242236
136 514.047 2.0029 0.23129944980478
137 514.8897 2.00174093506494 0.231938425653444
138 515.7324 2.00034049350649 0.232588004638256
139 516.5751 1.99947116883117 0.232917973254425
140 517.4178 1.99893996103896 0.232971267610945
141 518.2605 1.99623562337662 0.233225271196805
142 519.1032 1.9930965974026 0.233648039461312
143 519.9459 1.98940219480519 0.23400894940061
144 520.7886 1.98534564935065 0.234517807863839
145 521.6313 1.98136155844156 0.235147678630808
146 522.474 2.00535268421053 0.233074753688853
147 523.3167 2.00371356578947 0.23354714975812
148 524.1594 2.00244148684211 0.234046371925669
149 525.0021 2.00187878947368 0.234707194677336
150 525.8448 2.00107152631579 0.235551408482626
151 526.6875 1.99953032894737 0.23639848463964
152 527.5302 2.02482724 0.234565954685498
153 528.3729 2.02319113333333 0.235705194083091
154 529.2156 2.02088558666667 0.236705120122965
155 530.0583 2.01927429333333 0.237646569736541
156 530.901 2.01818352 0.238553874364819
157 531.7437 1.99040528947368 0.241910312820362
158 532.5864 2.01622506666667 0.239862903968798
159 533.4291 2.01617554666667 0.240061616449722
160 534.2718 2.01572932 0.240087318400691
161 535.1145 2.01535748 0.239978898872018
162 535.9572 2.01543177333333 0.239913977508031
163 536.7999 2.0159772 0.240097038749024
164 537.6426 2.01600197333333 0.240424991481699
165 538.4853 2.01602677333333 0.240965269675926
166 539.328 2.01704318666667 0.241675314132306
167 540.1707 2.01768768 0.242685153881878
168 541.0134 2.01796045333333 0.243612630525249
169 541.8561 2.01910066666667 0.244564050829676
170 542.6988 2.019894 0.245494169942441
171 543.5415 2.04671251351351 0.2436256300551
172 544.3842 2.01929902666667 0.246530206938109
173 545.2269 2.01922470666667 0.246638039394639
174 546.0696 2.01882802666667 0.246545528227563
175 546.9123 2.04636074324324 0.244041833307092
176 547.755 2.04691345945946 0.244186923783367
177 548.5977 2.0470642972973 0.2445837172844
178 549.4404 2.04713964864865 0.245366941783021
179 550.2831 2.04668732432432 0.246569789558754
180 551.1258 2.04588336486486 0.24777363864974
181 551.9685 2.04548133783784 0.248943026965212
182 552.8112 2.04512959459459 0.250210321760952
183 553.6539 2.04507939189189 0.25140148102432
184 554.4966 2.07301769863014 0.249619441435901
185 555.3393 2.07309419178082 0.250298434896407
186 556.182 2.07250838356164 0.250942657901598
187 557.0247 2.07222815068493 0.251407213954328
188 557.8674 2.07095479452055 0.251638153380273
189 558.7101 2.06950298630137 0.25186243835272
190 559.5528 2.06810216438356 0.252095076141906
191 560.3955 2.066192 0.252465656175935
192 561.2382 2.06303382191781 0.252832207400047
193 562.0809 2.06043587671233 0.253291636658487
194 562.9236 2.05748146575342 0.25371804330488
195 563.7663 2.05386497260274 0.253924761824291
196 564.609 2.05078309589041 0.254040028813861
197 565.4517 2.07722616666667 0.251098271714071
198 566.2944 2.07485047222222 0.25083534976888
199 567.1371 2.073378625 0.250435073182541
200 567.9798 2.07131277777778 0.250162340047002
201 568.8225 2.07012484722222 0.249966700455139
202 569.6652 2.067671625 0.249870841166786
203 570.5079 2.06578661111111 0.24985811965467
204 571.3506 2.06315261111111 0.25024874666902
205 572.1933 2.061061 0.250375875490641
206 573.036 2.05793640277778 0.250445647330308
207 573.8787 2.05568983333333 0.250450835626026
208 574.7214 2.11152871428571 0.24360285236927
209 575.5641 2.10876644285714 0.243141589673776
210 576.4068 2.10589781428571 0.242956402399642
211 577.2495 2.1027636 0.242600071760855
212 578.0922 2.09947011428571 0.242333082384919
213 578.9349 2.09559227142857 0.242121752036283
214 579.7776 2.09208624285714 0.241918611412884
215 580.6203 2.08889894285714 0.241522593333696
216 581.463 2.08608354285714 0.241370393030391
217 582.3057 2.08297592857143 0.241374415492633
218 583.1484 2.0801604 0.241486324770027
219 583.9911 2.10677776811594 0.237340050777687
220 584.8338 2.10367897101449 0.23720581623447
221 585.6765 2.10084972463768 0.23705441308983
222 586.5192 2.09925992753623 0.236916469254106
223 587.3619 2.09842465217391 0.236839704161643
224 588.2046 2.09853237681159 0.236568572628282
225 589.0473 2.09812820289855 0.236025015650652
226 589.89 2.09818208695652 0.235519220163722
227 590.7327 2.06810178571429 0.238697699700128
228 591.5754 2.06895177142857 0.237914060080763
229 592.4181 2.07012038571429 0.237195255144127
230 593.2608 2.07211252857143 0.236637083777212
231 594.1035 2.07389211428571 0.235935142684072
232 594.9462 2.07585757142857 0.235579381316436
233 595.7889 2.07684035714286 0.235149521673868
234 596.6316 2.07734494285714 0.234915598567267
235 597.4743 2.04813897183099 0.238389880239346
236 598.317 2.04853176056338 0.238113011024286
237 599.1597 2.04798184507042 0.23793031854274
238 600.0024 2.04690814084507 0.237726214857524
239 600.8451 2.04607018309859 0.237627242708623
240 601.6878 2.04408005633803 0.237501839930869
241 602.5305 2.04174942253521 0.237530628100602
242 603.3732 2.03941883098592 0.237356897340285
243 604.2159 2.03716681690141 0.2372433990458
244 605.0586 2.03415528169014 0.23720947264531
245 605.9013 2.03169364788732 0.23717276861231
246 606.744 2.02876083098592 0.237064894963184
247 607.5867 2.02608977464789 0.237053055508515
248 608.4294 2.02326154929577 0.237037710533645
249 609.2721 2.0500406 0.233403772507912
250 610.1148 2.04834058571429 0.233283428785238
251 610.9575 2.0466673 0.233274792700489
252 611.8002 2.04499395714286 0.233262195355434
253 612.6429 2.04390494285714 0.233269027414813
254 613.4856 2.04326748571429 0.233409604536081
255 614.3283 2.01359878873239 0.236748001459656
256 615.171 2.01325832394366 0.236650221956607
257 616.0137 2.01325833802817 0.236525137178055
258 616.8564 2.01367733802817 0.236423192895644
259 617.6991 2.01320590140845 0.236247036995954
260 618.5418 2.01317974647887 0.236473466099457
261 619.3845 2.01299645070423 0.236482555555894
262 620.2272 2.01265598591549 0.236567667724679
263 621.0699 2.01223704225352 0.236920078973693
264 621.9126 2.01223705633803 0.237311526678936
265 622.7553 2.01252512676056 0.237695173728534
266 623.598 2.01218463380282 0.238313363639772
267 624.4407 2.01197518309859 0.239033478052725
268 625.2834 2.0114776056338 0.239585009634031
269 626.1261 2.0106395915493 0.240127124636673
270 626.9688 2.01011594366197 0.240825747681068
271 627.8115 2.00967073239437 0.241371974992126
272 628.6542 2.00938266197183 0.2418288296747
273 629.4969 2.00933035211268 0.242484924897909
274 630.3396 2.00969694366197 0.243059004342733
275 631.1823 2.00969688732394 0.24360368209841
276 632.025 2.01071828169014 0.244201997351282
277 632.8677 2.01173949295775 0.244917149456205
278 633.7104 2.01231557746479 0.245510247249084
279 634.5531 2.01302266197183 0.246271277134504
280 635.3958 2.01312736619718 0.246902019069903
281 636.2385 2.01289167605634 0.247629278893231
282 637.0812 2.0125774084507 0.248363618553474
283 637.9239 2.01205377464789 0.249106510513905
284 638.7666 2.01171332394366 0.249797957243288
285 639.6093 2.01126814084507 0.250705681695986
286 640.452 2.01069202816901 0.251675054919457
287 641.2947 2.01016830985915 0.252501018174041
288 642.1374 2.00993263380282 0.253249849503513
289 642.9801 2.00982788732394 0.253974769313828
290 643.8228 2.03875217142857 0.251821568748385
291 644.6655 2.03896467142857 0.252229403928668
292 645.5082 2.03973501428571 0.252678878643122
293 646.3509 2.04108957142857 0.253342976823694
294 647.1936 2.04199265714286 0.253848975613796
295 648.0363 2.04342695714286 0.254190834923287
296 648.879 2.04440964285714 0.254699822077152
297 649.7217 2.0451799 0.25527985592337
298 650.5644 2.04533932857143 0.255642634806626
299 651.4071 2.04573768571429 0.256065773005007
300 652.2498 2.01705543661972 0.259101126684087
301 653.0925 2.01760535211268 0.259373580344777
302 653.9352 2.01765767605634 0.259508933089829
303 654.7779 2.01849566197183 0.259591523853392
304 655.6206 2.01839091549296 0.259646183657597
305 656.4633 2.01839091549296 0.259913213966007
306 657.306 2.01862657746479 0.26017585015709
307 658.1487 2.01849564788732 0.260466638098157
308 658.9914 2.01729107042254 0.26084795995442
309 659.8341 2.01681966197183 0.26139964260751
310 660.6768 2.01527473239437 0.26175121072732
311 661.5195 2.01362494366197 0.262285263958796
312 662.3622 2.01210612676056 0.262997536649427
313 663.2049 2.01098015492958 0.263920214651492
314 664.0476 2.00912078873239 0.264761165060578
315 664.8903 2.00765435211268 0.265738431688811
316 665.733 2.00613557746479 0.266885521470483
317 666.5757 2.00414533802817 0.268212704698063
318 667.4184 2.00170995774648 0.269412466245571
319 668.2611 1.99953647887324 0.270489317319256
320 669.1038 1.99757253521127 0.27179782701045
321 669.9465 1.99503235211268 0.272853676867849
322 670.7892 2.02156731428571 0.271917466619257
323 671.6319 2.01933628571429 0.272976191328777
324 672.4746 2.0172645 0.274062810816234
325 673.3173 2.01535217142857 0.274944523844707
326 674.16 2.04280866666667 0.273682617164349
327 675.0027 2.04089547826087 0.274273017941327
328 675.8454 2.03906324637681 0.274987161380151
329 676.6881 2.03725784057971 0.275779265027929
330 677.5308 2.03499439130435 0.276607714597506
331 678.3735 2.03286563768116 0.277540953510171
332 679.2162 2.03092556521739 0.27866368807716
333 680.0589 2.02906628985507 0.279603453882943
334 680.9016 2.02742262318841 0.280547329724446
335 681.7443 2.02583285507246 0.281289390582941
336 682.587 2.02408136231884 0.281816142790599
337 683.4297 2.02273411594203 0.282239922679298
338 684.2724 2.05182397058824 0.280539115124705
339 685.1151 2.05119511764706 0.280593107392908
340 685.9578 2.05078497058824 0.280858890187267
341 686.8005 2.05042952941176 0.281120209053405
342 687.6432 2.05012882352941 0.281228922848144
343 688.4859 2.04955455882353 0.281392952533704
344 689.3286 2.04870698529412 0.28149022707504
345 690.1713 2.04829685294118 0.281493131594054
346 691.014 2.04764061764706 0.281591849478205
347 691.8567 2.04638289705882 0.281563485308191
348 692.6994 2.045508 0.281510917510342
349 693.5421 2.04471504411765 0.281660284720107
350 694.3848 2.04312922058824 0.281744973893826
351 695.2275 2.04233627941176 0.281760207864572
352 696.0702 2.04219958823529 0.281902277973806
353 696.9129 2.04085986764706 0.281783143650924
354 697.7556 2.03979355882353 0.281807582857636
355 698.5983 2.03924664705882 0.281684162364113
356 699.441 2.03801635294118 0.28171778171915
357 700.2837 2.06668617910448 0.279366572308632
358 701.1264 2.06618671641791 0.279511032723389
359 701.9691 2.06535413432836 0.279363198725755
360 702.8118 2.0641053880597 0.279330024338055
361 703.6545 2.06318974626866 0.279245451692167
362 704.4972 2.06280120895522 0.279185723161451
363 705.3399 2.06196865671642 0.27929394828415
364 706.1826 2.06138589552239 0.279429554176709
365 707.0253 2.06146920895522 0.27963515580672
366 707.868 2.06149691044776 0.27981527513669
367 708.7107 2.06105295522388 0.280096435858066
368 709.5534 2.06094189552239 0.280143587232847
369 710.3961 2.0609141641791 0.280340095869166
370 711.2388 2.0607198358209 0.280342008249952
371 712.0815 2.06080314925373 0.280348259695188
372 712.9242 2.06110837313433 0.28044524882633
373 713.7669 2.06105288059701 0.280519020801118
374 714.6096 2.06083089552239 0.280748656485356
375 715.4523 2.06077544776119 0.280959106992914
376 716.295 2.06060888059702 0.281302270669699
377 717.1377 2.06110841791045 0.281663311349085
378 717.9804 2.06133047761194 0.281938360701884
379 718.8231 2.06191319402985 0.282080923920483
380 719.6658 2.06252367164179 0.2824653866013
381 720.5085 2.06355044776119 0.282730055002695
382 721.3512 2.0637723880597 0.282855530634437
383 722.1939 2.06485465671642 0.283043108769797
384 723.0366 2.06604798507463 0.283344747186411
385 723.8793 2.06688046268657 0.283589427370209
386 724.722 2.06765744776119 0.283733247686237
387 725.5647 2.06848995522388 0.283996170915562
388 726.4074 2.06935020895522 0.28436318858928
389 727.2501 2.07015497014925 0.284487170264314
390 728.0928 2.07176443283582 0.284608725079112
391 728.9355 2.07315195522388 0.284777954875487
392 729.7782 2.07453944776119 0.284978798572932
393 730.6209 2.07620452238806 0.28514534865656
394 731.4636 2.07761973134328 0.285464862719106
395 732.3063 2.07884074626866 0.285652258965075
396 733.149 2.08028365671642 0.285829567442302
397 733.9917 2.08172668656716 0.285885423562103
398 734.8344 2.08280904477612 0.286105779612423
399 735.6771 2.08430746268657 0.286314278545924
400 736.5198 2.08561170149254 0.286495389545968
401 737.3625 2.08691594029851 0.286687729277437
402 738.2052 2.08891391044776 0.287021691842974
403 739.0479 2.09085653731343 0.287272107675263
404 739.8906 2.09210523880597 0.287409686011309
405 740.7333 2.09332625373134 0.287701226173853
406 741.576 2.0944917761194 0.288044063521134
407 742.4187 2.09535201492537 0.288279786506842
408 743.2614 2.09596246268657 0.288559704857106
409 744.1041 2.0972667761194 0.288823957409969
410 744.9468 2.0987652238806 0.288990447680629
411 745.7895 2.10023598507463 0.289269637379881
412 746.6322 2.07019776470588 0.291464359310878
413 747.4749 2.07134616176471 0.291280338661921
414 748.3176 2.07192032352941 0.291208197016853
415 749.1603 2.0725765 0.291189315197881
416 750.003 2.07295930882353 0.291101657554035
417 750.8457 2.07347885294118 0.29105715490368
418 751.6884 2.07416239705882 0.291200830908598
419 752.5311 2.07503729411765 0.291319264971397
420 753.3738 2.07585754411765 0.291571635935799
421 754.2165 2.07624039705882 0.291954286824006
422 755.0592 2.07684191176471 0.292655705963344
423 755.9019 2.07741601470588 0.293462947141892
424 756.7446 2.07853704411765 0.294339405701815
425 757.5873 2.07976747058824 0.295148637880094
426 758.43 2.08190014705882 0.295924689146011
