# Supplementary material for: Retinal stem cells modulate proliferative parameters to coordinate post-embryonic morphogenesis in the eye of fish
Source: eLife. 2019 Mar 26;8:e42646. doi: 10.7554/eLife.42646 (PMC6486154; doi:10.7554/eLife.42646)
Supplement: Figure 5—figure supplement 1—source data 1. — Figure 5—figure supplement 1B) Position along the radius (in µm) and mean clone angle (expressed as percent of 360°) for simulated data. Data were obtained for one simulation for each condition. [file elife-42646-fig5-figsupp1-data1.zip]

Archive with 5 entries (4 files):
- Figure_5-source_data2/
- Figure_5-source_data2/F5supp_0000.csv
- Figure_5-source_data2/F5supp_0125.csv
- Figure_5-source_data2/F5supp_0250.csv
- Figure_5-source_data2/F5supp_0500.csv
