# Supplementary material for: Retinal stem cells modulate proliferative parameters to coordinate post-embryonic morphogenesis in the eye of fish
Source: eLife. 2019 Mar 26;8:e42646. doi: 10.7554/eLife.42646 (PMC6486154; doi:10.7554/eLife.42646)
Supplement: Figure 5—figure supplement 1—source data 1. — Figure 5—figure supplement 1B) Position along the radius (in µm) and mean clone angle (expressed as percent of 360°) for simulated data. Data were obtained for one simulation for each condition. [file elife-42646-fig5-figsupp1-data1.zip › Figure_5-source_data2/F5supp_0000.csv]

radius.um. "mean_circumference_percent"
1 400 1.48773469863014
2 401 1.44190071052632
3 402 1.43299593421053
4 403 1.42259869736842
5 404 1.45268074324324
6 405 1.45951474324324
7 406 1.45433895945946
8 407 1.44780643243243
9 408 1.42126368
10 409 1.41191786666667
11 410 1.4190885
12 411 1.40534508108108
13 412 1.39225498648649
14 413 1.3740634
15 414 1.35676646052632
16 415 1.33828176923077
17 416 1.34052244871795
18 417 1.32795484810127
19 418 1.35129658974359
20 419 1.37509975324675
21 420 1.38014632467532
22 421 1.40104606578947
23 422 1.41905733333333
24 423 1.41657836
25 424 1.40300317105263
26 425 1.38888722077922
27 426 1.36636133333333
28 427 1.36164165384615
29 428 1.3285534625
30 429 1.34075773417722
31 430 1.37005320779221
32 431 1.38125478947368
33 432 1.37308392105263
34 433 1.40338535135135
35 434 1.39514431081081
36 435 1.38773244594595
37 436 1.41219294520548
38 437 1.40109901351351
39 438 1.40129993243243
40 439 1.43083631506849
41 440 1.4239627972973
42 441 1.42627427027027
43 442 1.42803306756757
44 443 1.40679510526316
45 444 1.39547909090909
46 445 1.3782081025641
47 446 1.36146846835443
48 447 1.36184501265823
49 448 1.36309236708861
50 449 1.3550246
51 450 1.3557683875
52 451 1.37269456962025
53 452 1.37248281012658
54 453 1.34600841975309
55 454 1.38203798734177
56 455 1.38415612658228
57 456 1.3860153164557
58 457 1.38698026582278
59 458 1.3870273164557
60 459 1.38535634177215
61 460 1.38281456962025
62 461 1.362624325
63 462 1.3581853625
64 463 1.3546063125
65 464 1.3504694625
66 465 1.3460072625
67 466 1.39463396103896
68 467 1.37377455128205
69 468 1.37081874358974
70 469 1.35108960759494
71 470 1.36932913924051
72 471 1.37224741772152
73 472 1.37474211392405
74 473 1.37596597468354
75 474 1.39353505128205
76 475 1.39127052564103
77 476 1.37029405063291
78 477 1.3588128625
79 478 1.30786227710843
80 479 1.30779515662651
81 480 1.32451474390244
82 481 1.32558040243902
83 482 1.34295550617284
84 483 1.32775706097561
85 484 1.34364413580247
86 485 1.3434605308642
87 486 1.35876635
88 487 1.3567677125
89 488 1.3546062875
90 489 1.33609235802469
91 490 1.33414125925926
92 491 1.33430201234568
93 492 1.31966254878049
94 493 1.32183924390244
95 494 1.34086675308642
96 495 1.32777974390244
97 496 1.33102209756098
98 497 1.375406675
99 498 1.377033525
100 499 1.36157101234568
101 500 1.36180061728395
102 501 1.34510254878049
103 502 1.33147262650602
104 503 1.33593039759036
105 504 1.34027604819277
106 505 1.36079279268293
107 506 1.36403520731707
108 507 1.36564509756098
109 508 1.36548634146341
110 509 1.36548631707317
111 510 1.399972075
112 511 1.3999256375
113 512 1.3999488875
114 513 1.4006925875
115 514 1.41919948101266
116 515 1.42025858227848
117 516 1.44073151282051
118 517 1.44189952564103
119 518 1.44199482051282
120 519 1.44137511538462
121 520 1.44027861538462
122 521 1.42096469620253
123 522 1.40436455
124 523 1.4433058974359
125 524 1.44633311538462
126 525 1.46873858441558
127 526 1.43510907594937
128 527 1.43743903797468
129 528 1.422445875
130 529 1.40920009876543
131 530 1.41340066666667
132 531 1.4183127654321
133 532 1.42331669135802
134 533 1.4267827037037
135 534 1.42949124691358
136 535 1.4322227654321
137 536 1.4337147037037
138 537 1.43417381481481
139 538 1.43415082716049
140 539 1.43343930864198
141 540 1.43187841975309
142 541 1.4024154939759
143 542 1.40008577108434
144 543 1.39650171084337
145 544 1.3928056626506
146 545 1.38866145783133
147 546 1.38411414457831
148 547 1.3701155952381
149 548 1.35058429411765
150 549 1.34708451764706
151 550 1.3425786
152 551 1.35411267857143
153 552 1.34917686904762
154 553 1.34353270238095
155 554 1.35376125301205
156 555 1.34858672289157
157 556 1.32965463095238
158 557 1.32961042857143
159 558 1.34811622891566
160 559 1.33587432142857
161 560 1.35781579518072
162 561 1.37920406097561
163 562 1.36646240963855
164 563 1.37013614457831
165 564 1.37266737349398
166 565 1.3750643253012
167 566 1.36081930952381
168 567 1.36234655952381
169 568 1.36374103571429
170 569 1.36504688095238
171 570 1.36491407142857
172 571 1.34830947058824
173 572 1.34782822352941
174 573 1.34658138823529
175 574 1.31506989655172
176 575 1.3154331954023
177 576 1.30166821590909
178 577 1.30278805681818
179 578 1.30456276136364
180 579 1.30585155681818
181 580 1.30646435227273
182 581 1.30686577272727
183 582 1.32141697701149
184 583 1.32054081609195
185 584 1.30473177272727
186 585 1.28992562921348
187 586 1.28965405617978
188 587 1.29065683146067
189 588 1.29161782022472
190 589 1.30690796590909
191 590 1.30703476136364
192 591 1.30737277272727
193 592 1.30654877272727
194 593 1.29765516853933
195 594 1.3122745
196 595 1.31254914772727
197 596 1.311978625
198 597 1.28336064444444
199 598 1.26958472527473
200 599 1.27025892307692
201 600 1.26968685714286
202 601 1.27011597802198
203 602 1.27019767032967
204 603 1.26960518681319
205 604 1.2680932967033
206 605 1.281708
207 606 1.28195586666667
208 607 1.2811089
209 608 1.28108831111111
210 609 1.28243112222222
211 610 1.28367061111111
212 611 1.28420765555556
213 612 1.28645945555556
214 613 1.28094459340659
215 614 1.28388673626374
216 615 1.2864406043956
217 616 1.27397323913043
218 617 1.27502416304348
219 618 1.27633768478261
220 619 1.26837134408602
221 620 1.28290576086957
222 621 1.26965083870968
223 622 1.26977082795699
224 623 1.25539230851064
225 624 1.24162969473684
226 625 1.25475938297872
227 626 1.26833141935484
228 627 1.26807153763441
229 628 1.26779162365591
230 629 1.2675517311828
231 630 1.2586954787234
232 631 1.2595459893617
233 632 1.27358929032258
234 633 1.28882705434783
235 634 1.29032257608696
236 635 1.27742776344086
237 636 1.27906712903226
238 637 1.28092635483871
239 638 1.28114619354839
240 639 1.26795225531915
241 640 1.26870381914894
242 641 1.26785323404255
243 642 1.26753680851064
244 643 1.26834777659574
245 644 1.25558387368421
246 645 1.25677776842105
247 646 1.27188825531915
248 647 1.26441042105263
249 648 1.24046770103093
250 649 1.24232695876289
251 650 1.24347701030928
252 651 1.25123990721649
253 652 1.25281167010309
254 653 1.25394250515464
255 654 1.25526504123711
256 655 1.26975459375
257 656 1.27072294791667
258 657 1.27196241666667
259 658 1.27308575
260 659 1.27364734375
261 660 1.274596375
262 661 1.27558408333333
263 662 1.29004856842105
264 663 1.29135982105263
265 664 1.27932198958333
266 665 1.267954
267 666 1.27021580412371
268 667 1.27209417525773
269 668 1.27404930927835
270 669 1.27596606185567
271 670 1.2767902371134
272 671 1.27692443298969
273 672 1.27686693814433
274 673 1.29040008333333
275 674 1.29080675
276 675 1.29055504166667
277 676 1.29043878125
278 677 1.2842081443299
279 678 1.29839865625
280 679 1.28512815463918
281 680 1.28551155670103
282 681 1.28577983505155
283 682 1.27284939795918
284 683 1.27279246938776
285 684 1.27330468367347
286 685 1.2876007628866
287 686 1.28928759793814
288 687 1.29066758762887
289 688 1.30612625
290 689 1.30891509375
291 690 1.31139413541667
292 691 1.28709732653061
293 692 1.30281984536082
294 693 1.30458322680412
295 694 1.30552248453608
296 695 1.2935857244898
297 696 1.29546396938776
298 697 1.31002679381443
299 698 1.32535788541667
300 699 1.30005520408163
301 700 1.30164883673469
