# Supplementary material for: Retinal stem cells modulate proliferative parameters to coordinate post-embryonic morphogenesis in the eye of fish
Source: eLife. 2019 Mar 26;8:e42646. doi: 10.7554/eLife.42646 (PMC6486154; doi:10.7554/eLife.42646)
Supplement: Figure 5—figure supplement 1—source data 1. — Figure 5—figure supplement 1B) Position along the radius (in µm) and mean clone angle (expressed as percent of 360°) for simulated data. Data were obtained for one simulation for each condition. [file elife-42646-fig5-figsupp1-data1.zip › Figure_5-source_data2/F5supp_0125.csv]

radius.um. "mean_circumference_percent"
1 400 1.62171438043478
2 401 1.62597863043478
3 402 1.64776937362637
4 403 1.65101793406593
5 404 1.65342886813187
6 405 1.61917070967742
7 406 1.61975047311828
8 407 1.62097002150538
9 408 1.62248937634409
10 409 1.60655412765957
11 410 1.62848698924731
12 411 1.61681956382979
13 412 1.62500814893617
14 413 1.65349694623656
15 414 1.68509079347826
16 415 1.67798713978495
17 416 1.68062757446809
18 417 1.69613453191489
19 418 1.68757674736842
20 419 1.68961214736842
21 420 1.66349598969072
22 421 1.64779269387755
23 422 1.64858953061224
24 423 1.64999339795918
25 424 1.66813459793814
26 425 1.66964883505155
27 426 1.70460357894737
28 427 1.69046895833333
29 428 1.67003219587629
30 429 1.66451192783505
31 430 1.64961401020408
32 431 1.67811265625
33 432 1.63965370408163
34 433 1.6109696
35 434 1.62579588888889
36 435 1.62558941414141
37 436 1.62643449494949
38 437 1.62733590909091
39 438 1.59667613861386
40 439 1.55199476923077
41 440 1.55372883653846
42 441 1.54195940952381
43 442 1.54558937142857
44 443 1.54893600952381
45 444 1.56663640384615
46 445 1.56813809615385
47 446 1.55293784761905
48 447 1.5533097047619
49 448 1.56921079807692
50 449 1.60069044117647
51 450 1.61830614851485
52 451 1.63571625
53 452 1.6099867254902
54 453 1.62631378217822
55 454 1.62743667326733
56 455 1.62760236633663
57 456 1.62890947524752
58 457 1.62925916831683
59 458 1.64692758
60 459 1.63211245544554
61 460 1.63310655445545
62 461 1.63237013861386
63 462 1.61414276470588
64 463 1.61129911764706
65 464 1.62351574257426
66 465 1.6193186039604
67 466 1.61644685148515
68 467 1.61431145544554
69 468 1.58014962135922
70 469 1.57836265048544
71 470 1.57704486407767
72 471 1.57585353398058
73 472 1.59062866666667
74 473 1.58973538235294
75 474 1.61875986
76 475 1.60017379207921
77 476 1.61260572
78 477 1.6087199
79 478 1.62134502020202
80 479 1.63415179591837
81 480 1.64616854639175
82 481 1.6599268125
83 482 1.64716527835052
84 483 1.64561264948454
85 484 1.71561197849462
86 485 1.75327693406593
87 486 1.75188765934066
88 487 1.74964010989011
89 488 1.7666429
90 489 1.76406062222222
91 490 1.76079664444444
92 491 1.75794572222222
93 492 1.75437186666667
94 493 1.75085987777778
95 494 1.7287797032967
96 495 1.72661403296703
97 496 1.73245737362637
98 497 1.73117018681319
99 498 1.72955613186813
100 499 1.72732910989011
101 500 1.70568408695652
102 501 1.70293558695652
103 502 1.69947982608696
104 503 1.69505398913043
105 504 1.69042606521739
106 505 1.68656605434783
107 506 1.68248381521739
108 507 1.71598853333333
109 508 1.71334432222222
110 509 1.71134042222222
111 510 1.7077872
112 511 1.70501896666667
113 512 1.70287044444444
114 513 1.72081308988764
115 514 1.71995661797753
116 515 1.73998747727273
117 516 1.73948035227273
118 517 1.73817043181818
119 518 1.66152677173913
120 519 1.64322110752688
121 520 1.6430211827957
122 521 1.65261724731183
123 522 1.65505629032258
124 523 1.65617589247312
125 524 1.65503630107527
126 525 1.65359684946237
127 526 1.65005831182796
128 527 1.64721941935484
129 528 1.64454052688172
130 529 1.63187155319149
131 530 1.64793916129032
132 531 1.64699955913979
133 532 1.64615987096774
134 533 1.64472047311828
135 534 1.66182988043478
136 535 1.66051631521739
137 536 1.65984940217391
138 537 1.65843475
139 538 1.64597995698925
140 539 1.64508034408602
141 540 1.62740146808511
142 541 1.625918
143 542 1.62475096808511
144 543 1.60680685263158
145 544 1.60631757894737
146 545 1.60596532631579
147 546 1.58970130208333
148 547 1.57530603092784
149 548 1.57705032989691
150 549 1.57929286597938
151 550 1.58057710309278
152 551 1.5832222371134
153 552 1.58454482474227
154 553 1.58676818556701
155 554 1.58880001030928
156 555 1.59200092783505
157 556 1.57850703061224
158 557 1.58158046938776
159 558 1.58380020408163
160 559 1.58638040816327
161 560 1.5881068877551
162 561 1.60495826804124
163 562 1.60518830927835
164 563 1.60491991752577
165 564 1.60336732989691
166 565 1.60202560824742
167 566 1.60037728865979
168 567 1.59832631958763
169 568 1.59729121649485
170 569 1.61267082291667
171 570 1.61156690625
172 571 1.64474791489362
173 572 1.64373912765957
174 573 1.6596145483871
175 574 1.65815506451613
176 575 1.67464263043478
177 576 1.63752841489362
178 577 1.63624280851064
179 578 1.63511531914894
180 579 1.63406705319149
181 580 1.63195068085106
182 581 1.66484109782609
183 582 1.66110236956522
184 583 1.65667648913043
185 584 1.65297817391304
186 585 1.6498660326087
187 586 1.66542210989011
188 587 1.70067461797753
189 588 1.69931674157303
190 589 1.69749930337079
191 590 1.69609961797753
192 591 1.71431706818182
193 592 1.69378078651685
194 593 1.69380169662921
195 594 1.69355102247191
196 595 1.69342565168539
197 596 1.693927
198 597 1.714401625
199 598 1.71541573863636
200 599 1.71792993181818
201 600 1.70174004494382
202 601 1.70449764044944
203 602 1.72800795454545
204 603 1.73145178409091
205 604 1.73493803409091
206 605 1.73785352272727
207 606 1.740473375
208 607 1.742375
209 608 1.74398067045455
210 609 1.72517916853933
211 610 1.72597302247191
212 611 1.72645349438202
213 612 1.72710114606742
214 613 1.72728916853933
215 614 1.72718465168539
216 615 1.72634908988764
217 616 1.72607747191011
218 617 1.74387504545455
219 618 1.74220592045455
220 619 1.74019872727273
221 620 1.73810709090909
222 621 1.73487460227273
223 622 1.73212782954545
224 623 1.72936021590909
225 624 1.70733875280899
226 625 1.70556303370787
227 626 1.70524965168539
228 627 1.70520795505618
229 628 1.68725272222222
230 629 1.70802814606742
231 630 1.69086798888889
232 631 1.69239673333333
233 632 1.6945245
234 633 1.71521443820225
235 634 1.71717814606742
236 635 1.71884937078652
237 636 1.72052065168539
238 637 1.72179501123596
239 638 1.72300664044944
240 639 1.72334084269663
241 640 1.72436452808989
242 641 1.72511661797753
243 642 1.74575540909091
244 643 1.74632584090909
245 644 1.74700195454545
246 645 1.74717098863636
247 646 1.72781141573034
248 647 1.72772780898876
249 648 1.72816660674157
250 649 1.72787412359551
251 650 1.72781140449438
252 651 1.72751895505618
253 652 1.74698086363636
254 653 1.74655822727273
255 654 1.72680869662921
256 655 1.74634702272727
257 656 1.74643147727273
258 657 1.74655827272727
259 658 1.74719210227273
260 659 1.74797381818182
261 660 1.74888238636364
262 661 1.74981198863636
263 662 1.77097190804598
264 663 1.77161308045977
265 664 1.77178397701149
266 665 1.77174122988506
267 666 1.77137795402299
268 667 1.77022395402299
269 668 1.78953238372093
270 669 1.78842984883721
271 670 1.7865056744186
272 671 1.78380327906977
273 672 1.78101441860465
274 673 1.79855527058824
275 674 1.79516482352941
276 675 1.79166510588235
277 676 1.8100505952381
278 677 1.80666405952381
279 678 1.8036539047619
280 679 1.79995746428571
281 680 1.77525985882353
282 681 1.77189135294118
283 682 1.78984228571429
284 683 1.78548186904762
285 684 1.78092228571429
286 685 1.77538878571429
287 686 1.76841657142857
288 687 1.76084679761905
289 688 1.77337038554217
290 689 1.76360360240964
291 690 1.75253771084337
292 691 1.74053090361446
293 692 1.7264856746988
294 693 1.71181328915663
295 694 1.71697617073171
296 695 1.72173850617284
297 696 1.70339840740741
298 697 1.70523845
299 698 1.684159175
300 699 1.661383325
301 700 1.6363066625
