# Supplementary material for: Retinal stem cells modulate proliferative parameters to coordinate post-embryonic morphogenesis in the eye of fish
Source: eLife. 2019 Mar 26;8:e42646. doi: 10.7554/eLife.42646 (PMC6486154; doi:10.7554/eLife.42646)
Supplement: Figure 5—figure supplement 1—source data 1. — Figure 5—figure supplement 1B) Position along the radius (in µm) and mean clone angle (expressed as percent of 360°) for simulated data. Data were obtained for one simulation for each condition. [file elife-42646-fig5-figsupp1-data1.zip › Figure_5-source_data2/F5supp_0250.csv]

radius.um. "mean_circumference_percent"
1 400 1.72805027272727
2 401 1.71335514606742
3 402 1.70792370786517
4 403 1.7034531011236
5 404 1.73848833333333
6 405 1.74695120689655
7 406 1.78543109411765
8 407 1.8259446626506
9 408 1.82238298795181
10 409 1.81873162650602
11 410 1.83760090243902
12 411 1.85677539506173
13 412 1.83061737804878
14 413 1.82728431707317
15 414 1.82410995121951
16 415 1.82129846341463
17 416 1.81746651219512
18 417 1.83607113580247
19 418 1.83198539506173
20 419 1.80436109756098
21 420 1.79801242682927
22 421 1.77151106024096
23 422 1.7657316626506
24 423 1.75912353012048
25 424 1.75320971084337
26 425 1.76821901219512
27 426 1.7602605
28 427 1.75248335365854
29 428 1.7549775
30 429 1.76737056790123
31 430 1.7391511097561
32 431 1.73343729268293
33 432 1.71976555421687
34 433 1.73867498780488
35 434 1.76094349382716
36 435 1.80550078481013
37 436 1.82919646153846
38 437 1.85367662337662
39 438 1.83093657692308
40 439 1.83186617948718
41 440 1.84395134615385
42 441 1.82303429113924
43 442 1.82378741772152
44 443 1.82458763291139
45 444 1.82409335443038
46 445 1.84764596153846
47 446 1.84678791025641
48 447 1.84619202564103
49 448 1.82164570886076
50 449 1.84483338461538
51 450 1.843856
52 451 1.82800016455696
53 452 1.82583491139241
54 453 1.80047875
55 454 1.797503975
56 455 1.79524965
57 456 1.8408048974359
58 457 1.84049501282051
59 458 1.86471144155844
60 459 1.86437342857143
61 460 1.86512198701299
62 461 1.8649528961039
63 462 1.86606362337662
64 463 1.86705366233766
65 464 1.8690335974026
66 465 1.86958897402597
67 466 1.87036164935065
68 467 1.85486844871795
69 468 1.8548208974359
70 469 1.83049481012658
71 470 1.82917686075949
72 471 1.82851789873418
73 472 1.82797662025316
74 473 1.82687053164557
75 474 1.82392859493671
76 475 1.82138679746835
77 476 1.81715053164557
78 477 1.81218472151899
79 478 1.80733653164557
80 479 1.85157596103896
81 480 1.84795401298701
82 481 1.87023875
83 482 1.86850177631579
84 483 1.89257232
85 484 1.89130793333333
86 485 1.89088658666667
87 486 1.88984536
88 487 1.94116353424658
89 488 1.93945708219178
90 489 1.91272055405405
91 490 1.91272052702703
92 491 1.91319804054054
93 492 1.91427825675676
94 493 1.91583605405405
95 494 1.91631347297297
96 495 1.91611247297297
97 496 1.94154557534247
98 497 1.93922784931507
99 498 1.93724123287671
100 499 1.9887475915493
101 500 1.98563136619718
102 501 1.98167714084507
103 502 1.97866569014085
104 503 1.9331407260274
105 504 1.93418490410959
106 505 1.93436326027397
107 506 1.962546375
108 507 1.96360509722222
109 508 1.9347452739726
110 509 1.90684133783784
111 510 1.9067157027027
112 511 1.93385387671233
113 512 1.96241720833333
114 513 1.96598084722222
115 514 1.9965773943662
116 515 1.99935321126761
117 516 1.97359855555556
118 517 1.97463151388889
119 518 1.975483625
120 519 1.94956836986301
121 520 1.92362487837838
122 521 1.92332333783784
123 522 1.92339883783784
124 523 1.92377556756757
125 524 1.92256952702703
126 525 1.92116263513514
127 526 1.91900183783784
128 527 1.91583608108108
129 528 1.91131351351351
130 529 1.88203646666667
131 530 1.87851629333333
132 531 1.85920553947368
133 532 1.85671023684211
134 533 1.85406809210526
135 534 1.85054538157895
136 535 1.84685122368421
137 536 1.84420914473684
138 537 1.84151815789474
139 538 1.8644108
140 539 1.88849995945946
141 540 1.88726885135135
142 541 1.88540964864865
143 542 1.88448004054054
144 543 1.88267098648649
145 544 1.88164094594595
146 545 1.8807112027027
147 546 1.87960572972973
148 547 1.87829917567568
149 548 1.87721883783784
150 549 1.87538464864865
151 550 1.873224
152 551 1.87179174324324
153 552 1.86950545945946
154 553 1.89228802739726
155 554 1.89007220547945
156 555 1.88849310958904
157 556 1.88561516438356
158 557 1.88299182191781
159 558 1.8817692739726
160 559 1.88110701369863
161 560 1.88034295890411
162 561 1.90692363888889
163 562 1.90658793055556
164 563 1.90470286111111
165 564 1.90147498611111
166 565 1.89713672222222
167 566 1.89254023611111
168 567 1.87066467123288
169 568 1.86811771232877
170 569 1.8656727260274
171 570 1.86348232876712
172 571 1.8607315890411
173 572 1.857981
174 573 1.85581610958904
175 574 1.85298902739726
176 575 1.87668494444444
177 576 1.87544536111111
178 577 1.87459329166667
179 578 1.90018423943662
180 579 1.89973904225352
181 580 1.90002707042254
182 581 1.9274625
183 582 1.90062943661972
184 583 1.92913585714286
185 584 1.93157947142857
186 585 1.96135176811594
187 586 1.96339962318841
188 587 1.96598639130435
189 588 1.967684
190 589 1.96886952173913
191 590 1.94212402857143
192 591 1.94310685714286
193 592 1.94358492857143
194 593 1.91749356338028
195 594 1.91961471830986
196 595 1.921474
197 596 1.92288811267606
198 597 1.92440687323944
199 598 1.92524485915493
200 599 1.89894441666667
201 600 1.89943497222222
202 601 1.90059694444444
203 602 1.90183656944444
204 603 1.90333430555556
205 604 1.90509018055556
206 605 1.93372932394366
207 606 1.93511729577465
208 607 1.93658366197183
209 608 1.93768352112676
210 609 1.93836442253521
211 610 1.93909766197183
212 611 1.9399094084507
213 612 1.93954278873239
214 613 1.93935952112676
215 614 1.93852153521127
216 615 1.9375526056338
217 616 1.93660985915493
218 617 1.93606005633803
219 618 1.9356148028169
220 619 1.9632399
221 620 1.96286804285714
222 621 1.96268215714286
223 622 1.9623368
224 623 1.93456732394366
225 624 1.93399128169014
226 625 1.93283905633803
227 626 1.93108450704225
228 627 1.92953952112676
229 628 1.92791591549296
230 629 1.95442174285714
231 630 1.95447487142857
232 631 1.98379752173913
233 632 1.98457897101449
234 633 1.98544128985507
235 634 1.98581853623188
236 635 1.98544127536232
237 636 1.98414788405797
238 637 1.98342030434783
239 638 1.98253108695652
240 639 1.98115692753623
241 640 1.98034849275362
242 641 1.97943237681159
243 642 2.03743767164179
244 643 2.00605355882353
245 644 2.00608088235294
246 645 2.00602619117647
247 646 2.00665507352941
248 647 2.00758460294118
249 648 2.03843658208955
250 649 2.03829782089552
251 650 2.03821455223881
252 651 2.03777055223881
253 652 2.03685482089552
254 653 2.03641086567164
255 654 2.03599459701493
256 655 2.0353841641791
257 656 2.03438507462687
258 657 2.03421859701493
259 658 2.03324735820896
260 659 2.03238708955224
261 660 2.03102741791045
262 661 2.02986186567164
263 662 2.02828010447761
264 663 1.99744083823529
265 664 1.99653852941176
266 665 2.02539408955224
267 666 2.0251166119403
268 667 2.02447828358209
269 668 2.02425632835821
270 669 2.02425628358209
271 670 2.05549025757576
272 671 2.05591281818182
273 672 2.05636359090909
274 673 2.08868647692308
275 674 2.08951592307692
276 675 2.09031690769231
277 676 2.09134653846154
278 677 2.09286263076923
279 678 2.09343466153846
280 679 2.09400676923077
281 680 2.09515092307692
282 681 2.09583736923077
283 682 2.09612347692308
284 683 2.09638086153846
285 684 2.09629510769231
286 685 2.09566583076923
287 686 2.09466461538462
288 687 2.09314861538462
289 688 2.09131793846154
290 689 2.08860064615385
291 690 2.08528255384615
292 691 2.08102053846154
293 692 2.07567163076923
294 693 2.06963626153846
295 694 2.06254246153846
296 695 2.05444756923077
297 696 2.04535146153846
298 697 2.03565472307692
299 698 2.02458507692308
300 699 2.01351535384615
301 700 2.00050053846154
