# Supplementary material for: Retinal stem cells modulate proliferative parameters to coordinate post-embryonic morphogenesis in the eye of fish
Source: eLife. 2019 Mar 26;8:e42646. doi: 10.7554/eLife.42646 (PMC6486154; doi:10.7554/eLife.42646)
Supplement: Figure 5—figure supplement 1—source data 1. — Figure 5—figure supplement 1B) Position along the radius (in µm) and mean clone angle (expressed as percent of 360°) for simulated data. Data were obtained for one simulation for each condition. [file elife-42646-fig5-figsupp1-data1.zip › Figure_5-source_data2/F5supp_0500.csv]

radius.um. "mean_circumference_percent"
1 400 1.943798875
2 401 1.94119073611111
3 402 1.9409325
4 403 1.94111323611111
5 404 1.97073112676056
6 405 2.00039837142857
7 406 2.00124838571429
8 407 1.9990438
9 408 1.99702521428571
10 409 1.99330668571429
11 410 1.98953505714286
12 411 1.98701174285714
13 412 1.97877045070423
14 413 1.97952991549296
15 414 1.98036787323944
16 415 1.98099630985915
17 416 1.98073447887324
18 417 2.0092432
19 418 2.03803924637681
20 419 2.06776427941176
21 420 2.066862
22 421 2.06486608823529
23 422 2.03149144927536
24 423 2.02871605797101
25 424 2.00889787142857
26 425 2.0352907826087
27 426 2.01511308571429
28 427 2.04315897101449
29 428 2.0404644057971
30 429 2.03653027536232
31 430 2.01689265714286
32 431 2.07473657352941
33 432 2.07326014705882
34 433 2.10190104477612
35 434 2.09926470149254
36 435 2.09535202985075
37 436 2.09340952238806
38 437 2.09038482089552
39 438 2.08708249253731
40 439 2.08486244776119
41 440 2.08219852238806
42 441 2.0791182238806
43 442 2.10729589393939
44 443 2.10461968181818
45 444 2.10160545454545
46 445 2.09918275757576
47 446 2.09568960606061
48 447 2.09323878787879
49 448 2.09030907575758
50 449 2.08850610606061
51 450 2.0865341969697
52 451 2.05378243283582
53 452 2.05311644776119
54 453 2.02341560294118
55 454 2.05475365671642
56 455 2.05641868656716
57 456 2.05944343283582
58 457 2.09290074242424
59 458 2.09526704545455
60 459 2.12944701538462
61 460 2.13119181538462
62 461 2.13184967692308
63 462 2.13276503076923
64 463 2.13299384615385
65 464 2.13273650769231
66 465 2.13322276923077
67 466 2.16733865625
68 467 2.16847171875
69 468 2.14926946153846
70 469 2.15195830769231
71 470 2.15404635384615
72 471 2.15559098461538
73 472 2.15642050769231
74 473 2.12450801515152
75 474 2.12501510606061
76 475 2.12481795454545
77 476 2.12442348484848
78 477 2.1240291969697
79 478 2.12459260606061
80 479 2.09352052238806
81 480 2.1264236969697
82 481 2.12746595454545
83 482 2.12839563636364
84 483 2.12777586363636
85 484 2.12676174242424
86 485 2.15747886153846
87 486 2.15596286153846
88 487 2.15450403076923
89 488 2.186425078125
90 489 2.184914515625
91 490 2.14889772307692
92 491 2.14678096923077
93 492 2.178058421875
94 493 2.21103715873016
95 494 2.20923696825397
96 495 2.174456140625
97 496 2.17291646875
98 497 2.17099909375
99 498 2.13519638461538
100 499 2.1322216
101 500 2.12815983076923
102 501 2.1236118
103 502 2.11852026153846
104 503 2.11222747692308
105 504 2.10667824615385
106 505 2.10187284615385
107 506 2.19916808064516
108 507 2.19619933870968
109 508 2.23040429508197
110 509 2.22830118032787
111 510 2.22632001639344
112 511 2.22439981967213
113 512 2.22257101639344
114 513 2.22065081967213
115 514 2.21943170491803
116 515 2.21857824590164
117 516 2.25521365
118 517 2.25437701666667
119 518 2.25391226666667
120 519 2.2525178
121 520 2.25050351666667
122 521 2.24830346666667
123 522 2.2460723
124 523 2.20687404918033
125 524 2.20510621311475
126 525 2.20288124590164
127 526 2.20105245901639
128 527 2.19913226229508
129 528 2.19574906557377
130 529 2.19206101639344
131 530 2.18913495081967
132 531 2.22255278333333
133 532 2.2192681
134 533 2.25464537288136
135 534 2.25146261016949
136 535 2.2484373220339
137 536 2.2449393220339
138 537 2.24188271186441
139 538 2.23901501694915
140 539 2.23712427118644
141 540 2.27345146551724
142 541 2.27104720689655
143 542 2.26912387931034
144 543 2.30818280701754
145 544 2.30772619298246
146 545 2.34880269642857
147 546 2.35106044642857
148 547 2.353085625
149 548 2.35517742857143
150 549 2.35733548214286
151 550 2.360622375
152 551 2.36281360714286
153 552 2.36477246428571
154 553 2.36653208928571
155 554 2.36869014285714
156 555 2.36985223214286
157 556 2.37134625
158 557 2.37260778571429
159 558 2.37380310714286
160 559 2.37436751785714
161 560 2.33417973684211
162 561 2.33571285964912
163 562 2.3376699122807
164 563 2.33910515789474
165 564 2.3415840877193
166 565 2.34334561403509
167 566 2.3447808245614
168 567 2.34559619298246
169 568 2.34722715789474
170 569 2.34664005263158
171 570 2.34644433333333
172 571 2.38721628571429
173 572 2.38548992857143
174 573 2.38349778571429
175 574 2.38246855357143
176 575 2.38014446428571
177 576 2.37702358928571
178 577 2.37446707142857
179 578 2.37151219642857
180 579 2.36789332142857
181 580 2.36457319642857
182 581 2.36244835714286
183 582 2.35876303571429
184 583 2.35474580357143
185 584 2.35086126785714
186 585 2.346843875
187 586 2.34183060714286
188 587 2.38018370909091
189 588 2.37575532727273
190 589 2.37071850909091
191 590 2.36426176363636
192 591 2.35800778181818
193 592 2.34996238181818
194 593 2.3409704
195 594 2.33339812727273
196 595 2.32717805454545
197 596 2.36535033333333
198 597 2.45471644230769
199 598 2.45446603846154
200 599 2.45414434615385
201 600 2.36417974074074
202 601 2.36700305555556
203 602 2.37013627777778
204 603 2.37388918518519
205 604 2.37829627777778
206 605 2.38246242592593
207 606 2.38442496296296
208 607 2.38593988888889
209 608 2.38717940740741
210 609 2.38838448148148
211 610 2.38955512962963
212 611 2.39048472222222
213 612 2.39127661111111
214 613 2.39234394444444
215 614 2.39282603703704
216 615 2.39255062962963
217 616 2.39234401851852
218 617 2.39189640740741
219 618 2.39151762962963
220 619 2.39000264814815
221 620 2.38910744444444
222 621 2.38683509259259
223 622 2.38497583333333
224 623 2.38291001851852
225 624 2.38149833333333
226 625 2.42520445283019
227 626 2.47187875
228 627 2.47102063461538
229 628 2.46905415384615
230 629 2.46783848076923
231 630 2.46630103846154
232 631 2.46562163461538
233 632 2.46558596153846
234 633 2.51564419607843
235 634 2.51790441176471
236 635 2.52020117647059
237 636 2.52216980392157
238 637 2.52406543137255
239 638 2.52519560784314
240 639 2.52599768627451
241 640 2.5267997254902
242 641 2.5278568627451
243 642 2.52920576470588
244 643 2.53091931372549
245 644 2.53303366666667
246 645 2.53485652941176
247 646 2.53573147058824
248 647 2.53642405882353
249 648 2.53667931372549
250 649 2.53580425490196
251 650 2.53584074509804
252 651 2.536096
253 652 2.53620533333333
254 653 2.53522105882353
255 654 2.53492929411765
256 655 2.53350762745098
257 656 2.532341
258 657 2.53113794117647
259 658 2.53051825490196
260 659 2.52927870588235
261 660 2.52720074509804
262 661 2.52530498039216
263 662 2.52300821568627
264 663 2.52118549019608
265 664 2.57027056
266 665 2.57004744
267 666 2.56922926
268 667 2.56904338
269 668 2.56889472
270 669 2.56818814
271 670 2.5668123
272 671 2.56606854
273 672 2.56528774
274 673 2.56484156
275 674 2.56450674
276 675 2.5647299
277 676 2.56368874
278 677 2.56257324
279 678 2.51035805882353
280 679 2.50908209803922
281 680 2.50828011764706
282 681 2.5084988627451
283 682 2.50889984313726
284 683 2.51002994117647
285 684 2.51046743137255
286 685 2.51043094117647
287 686 2.51057678431373
288 687 2.50984762745098
289 688 2.461045
290 689 2.46097344230769
291 690 2.46111657692308
292 691 2.50941017647059
293 692 2.51024866666667
294 693 2.51108719607843
295 694 2.51239964705882
296 695 2.51294645098039
297 696 2.51407656862745
298 697 2.51502452941176
299 698 2.51619105882353
300 699 2.5167742745098
301 700 2.51848766666667
