# Supplementary material for: Retinal stem cells modulate proliferative parameters to coordinate post-embryonic morphogenesis in the eye of fish
Source: eLife. 2019 Mar 26;8:e42646. doi: 10.7554/eLife.42646 (PMC6486154; doi:10.7554/eLife.42646)
Supplement: Figure 6—source data 1. — Figure 6D’-E’’’’) ‘roi’ format files of aligned individual patch outlines for each condition. Data can be opened in the program ‘ImageJ’. [file elife-42646-fig6-data1.zip]

Archive with 9 entries (8 files):
- Figure_6-source_data1/
- Figure_6-source_data1/F6_ROI_experiment_nonventral.zip
- Figure_6-source_data1/F6_ROI_experiment_ventral.zip
- Figure_6-source_data1/F6_ROI_extrinsic_slow-div_circbias_nonventral.zip
- Figure_6-source_data1/F6_ROI_extrinsic_slow-div_circbias_ventral.zip
- Figure_6-source_data1/F6_ROI_extrinsic_slow-div_nonventral.zip
- Figure_6-source_data1/F6_ROI_extrinsic_slow-div_ventral.zip
- Figure_6-source_data1/F6_ROI_intrinsic_slow-div_circbias_nonventral.zip
- Figure_6-source_data1/F6_ROI_intrinsic_slow-div_circbias_ventral.zip
