# Supplementary material for: Retinal stem cells modulate proliferative parameters to coordinate post-embryonic morphogenesis in the eye of fish
Source: eLife. 2019 Mar 26;8:e42646. doi: 10.7554/eLife.42646 (PMC6486154; doi:10.7554/eLife.42646)
Supplement: Figure 6—figure supplement 1—source data 1. — Figure 6—figure supplement 1D’-D’’’’) Maximum patch width in pixels for each condition. Experimental data are the same as NR data used in Figure 3, but split among ventral and non-ventral patches. For simulated data, the measurements were done on multiple samples from three simulations each. [file elife-42646-fig6-figsupp1-data1.zip]

Archive with 9 entries (8 files):
- Figure_6-source_data2/
- Figure_6-source_data2/F6_experiment_nonventral.csv
- Figure_6-source_data2/F6_experiment_ventral.csv
- Figure_6-source_data2/F6_extrinsic_slow-div_circ-bias_nonventral.csv
- Figure_6-source_data2/F6_extrinsic_slow-div_circ-bias_ventral.csv
- Figure_6-source_data2/F6_extrinsic_slow-div_nonventral.csv
- Figure_6-source_data2/F6_extrinsic_slow-div_ventral.csv
- Figure_6-source_data2/F6_intrinsic_slow-div_circ-bias_nonventral.csv
- Figure_6-source_data2/F6_intrinsic_slow-div_circ-bias_ventral.csv
