# Supplementary material for: Retinal stem cells modulate proliferative parameters to coordinate post-embryonic morphogenesis in the eye of fish
Source: eLife. 2019 Mar 26;8:e42646. doi: 10.7554/eLife.42646 (PMC6486154; doi:10.7554/eLife.42646)
Supplement: Figure 6—figure supplement 1—source data 1. — Figure 6—figure supplement 1D’-D’’’’) Maximum patch width in pixels for each condition. Experimental data are the same as NR data used in Figure 3, but split among ventral and non-ventral patches. For simulated data, the measurements were done on multiple samples from three simulations each. [file elife-42646-fig6-figsupp1-data1.zip › Figure_6-source_data2/F6_experiment_nonventral.csv]

max_patch_width_.pixels.
1 207
2 161
3 120
4 177
5 85
6 101
7 86
8 81
9 87
10 79
11 69
12 151
13 102
14 101
15 106
16 48
17 56
18 173
19 127
20 94
21 163
22 156
23 87
24 102
25 166
26 82
27 42
28 73
29 126
30 54
31 53
32 133
33 102
34 141
35 109
36 94
37 119
38 137
39 198
40 172
41 225
42 129
43 105
44 52
45 167
46 43
47 53
48 423
49 128
50 117
51 176
52 102
53 81
54 138
55 46
56 60
57 179
58 180
59 157
60 107
61 79
62 156
63 49
64 70
65 81
66 51
67 97
68 47
69 43
70 234
71 237
72 154
73 110
74 170
75 69
76 175
77 97
78 215
79 210
80 143
81 71
82 57
83 83
84 208
85 98
86 42
