# Supplementary material for: Retinal stem cells modulate proliferative parameters to coordinate post-embryonic morphogenesis in the eye of fish
Source: eLife. 2019 Mar 26;8:e42646. doi: 10.7554/eLife.42646 (PMC6486154; doi:10.7554/eLife.42646)
Supplement: Figure 6—figure supplement 1—source data 1. — Figure 6—figure supplement 1D’-D’’’’) Maximum patch width in pixels for each condition. Experimental data are the same as NR data used in Figure 3, but split among ventral and non-ventral patches. For simulated data, the measurements were done on multiple samples from three simulations each. [file elife-42646-fig6-figsupp1-data1.zip › Figure_6-source_data2/F6_extrinsic_slow-div_circ-bias_nonventral.csv]

max_patch_width_.pixels.
1 157
2 87
3 30
4 93
5 66
6 94
7 117
8 76
9 83
10 59
11 123
12 102
13 96
14 56
15 126
16 94
17 97
18 95
19 79
20 58
21 106
22 66
23 109
24 133
25 105
26 79
27 65
28 44
29 106
30 80
31 148
32 49
33 67
34 77
35 133
36 156
37 80
38 163
39 66
40 76
41 81
42 67
43 114
44 87
45 85
46 101
47 96
48 79
49 81
50 30
51 53
52 66
53 59
54 56
55 78
56 97
57 79
58 102
59 55
60 63
61 53
62 57
63 151
64 156
65 176
66 148
67 80
68 129
69 94
70 65
71 89
72 56
73 59
74 59
75 59
76 118
77 145
78 81
79 135
80 126
81 65
82 94
83 44
84 62
85 109
86 119
87 65
88 136
89 66
90 73
91 150
92 98
93 62
94 126
95 154
96 144
97 92
98 168
99 139
100 102
101 93
102 69
103 165
104 218
105 52
106 138
107 76
108 78
109 141
110 74
111 116
112 54
113 93
114 53
115 99
116 179
117 158
118 78
119 91
120 60
121 57
122 54
123 47
124 53
125 158
126 255
127 93
128 77
129 70
130 127
131 90
132 75
133 43
134 149
135 100
136 93
137 179
138 196
139 198
140 86
141 99
142 72
143 153
144 106
145 121
146 244
147 73
148 77
149 90
150 165
151 81
152 184
153 53
154 93
155 78
156 175
157 89
158 91
159 131
160 68
161 103
162 89
163 94
164 155
165 146
166 53
167 117
168 80
169 78
170 77
171 131
172 89
173 164
174 117
175 119
176 89
177 42
178 134
179 201
180 189
181 244
182 51
183 93
184 100
185 105
186 155
187 131
188 130
189 121
190 68
191 77
192 131
193 88
194 174
195 126
196 154
197 81
198 113
199 93
200 100
201 49
202 91
203 149
204 88
205 121
206 281
207 169
208 85
209 90
210 85
211 64
212 61
213 67
214 55
215 133
216 90
217 360
218 126
219 162
220 80
221 118
222 101
223 72
224 68
225 150
226 66
227 135
228 51
229 49
230 45
231 60
232 45
233 210
234 100
235 117
236 88
237 63
238 69
239 76
240 99
241 101
242 55
243 111
244 51
245 72
246 45
247 126
248 70
249 176
250 141
251 69
252 60
253 72
254 90
255 55
256 44
257 60
258 130
259 97
260 80
261 58
262 77
263 146
264 83
265 101
266 116
267 86
268 61
269 72
270 150
271 94
272 167
273 98
274 49
275 61
276 91
277 87
278 134
279 134
280 86
281 94
282 103
283 54
284 45
285 78
286 91
287 111
288 48
289 93
290 35
291 66
292 205
293 103
294 55
295 53
296 58
297 74
298 77
299 53
300 43
301 143
302 74
303 84
304 68
305 80
306 28
307 102
308 83
309 101
310 70
311 102
312 51
313 61
314 59
315 50
316 93
317 69
318 137
319 52
320 86
321 62
322 102
323 69
324 41
325 34
326 229
327 59
328 82
329 54
330 97
331 98
332 65
333 72
334 60
