# Supplementary material for: Retinal stem cells modulate proliferative parameters to coordinate post-embryonic morphogenesis in the eye of fish
Source: eLife. 2019 Mar 26;8:e42646. doi: 10.7554/eLife.42646 (PMC6486154; doi:10.7554/eLife.42646)
Supplement: Figure 6—figure supplement 1—source data 1. — Figure 6—figure supplement 1D’-D’’’’) Maximum patch width in pixels for each condition. Experimental data are the same as NR data used in Figure 3, but split among ventral and non-ventral patches. For simulated data, the measurements were done on multiple samples from three simulations each. [file elife-42646-fig6-figsupp1-data1.zip › Figure_6-source_data2/F6_extrinsic_slow-div_circ-bias_ventral.csv]

max_patch_width_.pixels.
1 149
2 61
3 122
4 136
5 179
6 119
7 128
8 237
9 112
10 63
11 127
12 90
13 68
14 171
15 137
16 61
17 122
18 210
19 291
20 226
21 63
22 204
23 194
24 73
25 96
26 229
27 160
28 139
29 112
30 150
31 246
32 87
33 70
34 201
35 81
36 73
37 138
38 73
39 52
40 133
41 119
42 148
43 77
44 256
45 199
46 98
47 170
48 165
49 55
50 63
51 198
52 213
53 198
54 75
55 116
56 135
57 60
58 65
59 85
60 169
61 54
62 45
63 115
64 168
65 105
66 119
67 172
68 263
69 84
70 168
71 76
72 140
73 224
74 109
75 157
76 74
77 113
78 108
79 232
80 164
81 87
82 74
83 92
84 60
85 107
86 70
87 100
88 87
89 177
90 74
91 96
92 60
93 168
94 141
95 181
