# Supplementary material for: Retinal stem cells modulate proliferative parameters to coordinate post-embryonic morphogenesis in the eye of fish
Source: eLife. 2019 Mar 26;8:e42646. doi: 10.7554/eLife.42646 (PMC6486154; doi:10.7554/eLife.42646)
Supplement: Figure 6—figure supplement 1—source data 1. — Figure 6—figure supplement 1D’-D’’’’) Maximum patch width in pixels for each condition. Experimental data are the same as NR data used in Figure 3, but split among ventral and non-ventral patches. For simulated data, the measurements were done on multiple samples from three simulations each. [file elife-42646-fig6-figsupp1-data1.zip › Figure_6-source_data2/F6_extrinsic_slow-div_nonventral.csv]

max_patch_width_.pixels.
1 101
2 111
3 114
4 74
5 61
6 70
7 95
8 86
9 65
10 71
11 31
12 110
13 50
14 163
15 88
16 108
17 58
18 61
19 137
20 59
21 79
22 98
23 125
24 123
25 110
26 119
27 87
28 97
29 57
30 81
31 101
32 65
33 50
34 141
35 65
36 98
37 45
38 69
39 67
40 183
41 87
42 100
43 57
44 54
45 61
46 140
47 220
48 105
49 173
50 99
51 55
52 90
53 161
54 64
55 101
56 61
57 107
58 125
59 63
60 137
61 130
62 94
63 127
64 105
65 87
66 79
67 90
68 97
69 98
70 98
71 171
72 74
73 100
74 133
75 129
76 149
77 279
78 108
79 89
80 84
81 55
82 166
83 125
84 77
85 86
86 137
87 72
88 94
89 47
90 72
91 140
92 123
93 87
94 63
95 81
96 85
97 94
98 171
99 95
100 104
101 100
102 81
103 76
104 65
105 69
106 77
107 49
108 107
109 44
110 140
111 127
112 150
113 94
114 79
115 108
116 72
117 98
118 95
119 72
120 99
121 98
122 184
123 131
124 97
125 98
126 99
127 55
128 100
129 159
130 144
131 93
132 50
133 76
134 85
135 177
136 66
137 61
138 70
139 94
140 123
141 66
142 56
143 49
144 61
145 47
146 70
147 92
148 94
149 80
150 142
151 101
152 127
153 50
154 177
155 214
156 108
157 122
158 124
159 79
160 92
161 126
162 48
163 77
164 71
165 54
166 134
167 116
168 78
169 78
170 70
171 65
172 131
173 105
174 58
175 134
176 214
177 97
178 108
179 78
180 111
181 62
182 62
183 63
184 105
185 88
186 60
187 82
188 81
189 97
190 127
191 69
192 91
193 61
194 62
195 81
196 42
197 82
198 155
199 93
200 86
201 107
202 99
203 73
204 64
205 70
206 205
207 156
208 48
209 77
210 81
211 214
212 158
213 107
214 70
215 177
216 134
217 133
218 162
219 62
220 48
221 221
222 158
223 191
224 94
225 61
226 59
227 49
228 41
229 83
230 29
231 200
232 124
233 162
234 86
235 134
236 69
237 64
238 50
239 66
240 160
241 140
242 71
243 133
244 301
245 107
246 70
247 66
248 68
249 96
250 126
251 71
252 43
253 63
254 64
255 59
256 80
257 72
258 83
259 85
260 57
261 76
262 50
263 56
264 105
265 143
266 182
267 117
268 86
269 69
270 59
271 57
272 73
273 60
274 93
275 140
276 59
277 57
278 98
279 73
280 57
281 99
282 119
283 97
284 139
285 129
286 61
287 65
288 87
289 139
290 117
291 78
292 57
293 76
294 51
295 76
296 79
297 41
298 59
299 147
300 56
301 139
302 137
303 127
304 110
305 191
306 182
307 49
308 61
309 54
310 98
311 63
312 57
313 89
314 87
315 97
316 89
317 59
318 131
319 59
320 113
321 72
322 96
323 87
324 127
325 138
326 91
327 156
328 127
329 52
330 98
331 137
332 55
333 42
334 130
335 126
336 199
337 129
338 61
339 144
340 182
341 78
342 57
343 51
344 76
345 41
346 59
