# Supplementary material for: Retinal stem cells modulate proliferative parameters to coordinate post-embryonic morphogenesis in the eye of fish
Source: eLife. 2019 Mar 26;8:e42646. doi: 10.7554/eLife.42646 (PMC6486154; doi:10.7554/eLife.42646)
Supplement: Figure 6—figure supplement 1—source data 1. — Figure 6—figure supplement 1D’-D’’’’) Maximum patch width in pixels for each condition. Experimental data are the same as NR data used in Figure 3, but split among ventral and non-ventral patches. For simulated data, the measurements were done on multiple samples from three simulations each. [file elife-42646-fig6-figsupp1-data1.zip › Figure_6-source_data2/F6_extrinsic_slow-div_ventral.csv]

max_patch_width_.pixels.
1 104
2 86
3 87
4 66
5 74
6 107
7 155
8 140
9 76
10 68
11 59
12 86
13 54
14 66
15 66
16 77
17 74
18 78
19 107
20 56
21 94
22 143
23 53
24 68
25 270
26 108
27 53
28 54
29 273
30 62
31 45
32 292
33 114
34 63
35 212
36 84
37 65
38 50
39 68
40 146
41 261
42 184
43 51
44 59
45 53
46 37
47 146
48 94
49 273
50 89
51 61
52 36
53 69
54 73
55 137
56 129
57 44
58 178
59 102
60 143
61 272
62 107
63 143
64 53
65 272
66 123
67 71
68 56
69 124
70 83
71 70
72 91
73 116
74 75
75 102
76 70
77 129
78 75
79 81
80 106
81 57
82 67
83 230
84 109
85 263
86 70
87 275
88 75
89 61
90 137
91 276
92 118
93 130
94 54
95 95
96 60
97 92
98 267
99 68
100 90
101 91
102 78
103 61
104 129
105 55
106 96
107 91
108 74
109 93
110 163
111 90
112 240
113 153
114 59
115 67
116 156
117 150
118 71
119 276
120 111
121 101
122 159
123 46
124 73
125 93
126 122
127 87
128 258
129 92
130 96
131 102
132 123
133 160
134 75
135 313
136 125
137 309
138 66
139 47
140 104
141 84
142 73
143 69
144 47
145 93
146 107
147 184
148 118
149 210
150 135
151 112
152 65
153 242
154 180
155 216
156 34
157 60
158 42
159 110
160 83
161 342
162 344
163 256
164 107
165 44
166 56
167 342
168 115
169 38
170 382
171 137
172 146
173 244
174 36
175 71
176 82
177 50
178 104
