# Supplementary material for: Retinal stem cells modulate proliferative parameters to coordinate post-embryonic morphogenesis in the eye of fish
Source: eLife. 2019 Mar 26;8:e42646. doi: 10.7554/eLife.42646 (PMC6486154; doi:10.7554/eLife.42646)
Supplement: Figure 6—figure supplement 1—source data 1. — Figure 6—figure supplement 1D’-D’’’’) Maximum patch width in pixels for each condition. Experimental data are the same as NR data used in Figure 3, but split among ventral and non-ventral patches. For simulated data, the measurements were done on multiple samples from three simulations each. [file elife-42646-fig6-figsupp1-data1.zip › Figure_6-source_data2/F6_intrinsic_slow-div_circ-bias_nonventral.csv]

max_patch_width_.pixels.
1 70
2 77
3 59
4 62
5 127
6 99
7 58
8 60
9 152
10 76
11 79
12 130
13 124
14 148
15 66
16 147
17 163
18 85
19 60
20 47
21 52
22 139
23 102
24 65
25 55
26 55
27 94
28 173
29 57
30 55
31 70
32 58
33 94
34 49
35 49
36 115
37 66
38 56
39 42
40 78
41 40
42 124
43 139
44 78
45 119
46 161
47 57
48 158
49 79
50 143
51 155
52 73
53 80
54 51
55 82
56 124
57 119
58 62
59 108
60 46
61 57
62 56
63 175
64 133
65 164
66 174
67 75
68 107
69 49
70 82
71 155
72 51
73 115
74 84
75 58
76 117
77 123
78 63
79 31
80 64
81 52
82 131
83 92
84 80
85 131
86 113
87 70
88 208
89 64
90 91
91 86
92 148
93 203
94 120
95 50
96 82
97 47
98 59
99 51
100 54
101 81
102 55
103 50
104 64
105 47
106 48
107 51
108 43
109 51
110 75
111 119
112 170
113 90
114 99
115 55
116 62
117 45
118 119
119 74
120 62
121 203
122 80
123 38
124 52
125 126
126 126
127 109
128 49
129 146
130 82
131 78
132 73
133 98
134 49
135 45
136 50
137 90
138 144
139 69
140 44
141 49
142 74
143 93
144 70
145 120
146 59
147 79
148 82
149 59
150 80
151 70
152 41
153 117
154 142
155 90
156 77
157 73
158 48
159 96
160 48
161 108
162 91
163 57
164 98
165 149
166 59
167 82
168 82
169 92
170 59
171 80
172 66
173 144
174 62
175 125
176 106
177 62
178 44
179 87
180 63
181 147
182 185
183 61
184 105
185 137
186 102
187 58
188 97
189 154
190 89
191 162
192 81
193 65
194 43
195 92
196 103
197 100
198 56
199 62
200 116
201 147
202 129
203 185
204 122
205 79
206 145
207 110
208 125
209 103
210 122
211 102
212 208
213 147
214 131
215 85
216 54
217 57
218 49
219 47
220 117
221 110
222 145
223 60
224 57
225 74
226 56
227 43
228 68
229 122
230 141
231 73
232 98
233 103
234 147
235 120
236 122
237 73
238 53
239 54
240 128
241 166
242 66
243 62
244 108
245 199
246 83
247 103
248 137
249 192
250 137
251 136
252 115
253 97
254 50
255 81
256 74
257 110
258 147
259 90
260 112
261 77
262 103
263 53
264 89
265 88
266 47
267 54
268 145
269 134
270 110
271 154
272 62
273 120
274 47
275 85
276 71
277 109
278 126
279 122
280 99
281 89
282 87
283 42
284 68
285 85
286 66
287 174
288 70
289 39
290 84
291 87
292 47
293 133
294 52
295 71
296 109
297 118
298 97
299 98
300 109
301 76
302 88
303 108
304 110
305 66
306 134
307 70
308 114
309 125
310 43
311 93
312 125
313 82
314 165
315 67
316 90
317 68
318 56
319 95
320 114
321 90
322 84
323 63
324 73
325 52
326 137
327 79
328 63
329 48
330 90
331 56
332 54
333 39
334 43
335 121
336 87
337 85
338 87
339 51
340 70
341 65
342 79
343 42
344 48
345 122
346 70
347 82
348 58
349 122
350 113
351 48
352 87
353 88
354 79
355 48
356 147
357 113
358 90
359 120
360 63
361 93
362 37
363 72
364 80
365 82
366 85
367 94
368 60
369 84
370 36
371 66
372 110
373 99
374 96
375 54
376 74
377 73
378 97
379 81
380 62
