# Supplementary material for: Retinal stem cells modulate proliferative parameters to coordinate post-embryonic morphogenesis in the eye of fish
Source: eLife. 2019 Mar 26;8:e42646. doi: 10.7554/eLife.42646 (PMC6486154; doi:10.7554/eLife.42646)
Supplement: Figure 6—figure supplement 1—source data 1. — Figure 6—figure supplement 1D’-D’’’’) Maximum patch width in pixels for each condition. Experimental data are the same as NR data used in Figure 3, but split among ventral and non-ventral patches. For simulated data, the measurements were done on multiple samples from three simulations each. [file elife-42646-fig6-figsupp1-data1.zip › Figure_6-source_data2/F6_intrinsic_slow-div_circ-bias_ventral.csv]

max_patch_width_.pixels.
1 130
2 146
3 124
4 148
5 81
6 254
7 61
8 172
9 206
10 229
11 171
12 107
13 111
14 138
15 172
16 116
17 80
18 161
19 204
20 68
21 64
22 92
23 173
24 177
25 111
26 99
27 250
28 108
29 178
30 71
31 96
32 72
33 235
34 158
35 266
36 153
37 322
38 72
39 131
40 110
41 147
42 266
43 100
44 322
45 145
46 266
47 143
48 98
49 132
50 177
51 135
52 115
53 352
54 98
55 89
56 106
57 156
58 156
59 85
60 141
61 75
62 134
63 86
64 116
65 99
66 140
67 92
68 98
69 260
70 133
