# Supplementary material for: Retinal stem cells modulate proliferative parameters to coordinate post-embryonic morphogenesis in the eye of fish
Source: eLife. 2019 Mar 26;8:e42646. doi: 10.7554/eLife.42646 (PMC6486154; doi:10.7554/eLife.42646)
Supplement: Supplementary file 2. — Model project file that can be imported in EPISIM Modeller to visualize the cell behavioral logic implemented in the model described in this work. [file elife-42646-supp2.zip]

Archive with 50 entries (49 files):
- Tsingos2019_Fish_Retina/.project
- Tsingos2019_Fish_Retina/FunctionLibrary.mdf
- Tsingos2019_Fish_Retina/ModelParameters.data
- Tsingos2019_Fish_Retina/brdU_idU.mbe
- Tsingos2019_Fish_Retina/bw_coloring.mbe
- Tsingos2019_Fish_Retina/cell_coloring.mbe
- Tsingos2019_Fish_Retina/cell_division.mbe
- Tsingos2019_Fish_Retina/clonal_color.mbe
- Tsingos2019_Fish_Retina/clonal_color_2.mbe
- Tsingos2019_Fish_Retina/clonal_color_3.mbe
- Tsingos2019_Fish_Retina/code/
- Tsingos2019_Fish_Retina/division_axes_scan.mbe
- Tsingos2019_Fish_Retina/division_params.mbe
- Tsingos2019_Fish_Retina/division_params_ventral_circ_bias.mbe
- Tsingos2019_Fish_Retina/is_in_ventral_sector.mbe
- Tsingos2019_Fish_Retina/mcc/bm_mcc.jar
- Tsingos2019_Fish_Retina/position_color.mbe
- Tsingos2019_Fish_Retina/proliferation_decision.mbe
- Tsingos2019_Fish_Retina/top.mbe
- Tsingos2019_Fish_Retina/xml/Parameters.xml
- Tsingos2019_Fish_Retina/xml/brdU.xml
- Tsingos2019_Fish_Retina/xml/brdU_idU.xml
- Tsingos2019_Fish_Retina/xml/bw_coloring.xml
- Tsingos2019_Fish_Retina/xml/cell_coloring.xml
- Tsingos2019_Fish_Retina/xml/cell_division.xml
- Tsingos2019_Fish_Retina/xml/clonal_color.xml
- Tsingos2019_Fish_Retina/xml/clonal_color_2.xml
- Tsingos2019_Fish_Retina/xml/clonal_color_3.xml
- Tsingos2019_Fish_Retina/xml/differentiation.xml
- Tsingos2019_Fish_Retina/xml/division_axes_scan.xml
- Tsingos2019_Fish_Retina/xml/division_coordinates.xml
- Tsingos2019_Fish_Retina/xml/division_params.xml
- Tsingos2019_Fish_Retina/xml/division_params_ventral_circ_bias.xml
- Tsingos2019_Fish_Retina/xml/division_params_ventral_expansion.xml
- Tsingos2019_Fish_Retina/xml/expansion_bias.xml
- Tsingos2019_Fish_Retina/xml/expression_pattern.xml
- Tsingos2019_Fish_Retina/xml/induction.xml
- Tsingos2019_Fish_Retina/xml/induction_initialization.xml
- Tsingos2019_Fish_Retina/xml/isIn_ventralSector.xml
- Tsingos2019_Fish_Retina/xml/is_in_ventral_sector.xml
- Tsingos2019_Fish_Retina/xml/model.xml
- Tsingos2019_Fish_Retina/xml/position_color.xml
- Tsingos2019_Fish_Retina/xml/positional_information.xml
- Tsingos2019_Fish_Retina/xml/proliferation.xml
- Tsingos2019_Fish_Retina/xml/proliferation_decision.xml
- Tsingos2019_Fish_Retina/xml/proliferation_induced.xml
- Tsingos2019_Fish_Retina/xml/proliferation_normal.xml
- Tsingos2019_Fish_Retina/xml/test.xml
- Tsingos2019_Fish_Retina/xml/top.xml
- Tsingos2019_Fish_Retina/xml/underexpansion.xml
