# Supplementary material for: Retinal stem cells modulate proliferative parameters to coordinate post-embryonic morphogenesis in the eye of fish
Source: eLife. 2019 Mar 26;8:e42646. doi: 10.7554/eLife.42646 (PMC6486154; doi:10.7554/eLife.42646)
Supplement: Supplementary file 2. — Model project file that can be imported in EPISIM Modeller to visualize the cell behavioral logic implemented in the model described in this work. [file elife-42646-supp2.zip › Tsingos2019_Fish_Retina/FunctionLibrary.mdf]

<?xml version="1.0" encoding="UTF-8"?>
<modelFunctions:ModelFunctions xmi:version="2.0" xmlns:xmi="http://www.omg.org/XMI" xmlns:modelFunctions="http://modelFunctions">
  <function name="NewCell(var1=value1, var2=value2, ... );" description="Creates a daughter cell with the properties 'var1' and its value 'value1',..."/>
  <function name="CellDeath();" description="Leads to cell death when the next simulation step starts"/>
  <function name="Flow(varNameA, varNameB, quantity, factS);" description="Simulates the possible (molecular) flow between cell property A and cell property B based on the min-max-range of both properties and the given quantity. FactS corresponds to the ratio of stoichiometric factors (S_B/S_A). Flow-Scheme: A(t+1)=A(t)-quantity; B(t+1)=B(t)+factS*quantity. Return Value: effective flow quantity in units of A"/>
  <function name="Send(varName, value);" description="Cell sends an amount of 'value' units of 'varName' to its neighbouring cells."/>
  <function name="Receive(varName, value);" description="Cell receives an amount of 'value' units of 'varName' from its neighbouring cells."/>
  <function name="SendDF(DF_Name, varName, value);" description="Cell sends an amount of 'value' units of 'varName' to extracellular diffusion field 'DF_Name'."/>
  <function name="ReceiveDF(DF_Name, varName, value);" description="Cell receives an amount of 'value' units of 'varName' from extracellular diffusion field 'DF_Name'."/>
  <function name="Sense(DF_Name);" description="Returns the concentration of a molecule or cytokine in the area / volume of extracellular diffusion field 'DF_Name' overlapping the cell."/>
  <function name="SbmlSim('sbmlId', mode);" description="Switchs the simulation of a SBML-Model with sbmlId on with T or off with F for a particular cell. The sbml id must be included in ' '."/>
  <function name="Pow(base, power);" description="Evaluates the double value obtained by raising a 'base' that is a double value to the 'power' of another double value."/>
  <function name="Rand();" description="Computes a random floating point number in the interval [0,1)"/>
  <function name="Sqrt(x);" description="Computes the non-negative square root of 'x'."/>
  <function name="Sin(x);" description="Computes the sinus of 'x'."/>
  <function name="Cos(x);" description="Computes the the cosinus of 'x'."/>
  <function name="Abs(x);" description="Computes the absolute value of 'x'."/>
  <function name="Log(x);" description="Computes the logarithm of 'x' to the base 10."/>
  <function name="Ln(x);" description="Computes the natural logarithm of 'x'."/>
  <function name="E" description="Mathematical constant 'e'."/>
  <function name="PI" description="Mathematical constant 'pi'."/>
  <function name="SenseAVG(DF_Name);" description="Returns the average number of molecules in the lattice sites discretizing the area / volume of extracellular diffusion field 'DF_Name' overlapping the cell."/>
</modelFunctions:ModelFunctions>
