# Supplementary material for: Retinal stem cells modulate proliferative parameters to coordinate post-embryonic morphogenesis in the eye of fish
Source: eLife. 2019 Mar 26;8:e42646. doi: 10.7554/eLife.42646 (PMC6486154; doi:10.7554/eLife.42646)
Supplement: Supplementary file 2. — Model project file that can be imported in EPISIM Modeller to visualize the cell behavioral logic implemented in the model described in this work. [file elife-42646-supp2.zip › Tsingos2019_Fish_Retina/ModelParameters.data]

<?xml version="1.0" encoding="ISO-8859-1"?>
<dataView:Data xmi:version="2.0" xmlns:xmi="http://www.omg.org/XMI" xmlns:xsi="http://www.w3.org/2001/XMLSchema-instance" xmlns:dataView="http://dataView">
  <dataNodes xsi:type="dataView:CellSpeciesNode" name="Cell Types">
    <cellSpecies name="CT_Default">
      <diffLevel name="DL_Default"/>
      <diffLevel name="DL_ProliferatingCell"/>
      <diffLevel name="DL_DifferentiatedCell"/>
    </cellSpecies>
  </dataNodes>
  <dataNodes xsi:type="dataView:ExtraCellularDiffusionFieldNode" name="Extracellular Diffusion Fields"/>
  <dataNodes xsi:type="dataView:BiomechanicalPropertyNode" name="Biomechanical Model Properties">
    <biomechanicalProperties name="biasX" default="0.0" unit="µm; X-coordinate bias for placing daughter cells"/>
    <biomechanicalProperties name="biasY" default="0.0" unit="µm; Y-coordinate bias for placing daughter cells"/>
    <biomechanicalProperties name="biasZ" default="0.0" unit="µm; Z-coordinate bias for placing daughter cells"/>
    <biomechanicalProperties name="centerX" default="50.0" unit="µm; center of eye globe X-coordinate" readonly="true"/>
    <biomechanicalProperties name="centerY" default="1050.0" unit="µm; center of eye globe Y-coordinate" readonly="true"/>
    <biomechanicalProperties name="centerZ" default="1050.0" unit="µm; center of eye globe Z-coordinate" readonly="true"/>
    <biomechanicalProperties name="cellId" default="-1" unit="unique internal cell ID generated at simulation time; always >0" datatype="int" readonly="true"/>
    <biomechanicalProperties name="extCellSpaceMikron" default="0.2" unit="not used; must be implemented"/>
    <biomechanicalProperties name="bmContactArea" default="0.0" unit="not used; must be implemented" readonly="true"/>
    <biomechanicalProperties name="n_cellCellAdhesion" default="0.0" unit="not used; must be implemented" pairwise="true"/>
    <biomechanicalProperties name="innerEyeRadius" default="100.0" unit="initial radius of eye globe"/>
    <biomechanicalProperties name="extCellSpaceVolume" default="0.0" unit="not used; must be implemented" readonly="true"/>
    <biomechanicalProperties name="width" default="0.0" unit="µm; cell width"/>
    <biomechanicalProperties name="y" default="0.0" unit="µm; Y position of cell" readonly="true"/>
    <biomechanicalProperties name="x" default="0.0" unit="µm; X position of cell" readonly="true"/>
    <biomechanicalProperties name="cellVolume" default="0.0" unit="µm³; calculated for an ellipsoid with given values of width, height, length" readonly="true"/>
    <biomechanicalProperties name="z" default="0.0" unit="µm; Z position of cell" readonly="true"/>
    <biomechanicalProperties name="cellSurfaceArea" default="0.0" unit="µm²; calculated for an ellipsoid with given values of width, height, length" readonly="true"/>
    <biomechanicalProperties name="n_contactArea" default="0.0" unit="µm²; intersection area with each neighbor" readonly="true" pairwise="true"/>
    <biomechanicalProperties name="height" default="0.0" unit="µm; cell height"/>
    <biomechanicalProperties name="totalContactArea" default="0.0" unit="µm²; total contact area to all neighboring cells" readonly="true"/>
    <biomechanicalProperties name="contactAreaInnerEye" default="0.0" unit="not used; must be implemented"/>
    <biomechanicalProperties name="length" default="0.0" unit="µm"/>
    <biomechanicalProperties name="adhesionMembrane" default="0.0" unit="not used; must be implemented"/>
    <biomechanicalProperties name="average_overlap" default="0.0" unit="average overlap to all neighboring cells" readonly="true"/>
    <biomechanicalProperties name="eyeGrowthMode" default="0.0" unit="reads out value from model parameter"/>
  </dataNodes>
  <dataNodes xsi:type="dataView:ConstantNode" name="Constants">
    <constants name="WIDTH_DEFAULT" value="7.0"/>
    <constants name="HEIGHT_DEFAULT" value="7.0"/>
    <constants name="LENGTH_DEFAULT" value="7.0"/>
  </dataNodes>
  <dataNodes xsi:type="dataView:GlobalTissuePropertyNode" name="Global Tissue Properties">
    <globalTissueProperties name="maxEyeRadius" value="800.0" unit="µm; no longer proliferation or growth after R >= 800 µm"/>
    <globalTissuePropertyGrouper name="Model Modes">
      <globalTissueProperties name="growth_mode" unit="default/0 - responder growth mode; 1 - inducer growth mode" datatype="int"/>
      <globalTissueProperties name="division_axis_mode" unit="default/0 - random division axis, 1 - ideal division axis, 2 - differential division axis in ventral lineages, 3 - according to percent_circumferential" datatype="int"/>
      <globalTissueProperties name="ventral_circumferential_bias" value="F" unit="F - radial division axis, T - circumferential division axis" datatype="boolean"/>
      <globalTissueProperties name="c_R" value="0.25" unit="µm/simstep - eye growth rate (in responder growth mode)"/>
    </globalTissuePropertyGrouper>
    <globalTissuePropertyGrouper name="Proliferation Parameters">
      <globalTissueProperties name="cmz_width" value="25.0" unit="µm - width during simulation; width in initial condition must be re-defined in &quot;biomechanical parameters&quot; tab of EPISIM Simulator"/>
      <globalTissueProperties name="min_cellcycle" value="24.0" unit="simstep"/>
      <globalTissueProperties name="overlap_threshold_fraction" description="&lt;description>&lt;p>&#xA;&lt;/p>&lt;/description>" value="0.2" unit="fraction of diameter where overlap is tolerated; should be [0,1]"/>
      <globalTissueProperties name="prol_SC" value="26.0" unit="simstep; inverse taken for proliferation probability; default proliferation of cells"/>
      <globalTissueProperties name="prol_ventral" value="26.0" unit="simstep; inverse taken for proliferation probability; proliferation for cells in the ventral domain"/>
      <globalTissueProperties name="rho" value="0.005" unit="µm; Small distance added to daughter cell's initial coordinates."/>
      <globalTissueProperties name="percent_circumferential" value="1.0" unit="0-1"/>
    </globalTissuePropertyGrouper>
    <globalTissuePropertyGrouper name="Coloring">
      <globalTissueProperties name="cellColorMode" value="1" unit="" datatype="int"/>
      <globalTissueProperties name="bw_coloring_percent" value="0.2" unit="black/white clone coloring option"/>
      <globalTissueProperties name="random_color_pre_induction" value="F" unit="F - virtual embryonic retina light green; T - virtual embryonic retina has random colors" datatype="boolean"/>
      <globalTissueProperties name="induction2_radius" value="150.0" unit="µm"/>
      <globalTissueProperties name="induction3_radius" value="200.0" unit="µm"/>
    </globalTissuePropertyGrouper>
    <globalTissuePropertyGrouper name="BrdU and IdU">
      <globalTissueProperties name="brdU_start" value="50.0" unit="simstep"/>
      <globalTissueProperties name="idU_start" value="150.0" unit="simstep"/>
      <globalTissueProperties name="brdU_start2" value="500.0" unit="simstep"/>
      <globalTissueProperties name="idU_start2" value="1000.0" unit="simstep"/>
      <globalTissueProperties name="pulse" value="30.0" unit="simstep"/>
    </globalTissuePropertyGrouper>
  </dataNodes>
  <dataNodes xsi:type="dataView:CellPropertyNode" name="Cell Properties">
    <cellpropertyGrouper name="ClonalColor">
      <cellpropertyGrouper name="InitialInduction">
        <cellproperties name="clonal_ID" datatype="int" default="-1" unit=""/>
        <cellproperties name="color_set" datatype="boolean" default="F"/>
        <cellproperties name="clone_r" datatype="int"/>
        <cellproperties name="clone_g" datatype="int"/>
        <cellproperties name="clone_b" datatype="int"/>
        <cellproperties name="initial_x" default="-99" unit="µm; X position of cell is saved at the moment of induction"/>
      </cellpropertyGrouper>
      <cellpropertyGrouper name="Induction2">
        <cellproperties name="clonal_ID2" datatype="int" default="-1"/>
        <cellproperties name="clone_r2" datatype="int"/>
        <cellproperties name="clone_g2" datatype="int"/>
        <cellproperties name="clone_b2" datatype="int"/>
        <cellproperties name="color_set2" datatype="boolean" default="F"/>
        <cellproperties name="x_at_lateInd" default="-99" unit="µm; X position of cell is saved at the moment of induction"/>
      </cellpropertyGrouper>
      <cellpropertyGrouper name="Induction3">
        <cellproperties name="clonal_ID3" datatype="int" default="-1"/>
        <cellproperties name="clone_r3"/>
        <cellproperties name="clone_g3"/>
        <cellproperties name="clone_b3" unit=""/>
        <cellproperties name="color_set3" datatype="boolean" default="F"/>
        <cellproperties name="x_at_lateInd2" default="-99" unit="µm; X position of cell is saved at the moment of induction"/>
      </cellpropertyGrouper>
    </cellpropertyGrouper>
    <cellpropertyGrouper name="Proliferation">
      <cellproperties name="tolerated_overlap" default="100000" unit="variable for storing overlap"/>
      <cellproperties name="delay_division" datatype="boolean" default="F" unit="cell cycle complete checkpoint"/>
      <cellproperties name="proliferation_probability" unit="inverse of prol_SC or prol_ventral"/>
      <cellproperties name="timeSinceDivision" datatype="int" default="100000" unit="simstep; variable for counting time since last division" minimum="0"/>
    </cellpropertyGrouper>
    <cellpropertyGrouper name="Division">
      <cellproperties name="circ_axis" unit="variable for probability of circumferential divisions" minimum="0.0" maximum="1.0"/>
      <cellproperties name="rad_axis" unit="variable for probability of radial divisions" minimum="0.0" maximum="1.0"/>
      <cellproperties name="ventral" datatype="boolean" default="F" unit="flag for belonging to ventral sector"/>
      <cellproperties name="small_radius" unit="µm - used to calculate if a cell is in the ventral sector"/>
    </cellpropertyGrouper>
    <cellpropertyGrouper name="Misc">
      <cellproperties name="age" unit="not used; needs to be implemented" minimum="0.0"/>
      <cellproperties name="cellType" default="CT_Default" minimum="" maximum=""/>
      <cellproperties name="diffLevel" default="DL_Default" minimum="" maximum=""/>
      <cellproperties name="numberOfNeighbours" datatype="int" unit="variable for storing number of neighbors" minimum="0" maximum="0"/>
      <cellproperties name="colorR" datatype="int" default="255" unit="variable for storing cell color used in visualization" minimum="0" maximum="255"/>
      <cellproperties name="colorG" datatype="int" default="255" unit="variable for storing cell color used in visualization" minimum="0" maximum="255"/>
      <cellproperties name="colorB" datatype="int" default="255" unit="variable for storing cell color used in visualization" minimum="0" maximum="255"/>
      <cellproperties name="isAlive" datatype="boolean" default="T" unit="not used; needs to be implemented" minimum="" maximum=""/>
      <cellproperties name="dnaContent" default="1" unit="not used; needs to be implemented" minimum="0.0" maximum="2.0"/>
      <cellproperties name="division_interval" datatype="int" default="-99" unit="simstep; variable for storing time since last division"/>
      <cellproperties name="division_events" datatype="int" default="-99" unit="variable for storing total number of cell divisions in the cell's lineage tree"/>
      <cellproperties name="cumulative_average_overlap" unit="normalized cumulative average overlap since last cell division"/>
      <cellproperties name="previous_cum_avg_overlap" unit="previous value of the normalized cumulative average overlap since last cell division"/>
    </cellpropertyGrouper>
    <cellpropertyGrouper name="BrdU and IdU">
      <cellproperties name="brdU" unit="arbitrary" minimum="0.0" maximum="100.0"/>
      <cellproperties name="idU" unit="arbitrary" minimum="0.0" maximum="100.0"/>
      <cellproperties name="simstep_counter" datatype="int" unit="simstep" minimum="0"/>
    </cellpropertyGrouper>
  </dataNodes>
</dataView:Data>
