# Supplementary material for: Retinal stem cells modulate proliferative parameters to coordinate post-embryonic morphogenesis in the eye of fish
Source: eLife. 2019 Mar 26;8:e42646. doi: 10.7554/eLife.42646 (PMC6486154; doi:10.7554/eLife.42646)
Supplement: Supplementary file 2. — Model project file that can be imported in EPISIM Modeller to visualize the cell behavioral logic implemented in the model described in this work. [file elife-42646-supp2.zip › Tsingos2019_Fish_Retina/brdU_idU.mbe]

<?xml version="1.0" encoding="UTF-8"?>
<de.episim.modeller:Model xmi:version="2.0" xmlns:xmi="http://www.omg.org/XMI" xmlns:xsi="http://www.w3.org/2001/XMLSchema-instance" xmlns:de.episim.modeller="http://de.episim.modeller" id="15390969035995">
  <edges target="153909691431428" source="153909691431744"/>
  <edges target="153909691431536" source="153909691431422"/>
  <edges action="" target="153909691431420" source="15390969143119"/>
  <edges target="153909691431532" source="153909691431539"/>
  <edges target="153909691431741" source="153909691431426"/>
  <edges action="" target="153909691431312" source="153909691431748"/>
  <edges action="" target="153909691431316" source="153909691431749"/>
  <edges action="" target="153909691431420" source="153909691431957"/>
  <edges action="" target="153909691431312" source="153909691431318"/>
  <edges target="153909691431851" source="153909691431430"/>
  <edges action="" target="153909691431955" source="153909691431110"/>
  <edges target="153909691431424" source="153909691431534"/>
  <edges target="153909691431424" source="153909691431538"/>
  <edges target="153909691431851" source="153909691431743"/>
  <edges action="" target="15390969143117" source="153909691431314"/>
  <modelNodes xsi:type="de.episim.modeller:Condition" id="15390969143116" xPos="40" yPos="188" width="627" height="82" conditionString="simstep_counter >= idU_start &amp;&amp; simstep_counter &lt;= (idU_start + pulse)">
    <inputPorts id="15390969143117" name="input" edges="//@edges.14"/>
    <outputPorts xsi:type="de.episim.modeller:DefaultPort" id="15390969143118" name="default"/>
    <outputPorts xsi:type="de.episim.modeller:ConditionFalsePort" id="15390969143119" name="false" edges="//@edges.2"/>
    <outputPorts xsi:type="de.episim.modeller:ConditionTruePort" id="153909691431110" name="true" edges="//@edges.10"/>
  </modelNodes>
  <modelNodes xsi:type="de.episim.modeller:ConnectionPoint" id="153909691431311" xPos="906" yPos="42">
    <inputPorts id="153909691431312" name="input" edges="//@edges.5 //@edges.8"/>
    <outputPorts xsi:type="de.episim.modeller:DefaultPort" id="153909691431313" name="default"/>
    <outputPorts id="153909691431314" name="output" edges="//@edges.14"/>
  </modelNodes>
  <modelNodes xsi:type="de.episim.modeller:State" id="153909691431315" xPos="676" yPos="55" width="195" height="75" actionString="brdU = brdU + 100;">
    <inputPorts id="153909691431316" name="input" edges="//@edges.6"/>
    <outputPorts xsi:type="de.episim.modeller:DefaultPort" id="153909691431317" name="default"/>
    <outputPorts id="153909691431318" name="output" edges="//@edges.8"/>
  </modelNodes>
  <modelNodes xsi:type="de.episim.modeller:ConnectionPoint" id="153909691431419" xPos="923" yPos="185">
    <inputPorts id="153909691431420" name="input" edges="//@edges.2 //@edges.7"/>
    <outputPorts xsi:type="de.episim.modeller:DefaultPort" id="153909691431421" name="default"/>
    <outputPorts id="153909691431422" name="output" edges="//@edges.1"/>
  </modelNodes>
  <modelNodes xsi:type="de.episim.modeller:ConnectionPoint" id="153909691431423" xPos="900" yPos="353">
    <inputPorts id="153909691431424" name="input" edges="//@edges.11 //@edges.12"/>
    <outputPorts xsi:type="de.episim.modeller:DefaultPort" id="153909691431425" name="default"/>
    <outputPorts id="153909691431426" name="output" edges="//@edges.4"/>
  </modelNodes>
  <modelNodes xsi:type="de.episim.modeller:State" id="153909691431427" xPos="693" yPos="525" width="195" height="75" actionString="idU = idU + 100;">
    <inputPorts id="153909691431428" name="input" edges="//@edges.0"/>
    <outputPorts xsi:type="de.episim.modeller:DefaultPort" id="153909691431429" name="default"/>
    <outputPorts id="153909691431430" name="output" edges="//@edges.9"/>
  </modelNodes>
  <modelNodes xsi:type="de.episim.modeller:State" id="153909691431531" xPos="676" yPos="355" width="195" height="75" actionString="brdU = brdU + 100;">
    <inputPorts id="153909691431532" name="input" edges="//@edges.3"/>
    <outputPorts xsi:type="de.episim.modeller:DefaultPort" id="153909691431533" name="default"/>
    <outputPorts id="153909691431534" name="output" edges="//@edges.11"/>
  </modelNodes>
  <modelNodes xsi:type="de.episim.modeller:Condition" id="153909691431535" xPos="43" yPos="346" width="627" height="82" conditionString="simstep_counter >= brdU_start2 &amp;&amp; simstep_counter &lt;= (brdU_start2 + pulse)">
    <inputPorts id="153909691431536" name="input" edges="//@edges.1"/>
    <outputPorts xsi:type="de.episim.modeller:DefaultPort" id="153909691431537" name="default"/>
    <outputPorts xsi:type="de.episim.modeller:ConditionFalsePort" id="153909691431538" name="false" edges="//@edges.12"/>
    <outputPorts xsi:type="de.episim.modeller:ConditionTruePort" id="153909691431539" name="true" edges="//@edges.3"/>
  </modelNodes>
  <modelNodes xsi:type="de.episim.modeller:Condition" id="153909691431740" xPos="45" yPos="496" width="627" height="82" conditionString="simstep_counter >= idU_start2 &amp;&amp; simstep_counter &lt;= (idU_start2 + pulse)">
    <inputPorts id="153909691431741" name="input" edges="//@edges.4"/>
    <outputPorts xsi:type="de.episim.modeller:DefaultPort" id="153909691431742" name="default"/>
    <outputPorts xsi:type="de.episim.modeller:ConditionFalsePort" id="153909691431743" name="false" edges="//@edges.13"/>
    <outputPorts xsi:type="de.episim.modeller:ConditionTruePort" id="153909691431744" name="true" edges="//@edges.0"/>
  </modelNodes>
  <modelNodes xsi:type="de.episim.modeller:Condition" id="153909691431745" xPos="38" yPos="39" width="627" height="82" isStart="true" conditionString="simstep_counter >= brdU_start &amp;&amp; simstep_counter &lt;= (brdU_start + pulse)">
    <inputPorts id="153909691431746" name="input"/>
    <outputPorts xsi:type="de.episim.modeller:DefaultPort" id="153909691431747" name="default"/>
    <outputPorts xsi:type="de.episim.modeller:ConditionFalsePort" id="153909691431748" name="false" edges="//@edges.5"/>
    <outputPorts xsi:type="de.episim.modeller:ConditionTruePort" id="153909691431749" name="true" edges="//@edges.6"/>
  </modelNodes>
  <modelNodes xsi:type="de.episim.modeller:ConnectionPoint" id="153909691431850" xPos="908" yPos="499" isEnd="true">
    <inputPorts id="153909691431851" name="input" edges="//@edges.9 //@edges.13"/>
    <outputPorts xsi:type="de.episim.modeller:DefaultPort" id="153909691431852" name="default"/>
    <outputPorts id="153909691431853" name="output"/>
  </modelNodes>
  <modelNodes xsi:type="de.episim.modeller:State" id="153909691431954" xPos="688" yPos="217" width="195" height="75" actionString="idU = idU + 100;">
    <inputPorts id="153909691431955" name="input" edges="//@edges.10"/>
    <outputPorts xsi:type="de.episim.modeller:DefaultPort" id="153909691431956" name="default"/>
    <outputPorts id="153909691431957" name="output" edges="//@edges.7"/>
  </modelNodes>
  <comment id="153909694321858" name="If the current simulation step is within the ranges defined by start and start+pulse parameters, then the values of the variables &quot;brdU&quot; or &quot;idU&quot; is increased (100 is the maximum amount possible; defined in the ModelParameters.data file).&#xD;&#xA;&#xD;&#xA;Since this submodel can only be entered after a cell division event has started, the changes only apply to currently dividing cells." description="" xPos="992" yPos="34" width="387" height="209"/>
</de.episim.modeller:Model>
