# Supplementary material for: Retinal stem cells modulate proliferative parameters to coordinate post-embryonic morphogenesis in the eye of fish
Source: eLife. 2019 Mar 26;8:e42646. doi: 10.7554/eLife.42646 (PMC6486154; doi:10.7554/eLife.42646)
Supplement: Supplementary file 2. — Model project file that can be imported in EPISIM Modeller to visualize the cell behavioral logic implemented in the model described in this work. [file elife-42646-supp2.zip › Tsingos2019_Fish_Retina/bw_coloring.mbe]

<?xml version="1.0" encoding="UTF-8"?>
<de.episim.modeller:Model xmi:version="2.0" xmlns:xmi="http://www.omg.org/XMI" xmlns:xsi="http://www.w3.org/2001/XMLSchema-instance" xmlns:de.episim.modeller="http://de.episim.modeller" id="14641003081390">
  <edges action="" target="146410031901219" source="14641003190124"/>
  <edges action="" target="146410055047139" source="14641003190129"/>
  <edges action="" target="146410055047139" source="146410031901213"/>
  <edges action="" target="146410055047139" source="146410031901217"/>
  <edges action="" target="146410055047140" source="146410037236426"/>
  <edges action="" target="146410055047140" source="146410037236434"/>
  <edges action="" target="14641003190122" source="146410055047141"/>
  <edges action="" target="146410056967559" source="146410056967552"/>
  <edges action="" target="146410059530572" source="146410059532183"/>
  <edges action="" target="146410056967550" source="146410037236435"/>
  <edges action="" target="146410059532181" source="146410045343936"/>
  <edges action="" target="146410031901215" source="14779944983143"/>
  <edges action="" target="147799469075512" source="146410031901221"/>
  <edges action="" target="14641003190127" source="147799469075513"/>
  <edges action="" target="147799469075514" source="146410031901222"/>
  <edges action="" target="146410031901211" source="147799469075515"/>
  <edges action="" target="147799469075516" source="14779944983144"/>
  <edges action="" target="147799469075512" source="14779945175485"/>
  <edges action="" target="147799469075514" source="14779945175486"/>
  <edges action="" target="147799469075517" source="14641003190125"/>
  <edges action="" target="14779944983141" source="147799469075518"/>
  <edges action="" target="147799469075517" source="146410056967553"/>
  <edges action="" target="147799469075512" source="146410056967561"/>
  <edges action="" target="147799469075514" source="146410056967562"/>
  <edges action="" target="147799469075512" source="146410059530574"/>
  <edges action="" target="147799469075514" source="146410059530575"/>
  <edges action="" target="147799469075517" source="146410059532184"/>
  <modelNodes xsi:type="de.episim.modeller:Condition" id="14641003190121" name="differentiated cells" xPos="276" yPos="62" width="407" height="82" conditionString="clone_r == 0 &amp;&amp; clone_g == 168 &amp;&amp; clone_b == 21">
    <inputPorts id="14641003190122" name="input" edges="//@edges.6"/>
    <outputPorts xsi:type="de.episim.modeller:DefaultPort" id="14641003190123" name="default"/>
    <outputPorts xsi:type="de.episim.modeller:ConditionFalsePort" id="14641003190124" name="false" edges="//@edges.0"/>
    <outputPorts xsi:type="de.episim.modeller:ConditionTruePort" id="14641003190125" name="true" edges="//@edges.19"/>
  </modelNodes>
  <modelNodes xsi:type="de.episim.modeller:State" id="14641003190126" name="White" xPos="1285" yPos="21" width="145" height="111" actionString="colorR=255;colorG=255;colorB=255;">
    <inputPorts id="14641003190127" name="input" edges="//@edges.13"/>
    <outputPorts xsi:type="de.episim.modeller:DefaultPort" id="14641003190128" name="default"/>
    <outputPorts id="14641003190129" name="output" edges="//@edges.1"/>
  </modelNodes>
  <modelNodes xsi:type="de.episim.modeller:State" id="146410031901210" name="Black" xPos="1296" yPos="163" width="143" height="111" actionString="colorR=0;colorG=0;colorB=0;">
    <inputPorts id="146410031901211" name="input" edges="//@edges.15"/>
    <outputPorts xsi:type="de.episim.modeller:DefaultPort" id="146410031901212" name="default"/>
    <outputPorts id="146410031901213" name="output" edges="//@edges.2"/>
  </modelNodes>
  <modelNodes xsi:type="de.episim.modeller:State" id="146410031901214" name="gray" xPos="1290" yPos="312" width="162" height="111" actionString="colorR=127;colorG=127;colorB=127;">
    <inputPorts id="146410031901215" name="input" edges="//@edges.11"/>
    <outputPorts xsi:type="de.episim.modeller:DefaultPort" id="146410031901216" name="default"/>
    <outputPorts id="146410031901217" name="output" edges="//@edges.3"/>
  </modelNodes>
  <modelNodes xsi:type="de.episim.modeller:Condition" id="146410031901218" xPos="750" yPos="65" width="293" height="82" conditionString="clone_r > 255*bw_coloring_percent">
    <inputPorts id="146410031901219" name="input" edges="//@edges.0"/>
    <outputPorts xsi:type="de.episim.modeller:DefaultPort" id="146410031901220" name="default"/>
    <outputPorts xsi:type="de.episim.modeller:ConditionFalsePort" id="146410031901221" name="false" edges="//@edges.12"/>
    <outputPorts xsi:type="de.episim.modeller:ConditionTruePort" id="146410031901222" name="true" edges="//@edges.14"/>
  </modelNodes>
  <modelNodes xsi:type="de.episim.modeller:Choice" id="146410037236423" xPos="13" yPos="42" width="187" height="44" isStart="true" conditionString="cellColorMode">
    <inputPorts id="146410037236424" name="input"/>
    <outputPorts xsi:type="de.episim.modeller:DefaultPort" id="146410037236425" name="default"/>
    <outputPorts xsi:type="de.episim.modeller:ChoiceOutputPort" id="146410037236426" name="ChoiceOutputPort-0" edges="//@edges.4" value="default"/>
    <outputPorts xsi:type="de.episim.modeller:ChoiceOutputPort" id="146410037236434" name="ChoiceOutputPort-8" edges="//@edges.5" value="5"/>
    <outputPorts xsi:type="de.episim.modeller:ChoiceOutputPort" id="146410037236435" name="ChoiceOutputPort-9" edges="//@edges.9" value="6"/>
    <outputPorts xsi:type="de.episim.modeller:ChoiceOutputPort" id="146410045343936" name="ChoiceOutputPort-10" edges="//@edges.10" value="7"/>
  </modelNodes>
  <modelNodes xsi:type="de.episim.modeller:ConnectionPoint" id="146410049420237" xPos="1497" yPos="162" isEnd="true">
    <inputPorts id="146410055047139" name="input" edges="//@edges.1 //@edges.2 //@edges.3"/>
    <outputPorts xsi:type="de.episim.modeller:DefaultPort" id="146410055047142" name="default"/>
    <outputPorts id="146410055047143" name="output"/>
  </modelNodes>
  <modelNodes xsi:type="de.episim.modeller:ConnectionPoint" id="146410051554238" xPos="218" yPos="40">
    <inputPorts id="146410055047140" name="input" edges="//@edges.4 //@edges.5"/>
    <outputPorts xsi:type="de.episim.modeller:DefaultPort" id="146410055047144" name="default"/>
    <outputPorts id="146410055047141" name="output" edges="//@edges.6"/>
  </modelNodes>
  <modelNodes xsi:type="de.episim.modeller:Condition" id="146410056967549" name="differentiated cells" xPos="225" yPos="170" width="407" height="82" conditionString="clone_r2 == 0 &amp;&amp; clone_g2 == 168 &amp;&amp; clone_b2 == 21">
    <inputPorts id="146410056967550" name="input" edges="//@edges.9"/>
    <outputPorts xsi:type="de.episim.modeller:DefaultPort" id="146410056967551" name="default"/>
    <outputPorts xsi:type="de.episim.modeller:ConditionFalsePort" id="146410056967552" name="false" edges="//@edges.7"/>
    <outputPorts xsi:type="de.episim.modeller:ConditionTruePort" id="146410056967553" name="true" edges="//@edges.21"/>
  </modelNodes>
  <modelNodes xsi:type="de.episim.modeller:Condition" id="146410056967558" xPos="754" yPos="147" width="293" height="82" conditionString="clone_r2 > 255*bw_coloring_percent">
    <inputPorts id="146410056967559" name="input" edges="//@edges.7"/>
    <outputPorts xsi:type="de.episim.modeller:DefaultPort" id="146410056967560" name="default"/>
    <outputPorts xsi:type="de.episim.modeller:ConditionFalsePort" id="146410056967561" name="false" edges="//@edges.22"/>
    <outputPorts xsi:type="de.episim.modeller:ConditionTruePort" id="146410056967562" name="true" edges="//@edges.23"/>
  </modelNodes>
  <modelNodes xsi:type="de.episim.modeller:Condition" id="146410059530571" xPos="752" yPos="223" width="293" height="82" conditionString="clone_r3 > 255*bw_coloring_percent">
    <inputPorts id="146410059530572" name="input" edges="//@edges.8"/>
    <outputPorts xsi:type="de.episim.modeller:DefaultPort" id="146410059530573" name="default"/>
    <outputPorts xsi:type="de.episim.modeller:ConditionFalsePort" id="146410059530574" name="false" edges="//@edges.24"/>
    <outputPorts xsi:type="de.episim.modeller:ConditionTruePort" id="146410059530575" name="true" edges="//@edges.25"/>
  </modelNodes>
  <modelNodes xsi:type="de.episim.modeller:Condition" id="146410059532180" name="differentiated cells" xPos="235" yPos="281" width="407" height="82" conditionString="clone_r3 == 0 &amp;&amp; clone_g3 == 168 &amp;&amp; clone_b3 == 21">
    <inputPorts id="146410059532181" name="input" edges="//@edges.10"/>
    <outputPorts xsi:type="de.episim.modeller:DefaultPort" id="146410059532182" name="default"/>
    <outputPorts xsi:type="de.episim.modeller:ConditionFalsePort" id="146410059532183" name="false" edges="//@edges.8"/>
    <outputPorts xsi:type="de.episim.modeller:ConditionTruePort" id="146410059532184" name="true" edges="//@edges.26"/>
  </modelNodes>
  <modelNodes xsi:type="de.episim.modeller:Condition" id="14779944519970" xPos="760" yPos="340" width="266" height="82" conditionString="random_color_pre_induction == T">
    <inputPorts id="14779944983141" name="input" edges="//@edges.20"/>
    <outputPorts xsi:type="de.episim.modeller:DefaultPort" id="14779944983142" name="default"/>
    <outputPorts xsi:type="de.episim.modeller:ConditionFalsePort" id="14779944983143" name="false" edges="//@edges.11"/>
    <outputPorts xsi:type="de.episim.modeller:ConditionTruePort" id="14779944983144" name="true" edges="//@edges.16"/>
  </modelNodes>
  <modelNodes xsi:type="de.episim.modeller:ProbabilityChoice" id="14779945175487" xPos="1041" yPos="285">
    <inputPorts id="147799469075516" name="input" edges="//@edges.16"/>
    <outputPorts xsi:type="de.episim.modeller:DefaultPort" id="147799455609610" name="default"/>
    <outputPorts xsi:type="de.episim.modeller:ProbabilityChoiceOutputPort" id="14779945175485" edges="//@edges.17" probability="0.5"/>
    <outputPorts xsi:type="de.episim.modeller:ProbabilityChoiceOutputPort" id="14779945175486" edges="//@edges.18" probability="0.5"/>
  </modelNodes>
  <modelNodes xsi:type="de.episim.modeller:ConnectionPoint" id="14779945370958" xPos="1211" yPos="53">
    <inputPorts id="147799469075512" name="input" edges="//@edges.12 //@edges.17 //@edges.22 //@edges.24"/>
    <outputPorts xsi:type="de.episim.modeller:DefaultPort" id="147799469075519" name="default"/>
    <outputPorts id="147799469075513" name="output" edges="//@edges.13"/>
  </modelNodes>
  <modelNodes xsi:type="de.episim.modeller:ConnectionPoint" id="14779945407929" xPos="1221" yPos="197">
    <inputPorts id="147799469075514" name="input" edges="//@edges.14 //@edges.18 //@edges.23 //@edges.25"/>
    <outputPorts xsi:type="de.episim.modeller:DefaultPort" id="147799469075520" name="default"/>
    <outputPorts id="147799469075515" name="output" edges="//@edges.15"/>
  </modelNodes>
  <modelNodes xsi:type="de.episim.modeller:ConnectionPoint" id="147799457756211" xPos="695" yPos="339">
    <inputPorts id="147799469075517" name="input" edges="//@edges.19 //@edges.21 //@edges.26"/>
    <outputPorts xsi:type="de.episim.modeller:DefaultPort" id="147799469075521" name="default"/>
    <outputPorts id="147799469075518" name="output" edges="//@edges.20"/>
  </modelNodes>
</de.episim.modeller:Model>
