# Supplementary material for: Retinal stem cells modulate proliferative parameters to coordinate post-embryonic morphogenesis in the eye of fish
Source: eLife. 2019 Mar 26;8:e42646. doi: 10.7554/eLife.42646 (PMC6486154; doi:10.7554/eLife.42646)
Supplement: Supplementary file 2. — Model project file that can be imported in EPISIM Modeller to visualize the cell behavioral logic implemented in the model described in this work. [file elife-42646-supp2.zip › Tsingos2019_Fish_Retina/cell_coloring.mbe]

<?xml version="1.0" encoding="UTF-8"?>
<de.episim.modeller:Model xmi:version="2.0" xmlns:xmi="http://www.omg.org/XMI" xmlns:xsi="http://www.w3.org/2001/XMLSchema-instance" xmlns:de.episim.modeller="http://de.episim.modeller" id="14236708389220">
  <edges action="" target="142375305658040" source="142375305658041"/>
  <edges action="" target="142375305658040" source="142375305658042"/>
  <edges action="" target="142367100128612" source="1442832867001140"/>
  <edges action="" target="142367100128612" source="14466252751758"/>
  <edges action="" target="142495099157728" source="142375305658043"/>
  <edges action="" target="143186904682162" source="142375305658045"/>
  <edges action="" target="14466252751756" source="1442832721675126"/>
  <edges action="" target="1442832867001138" source="1442832721675125"/>
  <edges action="" target="1442832721675123" source="143186906362265"/>
  <edges action="" target="144897097943742" source="14249506092183"/>
  <edges action="" target="142367100128612" source="146410068442891"/>
  <edges action="" target="146410068442892" source="146410068442893"/>
  <edges action="" target="146410068442894" source="146410068442895"/>
  <edges action="" target="142367100128612" source="142495099157730"/>
  <edges action="" target="142367100128612" source="143186904682164"/>
  <edges action="" target="142367100128612" source="144897097943744"/>
  <edges action="" target="146410068442894" source="14860537959300"/>
  <edges action="" target="146410068442894" source="14860541438971"/>
  <edges action="" target="153909931140368" source="153909932731871"/>
  <edges action="" target="142367100128612" source="153909931140370"/>
  <modelNodes xsi:type="de.episim.modeller:ConnectionPoint" id="14236708972783" xPos="855" yPos="121" isEnd="true">
    <inputPorts id="142367100128612" name="input" edges="//@edges.2 //@edges.3 //@edges.10 //@edges.13 //@edges.14 //@edges.15 //@edges.19"/>
    <outputPorts xsi:type="de.episim.modeller:DefaultPort" id="142367100128719" name="default"/>
    <outputPorts id="142367100128720" name="output"/>
  </modelNodes>
  <modelNodes xsi:type="de.episim.modeller:Choice" id="142375275137337" xPos="20" yPos="23" width="187" height="44" isStart="true" conditionString="cellColorMode">
    <inputPorts id="142375305658147" name="input"/>
    <outputPorts xsi:type="de.episim.modeller:DefaultPort" id="142375305658148" name="default"/>
    <outputPorts xsi:type="de.episim.modeller:ChoiceOutputPort" id="142375305658041" name="ChoiceOutputPort-0" edges="//@edges.0" value="default"/>
    <outputPorts xsi:type="de.episim.modeller:ChoiceOutputPort" id="142375305658042" name="ChoiceOutputPort-1" edges="//@edges.1" value="1"/>
    <outputPorts xsi:type="de.episim.modeller:ChoiceOutputPort" id="142375305658045" name="ChoiceOutputPort-2" edges="//@edges.5" value="2"/>
    <outputPorts xsi:type="de.episim.modeller:ChoiceOutputPort" id="14249506092183" name="ChoiceOutputPort-3" edges="//@edges.9" value="3"/>
    <outputPorts xsi:type="de.episim.modeller:ChoiceOutputPort" id="143186906362265" name="ChoiceOutputPort-5" edges="//@edges.8" value="4"/>
    <outputPorts xsi:type="de.episim.modeller:ChoiceOutputPort" id="146410068442895" name="ChoiceOutputPort-10" edges="//@edges.12" value="5"/>
    <outputPorts xsi:type="de.episim.modeller:ChoiceOutputPort" id="14860537959300" name="ChoiceOutputPort-11" edges="//@edges.16" value="6"/>
    <outputPorts xsi:type="de.episim.modeller:ChoiceOutputPort" id="14860541438971" name="ChoiceOutputPort-12" edges="//@edges.17" value="7"/>
    <outputPorts xsi:type="de.episim.modeller:ChoiceOutputPort" id="153909932731871" name="ChoiceOutputPort-13" edges="//@edges.18" value="8"/>
  </modelNodes>
  <modelNodes xsi:type="de.episim.modeller:ConnectionPoint" id="142375279772438" xPos="287" yPos="13">
    <inputPorts id="142375305658040" name="input" edges="//@edges.0 //@edges.1"/>
    <outputPorts xsi:type="de.episim.modeller:DefaultPort" id="142375305658149" name="default"/>
    <outputPorts id="142375305658043" name="output" edges="//@edges.4"/>
  </modelNodes>
  <modelNodes xsi:type="de.episim.modeller:State" id="142495099157727" name="Initial clone color" xPos="369" yPos="-20" width="201" height="111" actionString="colorR=clone_r;colorG=clone_g;colorB=clone_b;">
    <inputPorts id="142495099157728" name="input" edges="//@edges.4"/>
    <outputPorts xsi:type="de.episim.modeller:DefaultPort" id="142495099157729" name="default"/>
    <outputPorts id="142495099157730" name="output" edges="//@edges.13"/>
  </modelNodes>
  <modelNodes xsi:type="de.episim.modeller:State" id="143186904682161" name="Late clone color 1" xPos="368" yPos="72" width="192" height="111" actionString="colorR=clone_r2;colorG=clone_g2;colorB=clone_b2;">
    <inputPorts id="143186904682162" name="input" edges="//@edges.5"/>
    <outputPorts xsi:type="de.episim.modeller:DefaultPort" id="143186904682163" name="default"/>
    <outputPorts id="143186904682164" name="output" edges="//@edges.14"/>
  </modelNodes>
  <modelNodes xsi:type="de.episim.modeller:Condition" id="1442832721675122" xPos="239" yPos="312" width="119" height="82" conditionString="ventral == T">
    <inputPorts id="1442832721675123" name="input" edges="//@edges.8"/>
    <outputPorts xsi:type="de.episim.modeller:DefaultPort" id="1442832721675124" name="default"/>
    <outputPorts xsi:type="de.episim.modeller:ConditionFalsePort" id="1442832721675125" name="false" edges="//@edges.7"/>
    <outputPorts xsi:type="de.episim.modeller:ConditionTruePort" id="1442832721675126" name="true" edges="//@edges.6"/>
  </modelNodes>
  <modelNodes xsi:type="de.episim.modeller:State" id="1442832867001137" name="Non-ventral = gray" xPos="373" yPos="269" width="193" height="111" actionString="colorR=75;colorG=75;colorB=75;">
    <inputPorts id="1442832867001138" name="input" edges="//@edges.7"/>
    <outputPorts xsi:type="de.episim.modeller:DefaultPort" id="1442832867001139" name="default"/>
    <outputPorts id="1442832867001140" name="output" edges="//@edges.2"/>
  </modelNodes>
  <modelNodes xsi:type="de.episim.modeller:State" id="14466252751755" name="Ventral = Red" xPos="373" yPos="360" width="167" height="111" actionString="colorR=255;colorG=0;colorB=0;">
    <inputPorts id="14466252751756" name="input" edges="//@edges.6"/>
    <outputPorts xsi:type="de.episim.modeller:DefaultPort" id="14466252751757" name="default"/>
    <outputPorts id="14466252751758" name="output" edges="//@edges.3"/>
  </modelNodes>
  <modelNodes xsi:type="de.episim.modeller:State" id="144897097943741" name="Late clone color 2" xPos="369" yPos="167" width="192" height="111" actionString="colorR=clone_r3;colorG=clone_g3;colorB=clone_b3;">
    <inputPorts id="144897097943742" name="input" edges="//@edges.9"/>
    <outputPorts xsi:type="de.episim.modeller:DefaultPort" id="144897097943743" name="default"/>
    <outputPorts id="144897097943744" name="output" edges="//@edges.15"/>
  </modelNodes>
  <modelNodes xsi:type="de.episim.modeller:Submodel" id="146410064592789" xPos="375" yPos="463" filename="bw_coloring.mbe">
    <inputPorts id="146410068442892" name="input" edges="//@edges.11"/>
    <outputPorts xsi:type="de.episim.modeller:DefaultPort" id="146410068442897" name="default"/>
    <outputPorts id="146410068442891" name="output" edges="//@edges.10"/>
  </modelNodes>
  <modelNodes xsi:type="de.episim.modeller:ConnectionPoint" id="146410066988990" xPos="213" yPos="389" width="11" height="5">
    <inputPorts id="146410068442894" name="input" edges="//@edges.12 //@edges.16 //@edges.17"/>
    <outputPorts xsi:type="de.episim.modeller:DefaultPort" id="146410068442898" name="default"/>
    <outputPorts id="146410068442893" name="output" edges="//@edges.11"/>
  </modelNodes>
  <modelNodes xsi:type="de.episim.modeller:State" id="153909931140367" name="BrdU = Red, IdU = Blue" xPos="334" yPos="528" width="244" height="111" actionString="colorR=255*(brdU/100);colorG=0;colorB=255*(idU/100);">
    <inputPorts id="153909931140368" name="input" edges="//@edges.18"/>
    <outputPorts xsi:type="de.episim.modeller:DefaultPort" id="153909931140369" name="default"/>
    <outputPorts id="153909931140370" name="output" edges="//@edges.19"/>
  </modelNodes>
  <comment id="153909932921772" name="Coloring submodel for visualization.&#xD;&#xA;Depending on the value set to the parameter &quot;cellColorMode&quot;, a different rule is used to color the cells." description="" xPos="933" yPos="87" width="348" height="106"/>
</de.episim.modeller:Model>
