# Supplementary material for: Retinal stem cells modulate proliferative parameters to coordinate post-embryonic morphogenesis in the eye of fish
Source: eLife. 2019 Mar 26;8:e42646. doi: 10.7554/eLife.42646 (PMC6486154; doi:10.7554/eLife.42646)
Supplement: Supplementary file 2. — Model project file that can be imported in EPISIM Modeller to visualize the cell behavioral logic implemented in the model described in this work. [file elife-42646-supp2.zip › Tsingos2019_Fish_Retina/cell_division.mbe]

<?xml version="1.0" encoding="UTF-8"?>
<de.episim.modeller:Model xmi:version="2.0" xmlns:xmi="http://www.omg.org/XMI" xmlns:xsi="http://www.w3.org/2001/XMLSchema-instance" xmlns:de.episim.modeller="http://de.episim.modeller" id="14318644402020">
  <edges action="" target="1440067543746277" source="144887775513716"/>
  <edges action="" target="1448877871593137" source="1440067543746279"/>
  <edges action="" target="1448877871593137" source="1448877807800135"/>
  <edges action="" target="144887775513715" source="146649517730718"/>
  <edges action="" target="144887775513715" source="14664951469173"/>
  <edges action="" target="14861261164446" source="14664951469178"/>
  <edges action="" target="146649517730716" source="14861261164447"/>
  <edges action="" target="144887775513715" source="14861261164448"/>
  <edges action="" target="1448877807800133" source="146649517730719"/>
  <edges action="" target="15471124948313" source="154711251088612"/>
  <edges action="" target="15471124948327" source="154711251089114"/>
  <edges action="" target="154711251089115" source="15471124948329"/>
  <edges action="" target="154711251089115" source="15471124948315"/>
  <edges action="" target="143186494065221" source="14318644473474"/>
  <edges action="" target="154711251088610" source="1448877871593138"/>
  <edges action="" target="14318644473472" source="154711251088611"/>
  <edges action="" target="154714340428818" source="154714342957221"/>
  <edges action="" target="1448877871593137" source="154714340428820"/>
  <modelNodes xsi:type="de.episim.modeller:State" id="14318644473471" name="Symmetric division - create daughter cell" xPos="1081" yPos="10" width="325" height="565" actionString="NewCell(cellType=CT_Default,diffLevel=diffLevel,width=WIDTH_DEFAULT,height=HEIGHT_DEFAULT,length=LENGTH_DEFAULT,clonal_ID=clonal_ID,clone_r=clone_r,clone_g=clone_g,clone_b=clone_b,color_set=color_set,clone_r2=clone_r2,clone_g2=clone_g2,clone_b2=clone_b2,color_set2=color_set2,clonal_ID2=clonal_ID2,x_at_lateInd=x_at_lateInd,clone_r3=clone_r3,clone_g3=clone_g3,clone_b3=clone_b3,color_set3=color_set3,clonal_ID3=clonal_ID3,x_at_lateInd2=x_at_lateInd2,timeSinceDivision=0,initial_x=initial_x,biasX=biasX,biasY=biasY,biasZ=biasZ,circ_axis=circ_axis,rad_axis=rad_axis,ventral=ventral,brdU=brdU/2,idU=idU/2,simstep_counter=simstep_counter,division_events=division_events);">
    <inputPorts id="14318644473472" name="input" edges="//@edges.15"/>
    <outputPorts xsi:type="de.episim.modeller:DefaultPort" id="14318644473473" name="default"/>
    <outputPorts id="14318644473474" name="output" edges="//@edges.13"/>
  </modelNodes>
  <modelNodes xsi:type="de.episim.modeller:State" id="143186463536418" name="Reset variables of mother cell" xPos="1421" yPos="219" width="368" height="143" isEnd="true" actionString="timeSinceDivision = 0;delay_division = F;brdU = brdU/2;idU = idU/2;previous_cum_avg_overlap = cumulative_average_overlap;cumulative_average_overlap = 0;">
    <inputPorts id="143186494065221" name="input" edges="//@edges.13"/>
    <outputPorts xsi:type="de.episim.modeller:DefaultPort" id="143186494065224" name="default"/>
    <outputPorts id="143186494065222" name="output"/>
  </modelNodes>
  <modelNodes xsi:type="de.episim.modeller:Submodel" id="1440067538395272" xPos="404" yPos="219" width="179" height="70" filename="division_params.mbe">
    <inputPorts id="1440067543746277" name="input" edges="//@edges.0"/>
    <outputPorts xsi:type="de.episim.modeller:DefaultPort" id="1440067543746278" name="default"/>
    <outputPorts id="1440067543746279" name="output" edges="//@edges.1"/>
  </modelNodes>
  <modelNodes xsi:type="de.episim.modeller:ConnectionPoint" id="144887774891614" xPos="359" yPos="235">
    <inputPorts id="144887775513715" name="input" edges="//@edges.3 //@edges.4 //@edges.7"/>
    <outputPorts xsi:type="de.episim.modeller:DefaultPort" id="144887775513717" name="default"/>
    <outputPorts id="144887775513716" name="output" edges="//@edges.0"/>
  </modelNodes>
  <modelNodes xsi:type="de.episim.modeller:Submodel" id="1448877807800132" xPos="365" yPos="287" width="246" height="70" filename="division_params_ventral_circ_bias.mbe">
    <inputPorts id="1448877807800133" name="input" edges="//@edges.8"/>
    <outputPorts xsi:type="de.episim.modeller:DefaultPort" id="1448877807800134" name="default"/>
    <outputPorts id="1448877807800135" name="output" edges="//@edges.2"/>
  </modelNodes>
  <modelNodes xsi:type="de.episim.modeller:ConnectionPoint" id="1448877836426136" xPos="601" yPos="237">
    <inputPorts id="1448877871593137" name="input" edges="//@edges.1 //@edges.2 //@edges.17"/>
    <outputPorts xsi:type="de.episim.modeller:DefaultPort" id="1448877871593139" name="default"/>
    <outputPorts id="1448877871593138" name="output" edges="//@edges.14"/>
  </modelNodes>
  <modelNodes xsi:type="de.episim.modeller:Choice" id="14664951469170" xPos="49" yPos="122" width="134" height="66" isStart="true" conditionString="division_axis_mode">
    <inputPorts id="14664951469171" name="input"/>
    <outputPorts xsi:type="de.episim.modeller:DefaultPort" id="14664951469172" name="default"/>
    <outputPorts xsi:type="de.episim.modeller:ChoiceOutputPort" id="14664951469173" name="ChoiceOutputPort-0" edges="//@edges.4" value="default"/>
    <outputPorts xsi:type="de.episim.modeller:ChoiceOutputPort" id="14664951469178" name="ChoiceOutputPort-9" edges="//@edges.5" value="2"/>
    <outputPorts xsi:type="de.episim.modeller:ChoiceOutputPort" id="154714342957221" name="ChoiceOutputPort-10" edges="//@edges.16" value="3"/>
  </modelNodes>
  <modelNodes xsi:type="de.episim.modeller:Condition" id="146649517730715" xPos="251" yPos="278" width="106" height="82" conditionString="ventral == T">
    <inputPorts id="146649517730716" name="input" edges="//@edges.6"/>
    <outputPorts xsi:type="de.episim.modeller:DefaultPort" id="146649517730717" name="default"/>
    <outputPorts xsi:type="de.episim.modeller:ConditionFalsePort" id="146649517730718" name="false" edges="//@edges.3"/>
    <outputPorts xsi:type="de.episim.modeller:ConditionTruePort" id="146649517730719" name="true" edges="//@edges.8"/>
  </modelNodes>
  <modelNodes xsi:type="de.episim.modeller:Condition" id="14861260738875" xPos="108" yPos="197" width="232" height="82" conditionString="ventral_circumferential_bias == T">
    <inputPorts id="14861261164446" name="input" edges="//@edges.5"/>
    <outputPorts xsi:type="de.episim.modeller:DefaultPort" id="14861261164449" name="default"/>
    <outputPorts xsi:type="de.episim.modeller:ConditionFalsePort" id="14861261164448" name="false" edges="//@edges.7"/>
    <outputPorts xsi:type="de.episim.modeller:ConditionTruePort" id="14861261164447" name="true" edges="//@edges.6"/>
  </modelNodes>
  <modelNodes xsi:type="de.episim.modeller:Condition" id="15471123877700" name="First division in simulation?" xPos="650" yPos="239" width="212" height="82" conditionString="timeSinceDivision > 100000">
    <inputPorts id="154711251088610" name="input" edges="//@edges.14"/>
    <outputPorts xsi:type="de.episim.modeller:DefaultPort" id="154711251089113" name="default"/>
    <outputPorts xsi:type="de.episim.modeller:ConditionFalsePort" id="154711251089114" name="false" edges="//@edges.10"/>
    <outputPorts xsi:type="de.episim.modeller:ConditionTruePort" id="154711251088612" name="true" edges="//@edges.9"/>
  </modelNodes>
  <modelNodes xsi:type="de.episim.modeller:ConnectionPoint" id="15471124530091" xPos="1024" yPos="371">
    <inputPorts id="154711251089115" name="input" edges="//@edges.11 //@edges.12"/>
    <outputPorts xsi:type="de.episim.modeller:DefaultPort" id="154711251089116" name="default"/>
    <outputPorts id="154711251088611" name="output" edges="//@edges.15"/>
  </modelNodes>
  <modelNodes xsi:type="de.episim.modeller:State" id="15471124645532" xPos="645" yPos="354" width="174" height="59" actionString="division_interval = age;division_events = 1;">
    <inputPorts id="15471124948313" name="input" edges="//@edges.9"/>
    <outputPorts xsi:type="de.episim.modeller:DefaultPort" id="15471124948314" name="default"/>
    <outputPorts id="15471124948315" name="output" edges="//@edges.12"/>
  </modelNodes>
  <modelNodes xsi:type="de.episim.modeller:State" id="15471124948326" xPos="790" yPos="306" width="255" height="75" actionString="division_interval = timeSinceDivision;division_events = division_events + 1;">
    <inputPorts id="15471124948327" name="input" edges="//@edges.10"/>
    <outputPorts xsi:type="de.episim.modeller:DefaultPort" id="15471124948328" name="default"/>
    <outputPorts id="15471124948329" name="output" edges="//@edges.11"/>
  </modelNodes>
  <modelNodes xsi:type="de.episim.modeller:Submodel" id="154714340428817" xPos="201" yPos="373" width="179" height="70" filename="division_axes_scan.mbe">
    <inputPorts id="154714340428818" name="input" edges="//@edges.16"/>
    <outputPorts xsi:type="de.episim.modeller:DefaultPort" id="154714340428819" name="default"/>
    <outputPorts id="154714340428820" name="output" edges="//@edges.17"/>
  </modelNodes>
  <comment id="15390957746992" name="Cell division in the simulation is implemented such that 1 cell continues to exist (the mother cell) and 1 new cell is generated (the daughter cell).&#xD;&#xA;&#xD;&#xA;The variables of the daughter cell are set to default (as defined in ModelParameters.data) unless explicitly defined in the NewCell() function.&#xD;&#xA;For example, &quot;brdU = brdU/2&quot; means the value for the daughter cell's variable &quot;brdU&quot; is assigned half of the value of the mother cell's variable &quot;brdU&quot;." description="" xPos="633" yPos="22" width="436" height="124"/>
  <comment id="15390960122633" name="This submodel connects to the submodels that calculate division parameters (e.g. probability of radial division), then performs the &quot;mitosis&quot; (NewCell() function call)." description="" xPos="47" yPos="23" width="320" height="66"/>
</de.episim.modeller:Model>
