# Supplementary material for: Retinal stem cells modulate proliferative parameters to coordinate post-embryonic morphogenesis in the eye of fish
Source: eLife. 2019 Mar 26;8:e42646. doi: 10.7554/eLife.42646 (PMC6486154; doi:10.7554/eLife.42646)
Supplement: Supplementary file 2. — Model project file that can be imported in EPISIM Modeller to visualize the cell behavioral logic implemented in the model described in this work. [file elife-42646-supp2.zip › Tsingos2019_Fish_Retina/clonal_color.mbe]

<?xml version="1.0" encoding="UTF-8"?>
<de.episim.modeller:Model xmi:version="2.0" xmlns:xmi="http://www.omg.org/XMI" xmlns:xsi="http://www.w3.org/2001/XMLSchema-instance" xmlns:de.episim.modeller="http://de.episim.modeller" id="14249505835710">
  <edges action="" target="14249508686499" source="142495172064437"/>
  <edges action="" target="142495173638540" source="142495172064438"/>
  <edges action="" target="142495086864911" source="142495173638542"/>
  <edges action="" target="142495179429248" source="142495172064436"/>
  <edges action="" target="142495086864911" source="142495179429250"/>
  <edges action="" target="14351321017412" source="142495086864913"/>
  <edges action="" target="14351321017413" source="142495086864918"/>
  <edges action="" target="14351321017412" source="14351321017414"/>
  <edges action="" target="14546844839481" source="142495086864910"/>
  <edges action="" target="142495172064434" source="14546844839492"/>
  <edges action="" target="142495086864911" source="142495086864912"/>
  <modelNodes xsi:type="de.episim.modeller:Condition" id="14249507595746" xPos="40" yPos="158" width="149" height="82" isStart="true" conditionString="color_set == T">
    <inputPorts id="142495086864914" name="input"/>
    <outputPorts xsi:type="de.episim.modeller:DefaultPort" id="142495086864915" name="default"/>
    <outputPorts xsi:type="de.episim.modeller:ConditionFalsePort" id="142495086864910" name="false" edges="//@edges.8"/>
    <outputPorts xsi:type="de.episim.modeller:ConditionTruePort" id="142495086864913" name="true" edges="//@edges.5"/>
  </modelNodes>
  <modelNodes xsi:type="de.episim.modeller:State" id="14249507950797" xPos="551" yPos="97" width="204" height="104" actionString="clone_r = Rand()*255;clone_g =  Rand()*255;clone_b =  Rand()*255;">
    <inputPorts id="14249508686499" name="input" edges="//@edges.0"/>
    <outputPorts xsi:type="de.episim.modeller:DefaultPort" id="142495086864916" name="default"/>
    <outputPorts id="142495086864912" name="output" edges="//@edges.10"/>
  </modelNodes>
  <modelNodes xsi:type="de.episim.modeller:ConnectionPoint" id="14249508426448" xPos="994" yPos="134">
    <inputPorts id="142495086864911" name="input" edges="//@edges.2 //@edges.4 //@edges.10"/>
    <outputPorts xsi:type="de.episim.modeller:DefaultPort" id="142495086864917" name="default"/>
    <outputPorts id="142495086864918" name="output" edges="//@edges.6"/>
  </modelNodes>
  <modelNodes xsi:type="de.episim.modeller:Choice" id="142495172064433" xPos="328" yPos="120" width="209" height="77" conditionString="diffLevel">
    <inputPorts id="142495172064434" name="input" edges="//@edges.9"/>
    <outputPorts xsi:type="de.episim.modeller:DefaultPort" id="142495172064435" name="default"/>
    <outputPorts xsi:type="de.episim.modeller:ChoiceOutputPort" id="142495172064436" name="ChoiceOutputPort-0" edges="//@edges.3" value="default"/>
    <outputPorts xsi:type="de.episim.modeller:ChoiceOutputPort" id="142495172064437" name="ChoiceOutputPort-1" edges="//@edges.0" value="DL_ProliferatingCell"/>
    <outputPorts xsi:type="de.episim.modeller:ChoiceOutputPort" id="142495172064438" name="ChoiceOutputPort-2" edges="//@edges.1" value="DL_DifferentiatedCell"/>
  </modelNodes>
  <modelNodes xsi:type="de.episim.modeller:State" id="142495173638539" xPos="550" yPos="192" width="204" height="106" actionString="clone_r = 0;clone_g =  168;clone_b =  21;">
    <inputPorts id="142495173638540" name="input" edges="//@edges.1"/>
    <outputPorts xsi:type="de.episim.modeller:DefaultPort" id="142495173638541" name="default"/>
    <outputPorts id="142495173638542" name="output" edges="//@edges.2"/>
  </modelNodes>
  <modelNodes xsi:type="de.episim.modeller:State" id="142495179429247" xPos="552" yPos="6" width="204" height="108" actionString="clone_r = 255;clone_g =  255;clone_b =  255;">
    <inputPorts id="142495179429248" name="input" edges="//@edges.3"/>
    <outputPorts xsi:type="de.episim.modeller:DefaultPort" id="142495179429249" name="default"/>
    <outputPorts id="142495179429250" name="output" edges="//@edges.4"/>
  </modelNodes>
  <modelNodes xsi:type="de.episim.modeller:ConnectionPoint" id="14351320302680" xPos="647" yPos="321" isEnd="true">
    <inputPorts id="14351321017412" name="input" edges="//@edges.5 //@edges.7"/>
    <outputPorts xsi:type="de.episim.modeller:DefaultPort" id="14351321017425" name="default"/>
    <outputPorts id="14351321017426" name="output"/>
  </modelNodes>
  <modelNodes xsi:type="de.episim.modeller:State" id="14351320378371" xPos="1038" yPos="108" width="181" height="98" actionString="color_set = T;clonal_ID = cellId;">
    <inputPorts id="14351321017413" name="input" edges="//@edges.6"/>
    <outputPorts xsi:type="de.episim.modeller:DefaultPort" id="14351321017437" name="default"/>
    <outputPorts id="14351321017414" name="output" edges="//@edges.7"/>
  </modelNodes>
  <modelNodes xsi:type="de.episim.modeller:State" id="14546844495540" xPos="194" yPos="96" width="132" height="75" actionString="initial_x = x;">
    <inputPorts id="14546844839481" name="input" edges="//@edges.8"/>
    <outputPorts xsi:type="de.episim.modeller:DefaultPort" id="14546844839513" name="default"/>
    <outputPorts id="14546844839492" name="output" edges="//@edges.9"/>
  </modelNodes>
</de.episim.modeller:Model>
