# Supplementary material for: Retinal stem cells modulate proliferative parameters to coordinate post-embryonic morphogenesis in the eye of fish
Source: eLife. 2019 Mar 26;8:e42646. doi: 10.7554/eLife.42646 (PMC6486154; doi:10.7554/eLife.42646)
Supplement: Supplementary file 2. — Model project file that can be imported in EPISIM Modeller to visualize the cell behavioral logic implemented in the model described in this work. [file elife-42646-supp2.zip › Tsingos2019_Fish_Retina/clonal_color_2.mbe]

<?xml version="1.0" encoding="UTF-8"?>
<de.episim.modeller:Model xmi:version="2.0" xmlns:xmi="http://www.omg.org/XMI" xmlns:xsi="http://www.w3.org/2001/XMLSchema-instance" xmlns:de.episim.modeller="http://de.episim.modeller" id="143186870734029">
  <edges action="" target="143186872152131" source="143186872153738"/>
  <edges action="" target="143186872153754" source="143186872153752"/>
  <edges action="" target="143186872153741" source="143186872153739"/>
  <edges action="" target="143186872153754" source="143186872153743"/>
  <edges action="" target="143186872153754" source="143186872152133"/>
  <edges action="" target="143186872153750" source="143186872153737"/>
  <edges action="" target="14351321299579" source="143186872153756"/>
  <edges action="" target="143513221571313" source="143186872153747"/>
  <edges action="" target="143513221571313" source="143513212995711"/>
  <edges action="" target="144317984777418" source="143186872153748"/>
  <edges action="" target="143186872153735" source="144317984777419"/>
  <edges action="" target="143513221571313" source="144317984777420"/>
  <modelNodes xsi:type="de.episim.modeller:State" id="143186872152130" xPos="681" yPos="162" width="228" height="108" actionString="clone_r2 = Rand()*255;clone_g2 =  Rand()*255;clone_b2 =  Rand()*255;">
    <inputPorts id="143186872152131" name="input" edges="//@edges.0"/>
    <outputPorts xsi:type="de.episim.modeller:DefaultPort" id="143186872152132" name="default"/>
    <outputPorts id="143186872152133" name="output" edges="//@edges.4"/>
  </modelNodes>
  <modelNodes xsi:type="de.episim.modeller:Choice" id="143186872153734" xPos="454" yPos="188" width="209" height="77" conditionString="diffLevel">
    <inputPorts id="143186872153735" name="input" edges="//@edges.10"/>
    <outputPorts xsi:type="de.episim.modeller:DefaultPort" id="143186872153736" name="default"/>
    <outputPorts xsi:type="de.episim.modeller:ChoiceOutputPort" id="143186872153737" name="ChoiceOutputPort-0" edges="//@edges.5" value="default"/>
    <outputPorts xsi:type="de.episim.modeller:ChoiceOutputPort" id="143186872153738" name="ChoiceOutputPort-1" edges="//@edges.0" value="DL_ProliferatingCell"/>
    <outputPorts xsi:type="de.episim.modeller:ChoiceOutputPort" id="143186872153739" name="ChoiceOutputPort-2" edges="//@edges.2" value="DL_DifferentiatedCell"/>
  </modelNodes>
  <modelNodes xsi:type="de.episim.modeller:State" id="143186872153740" xPos="677" yPos="264" width="204" height="117" actionString="clone_r2 = 0;clone_g2 =  168;clone_b2 =  21;">
    <inputPorts id="143186872153741" name="input" edges="//@edges.2"/>
    <outputPorts xsi:type="de.episim.modeller:DefaultPort" id="143186872153742" name="default"/>
    <outputPorts id="143186872153743" name="output" edges="//@edges.3"/>
  </modelNodes>
  <modelNodes xsi:type="de.episim.modeller:Condition" id="143186872153744" xPos="21" yPos="100" width="300" height="82" isStart="true" conditionString="innerEyeRadius >= induction2_radius">
    <inputPorts id="143186872153745" name="input"/>
    <outputPorts xsi:type="de.episim.modeller:DefaultPort" id="143186872153746" name="default"/>
    <outputPorts xsi:type="de.episim.modeller:ConditionFalsePort" id="143186872153747" name="false" edges="//@edges.7"/>
    <outputPorts xsi:type="de.episim.modeller:ConditionTruePort" id="143186872153748" name="true" edges="//@edges.9"/>
  </modelNodes>
  <modelNodes xsi:type="de.episim.modeller:State" id="143186872153749" xPos="682" yPos="64" width="204" height="111" actionString="clone_r2 = 255;clone_g2 =  255;clone_b2 =  255;">
    <inputPorts id="143186872153750" name="input" edges="//@edges.5"/>
    <outputPorts xsi:type="de.episim.modeller:DefaultPort" id="143186872153751" name="default"/>
    <outputPorts id="143186872153752" name="output" edges="//@edges.1"/>
  </modelNodes>
  <modelNodes xsi:type="de.episim.modeller:ConnectionPoint" id="143186872153753" xPos="918" yPos="193">
    <inputPorts id="143186872153754" name="input" edges="//@edges.1 //@edges.3 //@edges.4"/>
    <outputPorts xsi:type="de.episim.modeller:DefaultPort" id="143186872153755" name="default"/>
    <outputPorts id="143186872153756" name="output" edges="//@edges.6"/>
  </modelNodes>
  <modelNodes xsi:type="de.episim.modeller:State" id="14351321299578" xPos="964" yPos="163" width="181" height="114" actionString="clonal_ID2 = cellId;color_set2 = T;x_at_lateInd = x;">
    <inputPorts id="14351321299579" name="input" edges="//@edges.6"/>
    <outputPorts xsi:type="de.episim.modeller:DefaultPort" id="143513212995710" name="default"/>
    <outputPorts id="143513212995711" name="output" edges="//@edges.8"/>
  </modelNodes>
  <modelNodes xsi:type="de.episim.modeller:ConnectionPoint" id="143513219757912" xPos="1174" yPos="201" isEnd="true">
    <inputPorts id="143513221571313" name="input" edges="//@edges.7 //@edges.8 //@edges.11"/>
    <outputPorts xsi:type="de.episim.modeller:DefaultPort" id="143513221571514" name="default"/>
    <outputPorts id="143513221571515" name="output"/>
  </modelNodes>
  <modelNodes xsi:type="de.episim.modeller:Condition" id="144317979187917" xPos="289" yPos="210" width="152" height="82" conditionString="color_set2 == T">
    <inputPorts id="144317984777418" name="input" edges="//@edges.9"/>
    <outputPorts xsi:type="de.episim.modeller:DefaultPort" id="144317984777421" name="default"/>
    <outputPorts xsi:type="de.episim.modeller:ConditionFalsePort" id="144317984777419" name="false" edges="//@edges.10"/>
    <outputPorts xsi:type="de.episim.modeller:ConditionTruePort" id="144317984777420" name="true" edges="//@edges.11"/>
  </modelNodes>
</de.episim.modeller:Model>
