# Supplementary material for: Retinal stem cells modulate proliferative parameters to coordinate post-embryonic morphogenesis in the eye of fish
Source: eLife. 2019 Mar 26;8:e42646. doi: 10.7554/eLife.42646 (PMC6486154; doi:10.7554/eLife.42646)
Supplement: Supplementary file 2. — Model project file that can be imported in EPISIM Modeller to visualize the cell behavioral logic implemented in the model described in this work. [file elife-42646-supp2.zip › Tsingos2019_Fish_Retina/clonal_color_3.mbe]

<?xml version="1.0" encoding="UTF-8"?>
<de.episim.modeller:Model xmi:version="2.0" xmlns:xmi="http://www.omg.org/XMI" xmlns:xsi="http://www.w3.org/2001/XMLSchema-instance" xmlns:de.episim.modeller="http://de.episim.modeller" id="14489703826940">
  <edges action="" target="144897038386025" source="144897038385719"/>
  <edges action="" target="144897038385921" source="144897038385210"/>
  <edges action="" target="144897038386329" source="144897038386027"/>
  <edges action="" target="14489703838526" source="144897038386639"/>
  <edges action="" target="14489703838492" source="144897038385514"/>
  <edges action="" target="144897038386637" source="144897038385515"/>
  <edges action="" target="144897038386533" source="14489703838529"/>
  <edges action="" target="14489703838492" source="144897038386331"/>
  <edges action="" target="144897038385717" source="14489703838528"/>
  <edges action="" target="144897038386025" source="144897038386535"/>
  <edges action="" target="144897038386025" source="144897038385923"/>
  <edges action="" target="14489703838492" source="144897038386640"/>
  <modelNodes xsi:type="de.episim.modeller:ConnectionPoint" id="14489703838491" xPos="1182" yPos="202" isEnd="true">
    <inputPorts id="14489703838492" name="input" edges="//@edges.4 //@edges.7 //@edges.11"/>
    <outputPorts xsi:type="de.episim.modeller:DefaultPort" id="14489703838493" name="default"/>
    <outputPorts id="14489703838494" name="output"/>
  </modelNodes>
  <modelNodes xsi:type="de.episim.modeller:Choice" id="14489703838525" xPos="462" yPos="189" width="209" height="77" conditionString="diffLevel">
    <inputPorts id="14489703838526" name="input" edges="//@edges.3"/>
    <outputPorts xsi:type="de.episim.modeller:DefaultPort" id="14489703838527" name="default"/>
    <outputPorts xsi:type="de.episim.modeller:ChoiceOutputPort" id="14489703838528" name="ChoiceOutputPort-0" edges="//@edges.8" value="default"/>
    <outputPorts xsi:type="de.episim.modeller:ChoiceOutputPort" id="14489703838529" name="ChoiceOutputPort-1" edges="//@edges.6" value="DL_ProliferatingCell"/>
    <outputPorts xsi:type="de.episim.modeller:ChoiceOutputPort" id="144897038385210" name="ChoiceOutputPort-2" edges="//@edges.1" value="DL_DifferentiatedCell"/>
  </modelNodes>
  <modelNodes xsi:type="de.episim.modeller:Condition" id="144897038385511" xPos="29" yPos="101" width="300" height="82" isStart="true" conditionString="innerEyeRadius >= induction3_radius">
    <inputPorts id="144897038385512" name="input"/>
    <outputPorts xsi:type="de.episim.modeller:DefaultPort" id="144897038385513" name="default"/>
    <outputPorts xsi:type="de.episim.modeller:ConditionFalsePort" id="144897038385514" name="false" edges="//@edges.4"/>
    <outputPorts xsi:type="de.episim.modeller:ConditionTruePort" id="144897038385515" name="true" edges="//@edges.5"/>
  </modelNodes>
  <modelNodes xsi:type="de.episim.modeller:State" id="144897038385716" xPos="690" yPos="65" width="204" height="111" actionString="clone_r3 = 255;clone_g3 =  255;clone_b3 =  255;">
    <inputPorts id="144897038385717" name="input" edges="//@edges.8"/>
    <outputPorts xsi:type="de.episim.modeller:DefaultPort" id="144897038385718" name="default"/>
    <outputPorts id="144897038385719" name="output" edges="//@edges.0"/>
  </modelNodes>
  <modelNodes xsi:type="de.episim.modeller:State" id="144897038385920" xPos="685" yPos="265" width="204" height="117" actionString="clone_r3 = 0;clone_g3 =  168;clone_b3 =  21;">
    <inputPorts id="144897038385921" name="input" edges="//@edges.1"/>
    <outputPorts xsi:type="de.episim.modeller:DefaultPort" id="144897038385922" name="default"/>
    <outputPorts id="144897038385923" name="output" edges="//@edges.10"/>
  </modelNodes>
  <modelNodes xsi:type="de.episim.modeller:ConnectionPoint" id="144897038386024" xPos="926" yPos="194">
    <inputPorts id="144897038386025" name="input" edges="//@edges.0 //@edges.9 //@edges.10"/>
    <outputPorts xsi:type="de.episim.modeller:DefaultPort" id="144897038386026" name="default"/>
    <outputPorts id="144897038386027" name="output" edges="//@edges.2"/>
  </modelNodes>
  <modelNodes xsi:type="de.episim.modeller:State" id="144897038386328" xPos="972" yPos="164" width="181" height="114" actionString="clonal_ID3 = cellId;color_set3= T;x_at_lateInd2 = x;">
    <inputPorts id="144897038386329" name="input" edges="//@edges.2"/>
    <outputPorts xsi:type="de.episim.modeller:DefaultPort" id="144897038386330" name="default"/>
    <outputPorts id="144897038386331" name="output" edges="//@edges.7"/>
  </modelNodes>
  <modelNodes xsi:type="de.episim.modeller:State" id="144897038386532" xPos="689" yPos="163" width="228" height="108" actionString="clone_r3 = Rand()*255;clone_g3 =  Rand()*255;clone_b3 =  Rand()*255;">
    <inputPorts id="144897038386533" name="input" edges="//@edges.6"/>
    <outputPorts xsi:type="de.episim.modeller:DefaultPort" id="144897038386534" name="default"/>
    <outputPorts id="144897038386535" name="output" edges="//@edges.9"/>
  </modelNodes>
  <modelNodes xsi:type="de.episim.modeller:Condition" id="144897038386636" xPos="297" yPos="211" width="152" height="82" conditionString="color_set3 == T">
    <inputPorts id="144897038386637" name="input" edges="//@edges.5"/>
    <outputPorts xsi:type="de.episim.modeller:DefaultPort" id="144897038386638" name="default"/>
    <outputPorts xsi:type="de.episim.modeller:ConditionFalsePort" id="144897038386639" name="false" edges="//@edges.3"/>
    <outputPorts xsi:type="de.episim.modeller:ConditionTruePort" id="144897038386640" name="true" edges="//@edges.11"/>
  </modelNodes>
</de.episim.modeller:Model>
