# Supplementary material for: Retinal stem cells modulate proliferative parameters to coordinate post-embryonic morphogenesis in the eye of fish
Source: eLife. 2019 Mar 26;8:e42646. doi: 10.7554/eLife.42646 (PMC6486154; doi:10.7554/eLife.42646)
Supplement: Supplementary file 2. — Model project file that can be imported in EPISIM Modeller to visualize the cell behavioral logic implemented in the model described in this work. [file elife-42646-supp2.zip › Tsingos2019_Fish_Retina/division_axes_scan.mbe]

<?xml version="1.0" encoding="UTF-8"?>
<de.episim.modeller:Model xmi:version="2.0" xmlns:xmi="http://www.omg.org/XMI" xmlns:xsi="http://www.w3.org/2001/XMLSchema-instance" xmlns:de.episim.modeller="http://de.episim.modeller" id="154714345399722">
  <edges action="" target="1547143720385136" source="1547143720392152"/>
  <edges action="" target="1547143720401158" source="1547143720385138"/>
  <edges action="" target="1547143720403162" source="1547143720385139"/>
  <edges action="" target="1547143720404166" source="1547143720403164"/>
  <edges action="" target="1547143720404166" source="1547143720401160"/>
  <edges action="" target="1547143720388141" source="1547143720404168"/>
  <edges action="" target="1547143720406170" source="1547143720388143"/>
  <edges action="" target="1547143720399154" source="1547143720388144"/>
  <edges action="" target="1547143720390146" source="1547143720406172"/>
  <edges action="" target="1547143720390146" source="1547143720399156"/>
  <modelNodes xsi:type="de.episim.modeller:ProbabilityChoice" id="1547143720385135" xPos="381" yPos="33" width="117" height="84">
    <inputPorts id="1547143720385136" name="input" edges="//@edges.0"/>
    <outputPorts xsi:type="de.episim.modeller:DefaultPort" id="1547143720385137" name="default"/>
    <outputPorts xsi:type="de.episim.modeller:ProbabilityChoiceOutputPort" id="1547143720385138" edges="//@edges.1" probability="circ_axis"/>
    <outputPorts xsi:type="de.episim.modeller:ProbabilityChoiceOutputPort" id="1547143720385139" edges="//@edges.2" probability="rad_axis"/>
  </modelNodes>
  <modelNodes xsi:type="de.episim.modeller:ProbabilityChoice" id="1547143720388140" xPos="735" yPos="39">
    <inputPorts id="1547143720388141" name="input" edges="//@edges.5"/>
    <outputPorts xsi:type="de.episim.modeller:DefaultPort" id="1547143720388142" name="default"/>
    <outputPorts xsi:type="de.episim.modeller:ProbabilityChoiceOutputPort" id="1547143720388143" edges="//@edges.6" probability="0.5"/>
    <outputPorts xsi:type="de.episim.modeller:ProbabilityChoiceOutputPort" id="1547143720388144" edges="//@edges.7" probability="0.5"/>
  </modelNodes>
  <modelNodes xsi:type="de.episim.modeller:ConnectionPoint" id="1547143720390145" xPos="1094" yPos="52" isEnd="true">
    <inputPorts id="1547143720390146" name="input" edges="//@edges.8 //@edges.9"/>
    <outputPorts xsi:type="de.episim.modeller:DefaultPort" id="1547143720390147" name="default"/>
    <outputPorts id="1547143720390148" name="output"/>
  </modelNodes>
  <modelNodes xsi:type="de.episim.modeller:State" id="1547143720392149" name="Modulated Division Axis Probabilities" description="&lt;description>&lt;p>&#xD;&#xA;&lt;/p>&lt;/description>" xPos="21" yPos="16" width="348" height="91" isStart="true" actionString="circ_axis = percent_circumferential;rad_axis = 1 - circ_axis;">
    <inputPorts id="1547143720392150" name="input"/>
    <outputPorts xsi:type="de.episim.modeller:DefaultPort" id="1547143720392151" name="default"/>
    <outputPorts id="1547143720392152" name="output" edges="//@edges.0"/>
  </modelNodes>
  <modelNodes xsi:type="de.episim.modeller:State" id="1547143720399153" name="Shuffle bias sign (+/-)" xPos="868" yPos="78" width="213" height="106" actionString="biasX = -Abs(biasX);biasY = -Abs(biasY);biasZ = biasY;">
    <inputPorts id="1547143720399154" name="input" edges="//@edges.7"/>
    <outputPorts xsi:type="de.episim.modeller:DefaultPort" id="1547143720399155" name="default"/>
    <outputPorts id="1547143720399156" name="output" edges="//@edges.9"/>
  </modelNodes>
  <modelNodes xsi:type="de.episim.modeller:State" id="1547143720401157" name="" xPos="511" yPos="-32" width="145" height="105" actionString="biasX = 0;biasY = rho/2;biasZ = rho/2;">
    <inputPorts id="1547143720401158" name="input" edges="//@edges.1"/>
    <outputPorts xsi:type="de.episim.modeller:DefaultPort" id="1547143720401159" name="default"/>
    <outputPorts id="1547143720401160" name="output" edges="//@edges.4"/>
  </modelNodes>
  <modelNodes xsi:type="de.episim.modeller:State" id="1547143720403161" name="" xPos="512" yPos="54" width="150" height="106" actionString="biasX = rho/2;biasY = 0;biasZ = 0;">
    <inputPorts id="1547143720403162" name="input" edges="//@edges.2"/>
    <outputPorts xsi:type="de.episim.modeller:DefaultPort" id="1547143720403163" name="default"/>
    <outputPorts id="1547143720403164" name="output" edges="//@edges.3"/>
  </modelNodes>
  <modelNodes xsi:type="de.episim.modeller:ConnectionPoint" id="1547143720404165" xPos="679" yPos="42">
    <inputPorts id="1547143720404166" name="input" edges="//@edges.3 //@edges.4"/>
    <outputPorts xsi:type="de.episim.modeller:DefaultPort" id="1547143720404167" name="default"/>
    <outputPorts id="1547143720404168" name="output" edges="//@edges.5"/>
  </modelNodes>
  <modelNodes xsi:type="de.episim.modeller:State" id="1547143720406169" name="Shuffle bias sign (+/-)" xPos="867" yPos="-15" width="212" height="110" actionString="biasX = Abs(biasX);biasY = Abs(biasY);biasZ = biasY;">
    <inputPorts id="1547143720406170" name="input" edges="//@edges.6"/>
    <outputPorts xsi:type="de.episim.modeller:DefaultPort" id="1547143720406171" name="default"/>
    <outputPorts id="1547143720406172" name="output" edges="//@edges.8"/>
  </modelNodes>
</de.episim.modeller:Model>
