# Supplementary material for: Retinal stem cells modulate proliferative parameters to coordinate post-embryonic morphogenesis in the eye of fish
Source: eLife. 2019 Mar 26;8:e42646. doi: 10.7554/eLife.42646 (PMC6486154; doi:10.7554/eLife.42646)
Supplement: Supplementary file 2. — Model project file that can be imported in EPISIM Modeller to visualize the cell behavioral logic implemented in the model described in this work. [file elife-42646-supp2.zip › Tsingos2019_Fish_Retina/division_params.mbe]

<?xml version="1.0" encoding="UTF-8"?>
<de.episim.modeller:Model xmi:version="2.0" xmlns:xmi="http://www.omg.org/XMI" xmlns:xsi="http://www.w3.org/2001/XMLSchema-instance" xmlns:de.episim.modeller="http://de.episim.modeller" id="1440067533340271">
  <edges action="" target="1547143783250203" source="1547143783261230"/>
  <edges action="" target="1547143783242195" source="1547143783239186"/>
  <edges action="" target="1547143783256216" source="1547143783251209"/>
  <edges action="" target="1547143783236180" source="1547143783233177"/>
  <edges action="" target="1547143783251207" source="1547143783243201"/>
  <edges action="" target="1547143783233175" source="1547143783250205"/>
  <edges action="" target="1547143783253212" source="1547143783240193"/>
  <edges action="" target="1547143783258220" source="1547143783259226"/>
  <edges action="" target="1547143783260228" source="1547143783251210"/>
  <edges action="" target="1547143783243199" source="1547143783240192"/>
  <edges action="" target="1547143783242195" source="1547143783236182"/>
  <edges action="" target="1547143783242195" source="1547143783258222"/>
  <edges action="" target="1547143783250203" source="1547143783253214"/>
  <edges action="" target="1547143783239184" source="1547143783233178"/>
  <edges action="" target="1547143783250203" source="1547143783256218"/>
  <edges action="" target="1547143783259224" source="1547143783240190"/>
  <edges action="" target="1547143783259224" source="1547143783240191"/>
  <modelNodes xsi:type="de.episim.modeller:ProbabilityChoice" id="1547143783233174" xPos="964" yPos="154">
    <inputPorts id="1547143783233175" name="input" edges="//@edges.5"/>
    <outputPorts xsi:type="de.episim.modeller:DefaultPort" id="1547143783233176" name="default"/>
    <outputPorts xsi:type="de.episim.modeller:ProbabilityChoiceOutputPort" id="1547143783233177" edges="//@edges.3" probability="0.5"/>
    <outputPorts xsi:type="de.episim.modeller:ProbabilityChoiceOutputPort" id="1547143783233178" edges="//@edges.13" probability="0.5"/>
  </modelNodes>
  <modelNodes xsi:type="de.episim.modeller:State" id="1547143783236179" name="Shuffle bias sign (+/-)" xPos="1096" yPos="100" width="212" height="110" actionString="biasX = Abs(biasX);biasY = Abs(biasY);biasZ = biasY;">
    <inputPorts id="1547143783236180" name="input" edges="//@edges.3"/>
    <outputPorts xsi:type="de.episim.modeller:DefaultPort" id="1547143783236181" name="default"/>
    <outputPorts id="1547143783236182" name="output" edges="//@edges.10"/>
  </modelNodes>
  <modelNodes xsi:type="de.episim.modeller:State" id="1547143783239183" name="Shuffle bias sign (+/-)" xPos="1097" yPos="193" width="213" height="106" actionString="biasX = -Abs(biasX);biasY = -Abs(biasY);biasZ = biasY;">
    <inputPorts id="1547143783239184" name="input" edges="//@edges.13"/>
    <outputPorts xsi:type="de.episim.modeller:DefaultPort" id="1547143783239185" name="default"/>
    <outputPorts id="1547143783239186" name="output" edges="//@edges.1"/>
  </modelNodes>
  <modelNodes xsi:type="de.episim.modeller:Choice" id="1547143783240187" xPos="32" yPos="90" width="170" height="99" isStart="true" conditionString="division_axis_mode">
    <inputPorts id="1547143783240188" name="input"/>
    <outputPorts xsi:type="de.episim.modeller:DefaultPort" id="1547143783240189" name="default"/>
    <outputPorts xsi:type="de.episim.modeller:ChoiceOutputPort" id="1547143783240190" name="ChoiceOutputPort-0" edges="//@edges.15" value="default"/>
    <outputPorts xsi:type="de.episim.modeller:ChoiceOutputPort" id="1547143783240191" name="ChoiceOutputPort-1" edges="//@edges.16" value="0"/>
    <outputPorts xsi:type="de.episim.modeller:ChoiceOutputPort" id="1547143783240192" name="ChoiceOutputPort-7" edges="//@edges.9" value="1"/>
    <outputPorts xsi:type="de.episim.modeller:ChoiceOutputPort" id="1547143783240193" name="ChoiceOutputPort-9" edges="//@edges.6" value="2"/>
  </modelNodes>
  <modelNodes xsi:type="de.episim.modeller:ConnectionPoint" id="1547143783242194" xPos="1385" yPos="41" isEnd="true">
    <inputPorts id="1547143783242195" name="input" edges="//@edges.1 //@edges.10 //@edges.11"/>
    <outputPorts xsi:type="de.episim.modeller:DefaultPort" id="1547143783242196" name="default"/>
    <outputPorts id="1547143783242197" name="output"/>
  </modelNodes>
  <modelNodes xsi:type="de.episim.modeller:State" id="1547143783243198" name="Ideal Division Axis Probabilities" description="&lt;description>&lt;p>Odds to probabilities:&lt;/p>&lt;p>If there are 3 A for every 1 S, then the probability of A is 3/4 and the probability of S is 1/4.&lt;/p>&lt;p>&lt;/p>&lt;p>Thus, if there are (R-w)/w = R/w -1 asymmetric divisions for every 1 symmetric division, then the &lt;b>probability of an asymmetric division&lt;/b> is&lt;/p>&lt;p>&lt;/p>&lt;p>(R/w - 1)/(R/w - 1 + 1) = &lt;b>1 - w/R&lt;/b>&lt;/p>&lt;p>&#xA;and the &lt;b>probability for symmetric divisions&lt;/b> is&lt;/p>&lt;p>&lt;/p>&lt;p>1/(R/w - 1 + 1) =&lt;b> w/R&lt;/b>&lt;/p>&lt;/description>" xPos="245" yPos="131" width="348" height="91" actionString="circ_axis = (cmz_width/innerEyeRadius);rad_axis = 1 - circ_axis;">
    <inputPorts id="1547143783243199" name="input" edges="//@edges.9"/>
    <outputPorts xsi:type="de.episim.modeller:DefaultPort" id="1547143783243200" name="default"/>
    <outputPorts id="1547143783243201" name="output" edges="//@edges.4"/>
  </modelNodes>
  <modelNodes xsi:type="de.episim.modeller:ConnectionPoint" id="1547143783250202" xPos="908" yPos="157">
    <inputPorts id="1547143783250203" name="input" edges="//@edges.0 //@edges.12 //@edges.14"/>
    <outputPorts xsi:type="de.episim.modeller:DefaultPort" id="1547143783250204" name="default"/>
    <outputPorts id="1547143783250205" name="output" edges="//@edges.5"/>
  </modelNodes>
  <modelNodes xsi:type="de.episim.modeller:ProbabilityChoice" id="1547143783251206" xPos="610" yPos="148" width="117" height="84">
    <inputPorts id="1547143783251207" name="input" edges="//@edges.4"/>
    <outputPorts xsi:type="de.episim.modeller:DefaultPort" id="1547143783251208" name="default"/>
    <outputPorts xsi:type="de.episim.modeller:ProbabilityChoiceOutputPort" id="1547143783251209" edges="//@edges.2" probability="circ_axis"/>
    <outputPorts xsi:type="de.episim.modeller:ProbabilityChoiceOutputPort" id="1547143783251210" edges="//@edges.8" probability="rad_axis"/>
  </modelNodes>
  <modelNodes xsi:type="de.episim.modeller:State" id="1547143783253211" name="Non-ventral sector" description="&lt;description>&lt;/description>" xPos="250" yPos="235" width="200" height="106" actionString="biasX = rho/2;biasY = 0;biasZ = 0;">
    <inputPorts id="1547143783253212" name="input" edges="//@edges.6"/>
    <outputPorts xsi:type="de.episim.modeller:DefaultPort" id="1547143783253213" name="default"/>
    <outputPorts id="1547143783253214" name="output" edges="//@edges.12"/>
  </modelNodes>
  <modelNodes xsi:type="de.episim.modeller:State" id="1547143783256215" name="" xPos="740" yPos="83" width="145" height="105" actionString="biasX = 0;biasY = rho/2;biasZ = rho/2;">
    <inputPorts id="1547143783256216" name="input" edges="//@edges.2"/>
    <outputPorts xsi:type="de.episim.modeller:DefaultPort" id="1547143783256217" name="default"/>
    <outputPorts id="1547143783256218" name="output" edges="//@edges.14"/>
  </modelNodes>
  <modelNodes xsi:type="de.episim.modeller:State" id="1547143783257219" name="Random Division Axis" xPos="265" yPos="9" width="244" height="115" actionString="biasX = rho*(Rand()-1/2);biasY = rho*(Rand()-1/2);biasZ = rho*(Rand()-1/2);">
    <inputPorts id="1547143783258220" name="input" edges="//@edges.7"/>
    <outputPorts xsi:type="de.episim.modeller:DefaultPort" id="1547143783258221" name="default"/>
    <outputPorts id="1547143783258222" name="output" edges="//@edges.11"/>
  </modelNodes>
  <modelNodes xsi:type="de.episim.modeller:ConnectionPoint" id="1547143783259223" xPos="210" yPos="49">
    <inputPorts id="1547143783259224" name="input" edges="//@edges.15 //@edges.16"/>
    <outputPorts xsi:type="de.episim.modeller:DefaultPort" id="1547143783259225" name="default"/>
    <outputPorts id="1547143783259226" name="output" edges="//@edges.7"/>
  </modelNodes>
  <modelNodes xsi:type="de.episim.modeller:State" id="1547143783260227" name="" xPos="741" yPos="169" width="150" height="106" actionString="biasX = rho/2;biasY = 0;biasZ = 0;">
    <inputPorts id="1547143783260228" name="input" edges="//@edges.8"/>
    <outputPorts xsi:type="de.episim.modeller:DefaultPort" id="1547143783260229" name="default"/>
    <outputPorts id="1547143783261230" name="output" edges="//@edges.0"/>
  </modelNodes>
  <comment id="1547143783231173" name="Calculation of the positional bias of the daughter cell (supplementary equations 8-15).&#xD;&#xA;&#xD;&#xA;Note: an icon &quot;i&quot; next to an item means it has a documentation file attached (documentation tab in &quot;properties&quot; window; by default in the bottom of the screen)." description="" xPos="48" yPos="351" width="461" height="149"/>
</de.episim.modeller:Model>
