# Supplementary material for: Retinal stem cells modulate proliferative parameters to coordinate post-embryonic morphogenesis in the eye of fish
Source: eLife. 2019 Mar 26;8:e42646. doi: 10.7554/eLife.42646 (PMC6486154; doi:10.7554/eLife.42646)
Supplement: Supplementary file 2. — Model project file that can be imported in EPISIM Modeller to visualize the cell behavioral logic implemented in the model described in this work. [file elife-42646-supp2.zip › Tsingos2019_Fish_Retina/division_params_ventral_circ_bias.mbe]

<?xml version="1.0" encoding="UTF-8"?>
<de.episim.modeller:Model xmi:version="2.0" xmlns:xmi="http://www.omg.org/XMI" xmlns:xsi="http://www.w3.org/2001/XMLSchema-instance" xmlns:de.episim.modeller="http://de.episim.modeller" id="144887777564718">
  <edges action="" target="144887779190547" source="1448877791921131"/>
  <edges action="" target="1448877791921102" source="144887779190558"/>
  <edges action="" target="144887779190556" source="1448877791921130"/>
  <edges action="" target="1448877791921102" source="144887779190549"/>
  <edges action="" target="1448877791921128" source="14488960701438"/>
  <modelNodes xsi:type="de.episim.modeller:State" id="144887779190546" name="Shuffle bias sign" xPos="366" yPos="145" width="191" height="106" actionString="biasX = -Abs(biasX);biasY = -Abs(biasY);biasZ = -Abs(biasZ);">
    <inputPorts id="144887779190547" name="input" edges="//@edges.0"/>
    <outputPorts xsi:type="de.episim.modeller:DefaultPort" id="144887779190548" name="default"/>
    <outputPorts id="144887779190549" name="output" edges="//@edges.3"/>
  </modelNodes>
  <modelNodes xsi:type="de.episim.modeller:State" id="144887779190555" name="Shuffle bias sign" xPos="365" yPos="52" width="196" height="110" actionString="biasX = Abs(biasX);biasY = Abs(biasY);biasZ = Abs(biasZ);">
    <inputPorts id="144887779190556" name="input" edges="//@edges.2"/>
    <outputPorts xsi:type="de.episim.modeller:DefaultPort" id="144887779190557" name="default"/>
    <outputPorts id="144887779190558" name="output" edges="//@edges.1"/>
  </modelNodes>
  <modelNodes xsi:type="de.episim.modeller:ConnectionPoint" id="1448877791921101" xPos="583" yPos="116" isEnd="true">
    <inputPorts id="1448877791921102" name="input" edges="//@edges.1 //@edges.3"/>
    <outputPorts xsi:type="de.episim.modeller:DefaultPort" id="1448877791921103" name="default"/>
    <outputPorts id="1448877791921104" name="output"/>
  </modelNodes>
  <modelNodes xsi:type="de.episim.modeller:ProbabilityChoice" id="1448877791921127" xPos="268" yPos="118">
    <inputPorts id="1448877791921128" name="input" edges="//@edges.4"/>
    <outputPorts xsi:type="de.episim.modeller:DefaultPort" id="1448877791921129" name="default"/>
    <outputPorts xsi:type="de.episim.modeller:ProbabilityChoiceOutputPort" id="1448877791921130" edges="//@edges.2" probability="0.5"/>
    <outputPorts xsi:type="de.episim.modeller:ProbabilityChoiceOutputPort" id="1448877791921131" edges="//@edges.0" probability="0.5"/>
  </modelNodes>
  <modelNodes xsi:type="de.episim.modeller:State" id="14488960701435" name="ventral sector" xPos="86" yPos="94" width="158" height="105" isStart="true" actionString="biasX = 0;biasY = rho/2;biasZ = rho/2;">
    <inputPorts id="14488960701436" name="input"/>
    <outputPorts xsi:type="de.episim.modeller:DefaultPort" id="14488960701437" name="default"/>
    <outputPorts id="14488960701438" name="output" edges="//@edges.4"/>
  </modelNodes>
</de.episim.modeller:Model>
