# Supplementary material for: Retinal stem cells modulate proliferative parameters to coordinate post-embryonic morphogenesis in the eye of fish
Source: eLife. 2019 Mar 26;8:e42646. doi: 10.7554/eLife.42646 (PMC6486154; doi:10.7554/eLife.42646)
Supplement: Supplementary file 2. — Model project file that can be imported in EPISIM Modeller to visualize the cell behavioral logic implemented in the model described in this work. [file elife-42646-supp2.zip › Tsingos2019_Fish_Retina/is_in_ventral_sector.mbe]

<?xml version="1.0" encoding="UTF-8"?>
<de.episim.modeller:Model xmi:version="2.0" xmlns:xmi="http://www.omg.org/XMI" xmlns:xsi="http://www.w3.org/2001/XMLSchema-instance" xmlns:de.episim.modeller="http://de.episim.modeller" id="15391043874150">
  <edges action="" target="153910439625615" source="15391043962455"/>
  <edges action="" target="15391043962452" source="15391043962529"/>
  <edges action="" target="153910439625511" source="153910439625617"/>
  <edges action="" target="153910439625511" source="153910439625821"/>
  <edges action="" target="153910439625819" source="15391043962454"/>
  <modelNodes xsi:type="de.episim.modeller:Condition" id="15391043962451" name="Supp Eq 17; Is in ventral sector?" description="&lt;description>&lt;p>Ventral domain defined by the 90° sector at 45° elevation from a horizontal line passing through the eye center.&lt;/p>&lt;/description>" xPos="224" yPos="175" width="345" height="82" conditionString="y &lt; centerY - (Sqrt(2)/2)*(small_radius)">
    <inputPorts id="15391043962452" name="input" edges="//@edges.1"/>
    <outputPorts xsi:type="de.episim.modeller:DefaultPort" id="15391043962453" name="default"/>
    <outputPorts xsi:type="de.episim.modeller:ConditionFalsePort" id="15391043962454" name="false" edges="//@edges.4"/>
    <outputPorts xsi:type="de.episim.modeller:ConditionTruePort" id="15391043962455" name="true" edges="//@edges.0"/>
  </modelNodes>
  <modelNodes xsi:type="de.episim.modeller:State" id="15391043962526" name="Supp Eq 16" xPos="35" yPos="43" width="701" height="89" isStart="true" actionString="small_radius = Sqrt(  ( Pow((innerEyeRadius + WIDTH_DEFAULT/2), 2) - Pow((x-centerX),2) ) )  );">
    <inputPorts id="15391043962527" name="input"/>
    <outputPorts xsi:type="de.episim.modeller:DefaultPort" id="15391043962528" name="default"/>
    <outputPorts id="15391043962529" name="output" edges="//@edges.1"/>
  </modelNodes>
  <modelNodes xsi:type="de.episim.modeller:ConnectionPoint" id="153910439625510" xPos="771" yPos="178" isEnd="true">
    <inputPorts id="153910439625511" name="input" edges="//@edges.2 //@edges.3"/>
    <outputPorts xsi:type="de.episim.modeller:DefaultPort" id="153910439625512" name="default"/>
    <outputPorts id="153910439625513" name="output"/>
  </modelNodes>
  <modelNodes xsi:type="de.episim.modeller:State" id="153910439625614" xPos="612" yPos="195" width="142" height="75" actionString="ventral = T;">
    <inputPorts id="153910439625615" name="input" edges="//@edges.0"/>
    <outputPorts xsi:type="de.episim.modeller:DefaultPort" id="153910439625616" name="default"/>
    <outputPorts id="153910439625617" name="output" edges="//@edges.2"/>
  </modelNodes>
  <modelNodes xsi:type="de.episim.modeller:State" id="153910439625818" xPos="610" yPos="129" width="144" height="80" actionString="ventral = F;">
    <inputPorts id="153910439625819" name="input" edges="//@edges.4"/>
    <outputPorts xsi:type="de.episim.modeller:DefaultPort" id="153910439625820" name="default"/>
    <outputPorts id="153910439625821" name="output" edges="//@edges.3"/>
  </modelNodes>
</de.episim.modeller:Model>
