# Supplementary material for: Retinal stem cells modulate proliferative parameters to coordinate post-embryonic morphogenesis in the eye of fish
Source: eLife. 2019 Mar 26;8:e42646. doi: 10.7554/eLife.42646 (PMC6486154; doi:10.7554/eLife.42646)
Supplement: Supplementary file 2. — Model project file that can be imported in EPISIM Modeller to visualize the cell behavioral logic implemented in the model described in this work. [file elife-42646-supp2.zip › Tsingos2019_Fish_Retina/position_color.mbe]

<?xml version="1.0" encoding="UTF-8"?>
<de.episim.modeller:Model xmi:version="2.0" xmlns:xmi="http://www.omg.org/XMI" xmlns:xsi="http://www.w3.org/2001/XMLSchema-instance" xmlns:de.episim.modeller="http://de.episim.modeller" id="144291203257915">
  <edges action="" target="144291204092531" source="144291204092538"/>
  <edges action="" target="144291204092522" source="144291204092529"/>
  <edges action="" target="144291204092541" source="144291204090920"/>
  <edges action="" target="144291204090917" source="144291204092528"/>
  <edges action="" target="144291204092536" source="144291204090919"/>
  <edges action="" target="144291210989249" source="144291204092539"/>
  <edges action="" target="144291213276253" source="144291204092534"/>
  <edges action="" target="144291217425857" source="144291213276255"/>
  <edges action="" target="144291217425857" source="144291210989251"/>
  <edges action="" target="144291217425857" source="144291204092543"/>
  <edges action="" target="144291217425857" source="144291204092524"/>
  <edges action="" target="144291217425859" source="144291204092533"/>
  <edges action="" target="144291217425857" source="144291217425861"/>
  <edges action="" target="144291204092526" source="144291305632265"/>
  <modelNodes xsi:type="de.episim.modeller:Condition" id="144291204090916" name="Is in ventral?" description="&lt;description>&lt;p>Dorsal domain as defined by the 90° sector at 45° elevation from a horizontal line passing through the eye center (y = 525).&lt;/p>&lt;/description>" xPos="391" yPos="498" width="319" height="82" conditionString="y &lt; centerY - (Sqrt(2)/2)*(small_radius)">
    <inputPorts id="144291204090917" name="input" edges="//@edges.3"/>
    <outputPorts xsi:type="de.episim.modeller:DefaultPort" id="144291204090918" name="default"/>
    <outputPorts xsi:type="de.episim.modeller:ConditionFalsePort" id="144291204090919" name="false" edges="//@edges.4"/>
    <outputPorts xsi:type="de.episim.modeller:ConditionTruePort" id="144291204090920" name="true" edges="//@edges.2"/>
  </modelNodes>
  <modelNodes xsi:type="de.episim.modeller:State" id="144291204092521" name="dorsal = blue" xPos="266" yPos="607" width="244" height="111" actionString="colorR=0;colorG=0;colorB=255;">
    <inputPorts id="144291204092522" name="input" edges="//@edges.1"/>
    <outputPorts xsi:type="de.episim.modeller:DefaultPort" id="144291204092523" name="default"/>
    <outputPorts id="144291204092524" name="output" edges="//@edges.10"/>
  </modelNodes>
  <modelNodes xsi:type="de.episim.modeller:Condition" id="144291204092525" name="Is in dorsal sector?" description="&lt;description>&lt;p>Dorsal domain as defined by the 90° sector at 45° elevation from a horizontal line passing through the eye center (y = 525).&lt;/p>&lt;/description>" xPos="43" yPos="498" width="333" height="82" conditionString="y > centerY + (Sqrt(2)/2)*(small_radius)">
    <inputPorts id="144291204092526" name="input" edges="//@edges.13"/>
    <outputPorts xsi:type="de.episim.modeller:DefaultPort" id="144291204092527" name="default"/>
    <outputPorts xsi:type="de.episim.modeller:ConditionFalsePort" id="144291204092528" name="false" edges="//@edges.3"/>
    <outputPorts xsi:type="de.episim.modeller:ConditionTruePort" id="144291204092529" name="true" edges="//@edges.1"/>
  </modelNodes>
  <modelNodes xsi:type="de.episim.modeller:Condition" id="144291204092530" name="Is posterior?" description="&lt;description>&lt;p>Dorsal domain as defined by the 90° sector at 45° elevation from a horizontal line passing through the eye center (y = 525).&lt;/p>&lt;/description>" xPos="1048" yPos="425" width="314" height="82" conditionString="z &lt; centerZ - (Sqrt(2)/2)*(small_radius)">
    <inputPorts id="144291204092531" name="input" edges="//@edges.0"/>
    <outputPorts xsi:type="de.episim.modeller:DefaultPort" id="144291204092532" name="default"/>
    <outputPorts xsi:type="de.episim.modeller:ConditionFalsePort" id="144291204092533" name="false" edges="//@edges.11"/>
    <outputPorts xsi:type="de.episim.modeller:ConditionTruePort" id="144291204092534" name="true" edges="//@edges.6"/>
  </modelNodes>
  <modelNodes xsi:type="de.episim.modeller:Condition" id="144291204092535" name="Is anterior?" description="&lt;description>&lt;p>Dorsal domain as defined by the 90° sector at 45° elevation from a horizontal line passing through the eye center (y = 525).&lt;/p>&lt;/description>" xPos="717" yPos="429" width="323" height="82" conditionString="z > centerZ + (Sqrt(2)/2)*(small_radius)">
    <inputPorts id="144291204092536" name="input" edges="//@edges.4"/>
    <outputPorts xsi:type="de.episim.modeller:DefaultPort" id="144291204092537" name="default"/>
    <outputPorts xsi:type="de.episim.modeller:ConditionFalsePort" id="144291204092538" name="false" edges="//@edges.0"/>
    <outputPorts xsi:type="de.episim.modeller:ConditionTruePort" id="144291204092539" name="true" edges="//@edges.5"/>
  </modelNodes>
  <modelNodes xsi:type="de.episim.modeller:State" id="144291204092540" name="ventral = red" xPos="588" yPos="599" width="244" height="111" actionString="colorR=255;colorG=0;colorB=0;">
    <inputPorts id="144291204092541" name="input" edges="//@edges.2"/>
    <outputPorts xsi:type="de.episim.modeller:DefaultPort" id="144291204092542" name="default"/>
    <outputPorts id="144291204092543" name="output" edges="//@edges.9"/>
  </modelNodes>
  <modelNodes xsi:type="de.episim.modeller:State" id="144291210989248" name="anterior = yellow" xPos="891" yPos="521" width="244" height="111" actionString="colorR=255;colorG=255;colorB=0;">
    <inputPorts id="144291210989249" name="input" edges="//@edges.5"/>
    <outputPorts xsi:type="de.episim.modeller:DefaultPort" id="144291210989250" name="default"/>
    <outputPorts id="144291210989251" name="output" edges="//@edges.8"/>
  </modelNodes>
  <modelNodes xsi:type="de.episim.modeller:State" id="144291213276252" name="posterior = green" xPos="1222" yPos="518" width="244" height="111" actionString="colorR=0;colorG=255;colorB=0;">
    <inputPorts id="144291213276253" name="input" edges="//@edges.6"/>
    <outputPorts xsi:type="de.episim.modeller:DefaultPort" id="144291213276254" name="default"/>
    <outputPorts id="144291213276255" name="output" edges="//@edges.7"/>
  </modelNodes>
  <modelNodes xsi:type="de.episim.modeller:ConnectionPoint" id="144291215783156" xPos="1494" yPos="709" isEnd="true">
    <inputPorts id="144291217425857" name="input" edges="//@edges.7 //@edges.8 //@edges.9 //@edges.10 //@edges.12"/>
    <outputPorts xsi:type="de.episim.modeller:DefaultPort" id="144291219146562" name="default"/>
    <outputPorts id="144291219146563" name="output"/>
  </modelNodes>
  <modelNodes xsi:type="de.episim.modeller:State" id="144291217425858" name="nothing = black" xPos="1378" yPos="397" width="244" height="111" actionString="colorR=0;colorG=0;colorB=0;">
    <inputPorts id="144291217425859" name="input" edges="//@edges.11"/>
    <outputPorts xsi:type="de.episim.modeller:DefaultPort" id="144291217425860" name="default"/>
    <outputPorts id="144291217425861" name="output" edges="//@edges.12"/>
  </modelNodes>
  <modelNodes xsi:type="de.episim.modeller:State" id="144291295835164" xPos="46" yPos="251" width="721" height="89" isStart="true" actionString="small_radius = Sqrt(  ( (innerEyeRadius + WIDTH_DEFAULT/2)-(x-centerX) )*&#xD;&#xA;( 2*(innerEyeRadius + WIDTH_DEFAULT/2) - ((innerEyeRadius + WIDTH_DEFAULT/2)-(x-centerX)) )  );">
    <inputPorts id="144291305632266" name="input"/>
    <outputPorts xsi:type="de.episim.modeller:DefaultPort" id="144291305632267" name="default"/>
    <outputPorts id="144291305632265" name="output" edges="//@edges.13"/>
  </modelNodes>
</de.episim.modeller:Model>
