# Supplementary material for: Retinal stem cells modulate proliferative parameters to coordinate post-embryonic morphogenesis in the eye of fish
Source: eLife. 2019 Mar 26;8:e42646. doi: 10.7554/eLife.42646 (PMC6486154; doi:10.7554/eLife.42646)
Supplement: Supplementary file 2. — Model project file that can be imported in EPISIM Modeller to visualize the cell behavioral logic implemented in the model described in this work. [file elife-42646-supp2.zip › Tsingos2019_Fish_Retina/proliferation_decision.mbe]

<?xml version="1.0" encoding="UTF-8"?>
<de.episim.modeller:Model xmi:version="2.0" xmlns:xmi="http://www.omg.org/XMI" xmlns:xsi="http://www.w3.org/2001/XMLSchema-instance" xmlns:de.episim.modeller="http://de.episim.modeller" id="143679534314327">
  <edges action="" target="143679541653347" source="143679535228136"/>
  <edges action="" target="143679541653347" source="143679535227732"/>
  <edges action="" target="143679541653347" source="143679535228241"/>
  <edges action="" target="143679751814717" source="143679814070235"/>
  <edges action="" target="143679828676737" source="143679535227731"/>
  <edges action="" target="143679814070233" source="143679828676738"/>
  <edges action="" target="143679535227729" source="14368683342901"/>
  <edges action="" target="143679541653347" source="143679828676741"/>
  <edges action="" target="143679828676740" source="143679751814719"/>
  <edges action="" target="143679541653347" source="1440064091358140"/>
  <edges action="" target="14496494177669" source="144964941776610"/>
  <edges action="" target="144964941776611" source="144964941776612"/>
  <edges action="" target="143679668437410" source="144964941776613"/>
  <edges action="" target="144964941776611" source="144964941776614"/>
  <edges action="" target="144964941776616" source="14496493846636"/>
  <edges action="" target="144964941776616" source="143679668437411"/>
  <edges action="" target="143679535228238" source="144964941776617"/>
  <edges action="" target="143679814070233" source="143679535228240"/>
  <edges action="" target="146218220567932" source="144964941776615"/>
  <edges action="" target="14496493846634" source="146218220567933"/>
  <edges action="" target="14368683342902" source="1440064091358142"/>
  <edges action="" target="14496494177668" source="143679828676739"/>
  <edges action="" target="153909840835960" source="143679751814721"/>
  <edges action="" target="143679535228134" source="153909840835961"/>
  <modelNodes xsi:type="de.episim.modeller:Condition" id="143679535227728" name="Overlap arrested?" xPos="81" yPos="203" width="287" height="82" conditionString="average_overlap > tolerated_overlap">
    <inputPorts id="143679535227729" name="input" edges="//@edges.6"/>
    <outputPorts xsi:type="de.episim.modeller:DefaultPort" id="143679535227730" name="default"/>
    <outputPorts xsi:type="de.episim.modeller:ConditionFalsePort" id="143679535227731" name="false" edges="//@edges.4"/>
    <outputPorts xsi:type="de.episim.modeller:ConditionTruePort" id="143679535227732" name="true" edges="//@edges.1"/>
  </modelNodes>
  <modelNodes xsi:type="de.episim.modeller:Submodel" id="143679535228133" xPos="1219" yPos="594" filename="cell_division.mbe">
    <inputPorts id="143679535228134" name="input" edges="//@edges.23"/>
    <outputPorts xsi:type="de.episim.modeller:DefaultPort" id="143679535228135" name="default"/>
    <outputPorts id="143679535228136" name="output" edges="//@edges.0"/>
  </modelNodes>
  <modelNodes xsi:type="de.episim.modeller:ProbabilityChoice" id="143679535228237" xPos="1221" yPos="282" width="214" height="86">
    <inputPorts id="143679535228238" name="input" edges="//@edges.16"/>
    <outputPorts xsi:type="de.episim.modeller:DefaultPort" id="143679535228239" name="default"/>
    <outputPorts xsi:type="de.episim.modeller:ProbabilityChoiceOutputPort" id="143679535228240" edges="//@edges.17" probability="proliferation_probability"/>
    <outputPorts xsi:type="de.episim.modeller:ProbabilityChoiceOutputPort" id="143679535228241" edges="//@edges.2" probability="Default Prob."/>
  </modelNodes>
  <modelNodes xsi:type="de.episim.modeller:ConnectionPoint" id="143679540880946" xPos="912" yPos="671" isEnd="true">
    <inputPorts id="143679541653347" name="input" edges="//@edges.0 //@edges.1 //@edges.2 //@edges.7 //@edges.9"/>
    <outputPorts xsi:type="de.episim.modeller:DefaultPort" id="143679541653448" name="default"/>
    <outputPorts id="143679541653449" name="output"/>
  </modelNodes>
  <modelNodes xsi:type="de.episim.modeller:State" id="14367966520679" name="Convert to probability" xPos="1103" yPos="135" width="238" height="82" actionString="proliferation_probability =&#xD;&#xA;1/prol_SC;">
    <inputPorts id="143679668437410" name="input" edges="//@edges.12"/>
    <outputPorts xsi:type="de.episim.modeller:DefaultPort" id="143679668437512" name="default"/>
    <outputPorts id="143679668437411" name="output" edges="//@edges.15"/>
  </modelNodes>
  <modelNodes xsi:type="de.episim.modeller:Condition" id="143679731999914" name="Cell cycle complete?" description="&lt;description>&lt;p>If a division event was obtained, but the cell still hasn&amp;apos;t progressed through the cell cycle, then delay division.&lt;/p>&lt;/description>" xPos="1298" yPos="411" width="310" height="82" conditionString="timeSinceDivision >= min_cellcycle">
    <inputPorts id="143679751814717" name="input" edges="//@edges.3"/>
    <outputPorts xsi:type="de.episim.modeller:DefaultPort" id="143679751814825" name="default"/>
    <outputPorts xsi:type="de.episim.modeller:ConditionFalsePort" id="143679751814719" name="false" edges="//@edges.8"/>
    <outputPorts xsi:type="de.episim.modeller:ConditionTruePort" id="143679751814721" name="true" edges="//@edges.22"/>
  </modelNodes>
  <modelNodes xsi:type="de.episim.modeller:Condition" id="143679812303231" name="Division delayed?" xPos="525" yPos="148" width="197" height="82" conditionString="delay_division == T">
    <inputPorts id="143679828676737" name="input" edges="//@edges.4"/>
    <outputPorts xsi:type="de.episim.modeller:DefaultPort" id="143679828676942" name="default"/>
    <outputPorts xsi:type="de.episim.modeller:ConditionFalsePort" id="143679828676739" name="false" edges="//@edges.21"/>
    <outputPorts xsi:type="de.episim.modeller:ConditionTruePort" id="143679828676738" name="true" edges="//@edges.5"/>
  </modelNodes>
  <modelNodes xsi:type="de.episim.modeller:ConnectionPoint" id="143679814070232" xPos="1470" yPos="342">
    <inputPorts id="143679814070233" name="input" edges="//@edges.5 //@edges.17"/>
    <outputPorts xsi:type="de.episim.modeller:DefaultPort" id="143679814070234" name="default"/>
    <outputPorts id="143679814070235" name="output" edges="//@edges.3"/>
  </modelNodes>
  <modelNodes xsi:type="de.episim.modeller:State" id="143679817632836" xPos="1402" yPos="593" width="178" height="75" actionString="delay_division = T;">
    <inputPorts id="143679828676740" name="input" edges="//@edges.8"/>
    <outputPorts xsi:type="de.episim.modeller:DefaultPort" id="143679828676943" name="default"/>
    <outputPorts id="143679828676741" name="output" edges="//@edges.7"/>
  </modelNodes>
  <modelNodes xsi:type="de.episim.modeller:State" id="14368682661810" name="Unit conversion; increase cumulative average overlap" description="&lt;description>&lt;p>Convert percentage into micrometers.&lt;/p>&lt;p>&#xD;&#xA;Assumes spherical cells.&lt;/p>&lt;/description>" xPos="25" yPos="91" width="395" height="100" actionString="tolerated_overlap = overlap_threshold_fraction*WIDTH_DEFAULT;cumulative_average_overlap = cumulative_average_overlap &#xD;&#xA;&#x9;+ (average_overlap/WIDTH_DEFAULT);">
    <inputPorts id="14368683342902" name="input" edges="//@edges.20"/>
    <outputPorts xsi:type="de.episim.modeller:DefaultPort" id="14368683342903" name="default"/>
    <outputPorts id="14368683342901" name="output" edges="//@edges.6"/>
  </modelNodes>
  <modelNodes xsi:type="de.episim.modeller:Choice" id="1440063973399133" xPos="22" yPos="21" width="189" height="99" isStart="true" conditionString="diffLevel">
    <inputPorts id="1440064091358139" name="input"/>
    <outputPorts xsi:type="de.episim.modeller:DefaultPort" id="1440064091358146" name="default"/>
    <outputPorts xsi:type="de.episim.modeller:ChoiceOutputPort" id="1440064091358140" name="ChoiceOutputPort-0" edges="//@edges.9" value="default"/>
    <outputPorts xsi:type="de.episim.modeller:ChoiceOutputPort" id="1440064091358142" name="ChoiceOutputPort-1" edges="//@edges.20" value="DL_ProliferatingCell"/>
  </modelNodes>
  <modelNodes xsi:type="de.episim.modeller:Choice" id="14496492681930" xPos="739" yPos="149" width="167" height="66" conditionString="division_axis_mode">
    <inputPorts id="14496494177668" name="input" edges="//@edges.21"/>
    <outputPorts xsi:type="de.episim.modeller:DefaultPort" id="144964941776618" name="default"/>
    <outputPorts xsi:type="de.episim.modeller:ChoiceOutputPort" id="144964941776612" name="ChoiceOutputPort-0" edges="//@edges.11" value="default"/>
    <outputPorts xsi:type="de.episim.modeller:ChoiceOutputPort" id="144964941776610" name="ChoiceOutputPort-1" edges="//@edges.10" value="2"/>
  </modelNodes>
  <modelNodes xsi:type="de.episim.modeller:Condition" id="14496493000951" xPos="908" yPos="162" width="129" height="82" conditionString="ventral == T">
    <inputPorts id="14496494177669" name="input" edges="//@edges.10"/>
    <outputPorts xsi:type="de.episim.modeller:DefaultPort" id="144964941776619" name="default"/>
    <outputPorts xsi:type="de.episim.modeller:ConditionFalsePort" id="144964941776614" name="false" edges="//@edges.13"/>
    <outputPorts xsi:type="de.episim.modeller:ConditionTruePort" id="144964941776615" name="true" edges="//@edges.18"/>
  </modelNodes>
  <modelNodes xsi:type="de.episim.modeller:ConnectionPoint" id="14496493127472" xPos="1058" yPos="151">
    <inputPorts id="144964941776611" name="input" edges="//@edges.11 //@edges.13"/>
    <outputPorts xsi:type="de.episim.modeller:DefaultPort" id="144964941778220" name="default"/>
    <outputPorts id="144964941776613" name="output" edges="//@edges.12"/>
  </modelNodes>
  <modelNodes xsi:type="de.episim.modeller:State" id="14496493846633" name="Convert to probability" xPos="1098" yPos="202" width="238" height="82" actionString="proliferation_probability =&#xD;&#xA;1/prol_ventral;">
    <inputPorts id="14496493846634" name="input" edges="//@edges.19"/>
    <outputPorts xsi:type="de.episim.modeller:DefaultPort" id="14496493846635" name="default"/>
    <outputPorts id="14496493846636" name="output" edges="//@edges.14"/>
  </modelNodes>
  <modelNodes xsi:type="de.episim.modeller:ConnectionPoint" id="14496494052247" xPos="1346" yPos="189">
    <inputPorts id="144964941776616" name="input" edges="//@edges.14 //@edges.15"/>
    <outputPorts xsi:type="de.episim.modeller:DefaultPort" id="144964941778221" name="default"/>
    <outputPorts id="144964941776617" name="output" edges="//@edges.16"/>
  </modelNodes>
  <modelNodes xsi:type="de.episim.modeller:ConnectionPoint" id="146218210672831" xPos="1056" yPos="217">
    <inputPorts id="146218220567932" name="input" edges="//@edges.18"/>
    <outputPorts xsi:type="de.episim.modeller:DefaultPort" id="146218220567935" name="default"/>
    <outputPorts id="146218220567933" name="output" edges="//@edges.19"/>
  </modelNodes>
  <modelNodes xsi:type="de.episim.modeller:Submodel" id="153909839553359" xPos="1223" yPos="515" filename="brdU_idU.mbe">
    <inputPorts id="153909840835960" name="input" edges="//@edges.22"/>
    <outputPorts xsi:type="de.episim.modeller:DefaultPort" id="153909840836062" name="default"/>
    <outputPorts id="153909840835961" name="output" edges="//@edges.23"/>
  </modelNodes>
  <comment id="1440064332549149" name="Proliferation is arrested when cells overlap more than tolerated (cell density too high).&#xD;&#xA;-> set value to 1.0 to lift this restriction&#xD;&#xA;&#xD;&#xA;A minimum cell cycle is enforced. A cell may decide to divide, but will be delayed until the minimum time has passed.&#xD;&#xA;-> change min_cellcycle to a large number to lift this restriction&#xD;&#xA;&#xD;&#xA;Note: an icon &quot;i&quot; next to an item means it has a documentation file attached (documentation tab in &quot;properties&quot; window; by default in the bottom of the screen)." description="" xPos="28" yPos="321" width="508" height="240"/>
</de.episim.modeller:Model>
