# Supplementary material for: Retinal stem cells modulate proliferative parameters to coordinate post-embryonic morphogenesis in the eye of fish
Source: eLife. 2019 Mar 26;8:e42646. doi: 10.7554/eLife.42646 (PMC6486154; doi:10.7554/eLife.42646)
Supplement: Supplementary file 2. — Model project file that can be imported in EPISIM Modeller to visualize the cell behavioral logic implemented in the model described in this work. [file elife-42646-supp2.zip › Tsingos2019_Fish_Retina/top.mbe]

<?xml version="1.0" encoding="UTF-8"?>
<de.episim.modeller:Model xmi:version="2.0" xmlns:xmi="http://www.omg.org/XMI" xmlns:xsi="http://www.w3.org/2001/XMLSchema-instance" xmlns:de.episim.modeller="http://de.episim.modeller" id="14223608724330">
  <edges action="" target="14234985905108" source="142373343224734"/>
  <edges action="" target="142367103690424" source="142349859051113"/>
  <edges action="" target="143186869783926" source="142495094772626"/>
  <edges action="" target="14234985905108" source="143679539322844"/>
  <edges action="" target="14234985905108" source="1440063718759127"/>
  <edges action="" target="143679539322843" source="1440063718759126"/>
  <edges action="" target="144655885515235" source="144655885515133"/>
  <edges action="" target="144655890196339" source="144655885515132"/>
  <edges action="" target="144655890196339" source="144655885515237"/>
  <edges action="" target="1440063718759124" source="144655890196340"/>
  <edges action="" target="14490113665021" source="143186869783928"/>
  <edges action="" target="144905327316110" source="144905327316111"/>
  <edges action="" target="144905327316110" source="144905327316112"/>
  <edges action="" target="14490530072431" source="144905327316113"/>
  <edges action="" target="14223609260174" source="144905327316116"/>
  <edges action="" target="144905334347120" source="14490530072433"/>
  <edges action="" target="144905334347120" source="14223609260177"/>
  <edges action="" target="144655885515130" source="144905334347121"/>
  <edges action="" target="144905327316114" source="142373343224733"/>
  <edges action="" target="142373343224835" source="153909897317465"/>
  <edges action="" target="153910468618723" source="14490113665022"/>
  <edges action="" target="153909897317464" source="153910468618724"/>
  <modelNodes xsi:type="de.episim.modeller:State" id="14223608755601" name="Inducer growth mode" xPos="221" yPos="320" width="340" height="102" actionString="eyeGrowthMode = growth_mode;timeSinceDivision = timeSinceDivision + 1;">
    <inputPorts id="14223609260174" name="input" edges="//@edges.14"/>
    <outputPorts xsi:type="de.episim.modeller:DefaultPort" id="14223609260188" name="default"/>
    <outputPorts id="14223609260177" name="output" edges="//@edges.16"/>
  </modelNodes>
  <modelNodes xsi:type="de.episim.modeller:ConnectionPoint" id="14234985174786" xPos="1057" yPos="430">
    <inputPorts id="14234985905108" name="input" edges="//@edges.0 //@edges.3 //@edges.4"/>
    <outputPorts xsi:type="de.episim.modeller:DefaultPort" id="142349859051112" name="default"/>
    <outputPorts id="142349859051113" name="output" edges="//@edges.1"/>
  </modelNodes>
  <modelNodes xsi:type="de.episim.modeller:Submodel" id="142367102220523" xPos="1115" yPos="419" isEnd="true" filename="cell_coloring.mbe">
    <inputPorts id="142367103690424" name="input" edges="//@edges.1"/>
    <outputPorts xsi:type="de.episim.modeller:DefaultPort" id="142367103690425" name="default"/>
    <outputPorts id="142367103690426" name="output"/>
  </modelNodes>
  <modelNodes xsi:type="de.episim.modeller:Condition" id="142373337138532" xPos="46" yPos="149" width="247" height="82" conditionString="innerEyeRadius&lt;maxEyeRadius">
    <inputPorts id="142373343224835" name="input" edges="//@edges.19"/>
    <outputPorts xsi:type="de.episim.modeller:DefaultPort" id="142373343224836" name="default"/>
    <outputPorts xsi:type="de.episim.modeller:ConditionFalsePort" id="142373343224734" name="false" edges="//@edges.0"/>
    <outputPorts xsi:type="de.episim.modeller:ConditionTruePort" id="142373343224733" name="true" edges="//@edges.18"/>
  </modelNodes>
  <modelNodes xsi:type="de.episim.modeller:Submodel" id="142495094772623" xPos="45" yPos="-10" isStart="true" filename="clonal_color.mbe">
    <inputPorts id="142495094772624" name="input"/>
    <outputPorts xsi:type="de.episim.modeller:DefaultPort" id="142495094772625" name="default"/>
    <outputPorts id="142495094772626" name="output" edges="//@edges.2"/>
  </modelNodes>
  <modelNodes xsi:type="de.episim.modeller:Submodel" id="143186869783925" xPos="216" yPos="-10" filename="clonal_color_2.mbe">
    <inputPorts id="143186869783926" name="input" edges="//@edges.2"/>
    <outputPorts xsi:type="de.episim.modeller:DefaultPort" id="143186869783927" name="default"/>
    <outputPorts id="143186869783928" name="output" edges="//@edges.10"/>
  </modelNodes>
  <modelNodes xsi:type="de.episim.modeller:Submodel" id="143679537634542" xPos="823" yPos="473" width="215" height="70" filename="proliferation_decision.mbe">
    <inputPorts id="143679539322843" name="input" edges="//@edges.5"/>
    <outputPorts xsi:type="de.episim.modeller:DefaultPort" id="143679539322945" name="default"/>
    <outputPorts id="143679539322844" name="output" edges="//@edges.3"/>
  </modelNodes>
  <modelNodes xsi:type="de.episim.modeller:Choice" id="1440063718759123" xPos="602" yPos="540" width="213" height="66" conditionString="diffLevel">
    <inputPorts id="1440063718759124" name="input" edges="//@edges.9"/>
    <outputPorts xsi:type="de.episim.modeller:DefaultPort" id="1440063718759125" name="default"/>
    <outputPorts xsi:type="de.episim.modeller:ChoiceOutputPort" id="1440063718759126" name="ChoiceOutputPort-0" edges="//@edges.5" value="default"/>
    <outputPorts xsi:type="de.episim.modeller:ChoiceOutputPort" id="1440063718759127" name="ChoiceOutputPort-1" edges="//@edges.4" value="DL_DifferentiatedCell"/>
  </modelNodes>
  <modelNodes xsi:type="de.episim.modeller:Condition" id="144655885515129" name="Supp Eq 18" xPos="58" yPos="503" width="223" height="82" conditionString="x > (cmz_width+centerX)">
    <inputPorts id="144655885515130" name="input" edges="//@edges.17"/>
    <outputPorts xsi:type="de.episim.modeller:DefaultPort" id="144655885515131" name="default"/>
    <outputPorts xsi:type="de.episim.modeller:ConditionFalsePort" id="144655885515132" name="false" edges="//@edges.7"/>
    <outputPorts xsi:type="de.episim.modeller:ConditionTruePort" id="144655885515133" name="true" edges="//@edges.6"/>
  </modelNodes>
  <modelNodes xsi:type="de.episim.modeller:State" id="144655885515234" xPos="298" yPos="516" width="281" height="75" actionString="diffLevel = DL_DifferentiatedCell;">
    <inputPorts id="144655885515235" name="input" edges="//@edges.6"/>
    <outputPorts xsi:type="de.episim.modeller:DefaultPort" id="144655885515236" name="default"/>
    <outputPorts id="144655885515237" name="output" edges="//@edges.8"/>
  </modelNodes>
  <modelNodes xsi:type="de.episim.modeller:ConnectionPoint" id="144655886741738" xPos="562" yPos="491">
    <inputPorts id="144655890196339" name="input" edges="//@edges.7 //@edges.8"/>
    <outputPorts xsi:type="de.episim.modeller:DefaultPort" id="144655890196441" name="default"/>
    <outputPorts id="144655890196340" name="output" edges="//@edges.9"/>
  </modelNodes>
  <modelNodes xsi:type="de.episim.modeller:Submodel" id="14490113541940" xPos="391" yPos="-9" filename="clonal_color_3.mbe">
    <inputPorts id="14490113665021" name="input" edges="//@edges.10"/>
    <outputPorts xsi:type="de.episim.modeller:DefaultPort" id="14490113665023" name="default"/>
    <outputPorts id="14490113665022" name="output" edges="//@edges.20"/>
  </modelNodes>
  <modelNodes xsi:type="de.episim.modeller:State" id="14490530072430" name="Responder growth mode" xPos="422" yPos="218" width="348" height="112" actionString="eyeGrowthMode = growth_mode;innerEyeRadius=innerEyeRadius+c_R;timeSinceDivision = timeSinceDivision + 1;">
    <inputPorts id="14490530072431" name="input" edges="//@edges.13"/>
    <outputPorts xsi:type="de.episim.modeller:DefaultPort" id="14490530072432" name="default"/>
    <outputPorts id="14490530072433" name="output" edges="//@edges.15"/>
  </modelNodes>
  <modelNodes xsi:type="de.episim.modeller:Choice" id="14490531537124" xPos="52" yPos="259" width="166" height="99" conditionString="growth_mode">
    <inputPorts id="144905327316114" name="input" edges="//@edges.18"/>
    <outputPorts xsi:type="de.episim.modeller:DefaultPort" id="144905327316115" name="default"/>
    <outputPorts xsi:type="de.episim.modeller:ChoiceOutputPort" id="144905327316111" name="ChoiceOutputPort-0" edges="//@edges.11" value="default"/>
    <outputPorts xsi:type="de.episim.modeller:ChoiceOutputPort" id="144905327316112" name="ChoiceOutputPort-1" edges="//@edges.12" value="0"/>
    <outputPorts xsi:type="de.episim.modeller:ChoiceOutputPort" id="144905327316116" name="ChoiceOutputPort-2" edges="//@edges.14" value="1"/>
  </modelNodes>
  <modelNodes xsi:type="de.episim.modeller:ConnectionPoint" id="14490531814025" xPos="245" yPos="253">
    <inputPorts id="144905327316110" name="input" edges="//@edges.11 //@edges.12"/>
    <outputPorts xsi:type="de.episim.modeller:DefaultPort" id="144905327316118" name="default"/>
    <outputPorts id="144905327316113" name="output" edges="//@edges.13"/>
  </modelNodes>
  <modelNodes xsi:type="de.episim.modeller:ConnectionPoint" id="144905333022619" xPos="187" yPos="426">
    <inputPorts id="144905334347120" name="input" edges="//@edges.15 //@edges.16"/>
    <outputPorts xsi:type="de.episim.modeller:DefaultPort" id="144905334347122" name="default"/>
    <outputPorts id="144905334347121" name="output" edges="//@edges.17"/>
  </modelNodes>
  <modelNodes xsi:type="de.episim.modeller:State" id="153909891792363" xPos="331" yPos="76" width="314" height="83" actionString="simstep_counter = simstep_counter + 1;">
    <inputPorts id="153909897317464" name="input" edges="//@edges.21"/>
    <outputPorts xsi:type="de.episim.modeller:DefaultPort" id="153909897317566" name="default"/>
    <outputPorts id="153909897317465" name="output" edges="//@edges.19"/>
  </modelNodes>
  <modelNodes xsi:type="de.episim.modeller:Submodel" id="153910463791122" xPos="561" yPos="-9" width="204" height="70" filename="is_in_ventral_sector.mbe">
    <inputPorts id="153910468618723" name="input" edges="//@edges.20"/>
    <outputPorts xsi:type="de.episim.modeller:DefaultPort" id="153910468619125" name="default"/>
    <outputPorts id="153910468618724" name="output" edges="//@edges.21"/>
  </modelNodes>
  <comment id="15390952145110" name="Start of model. Each individual cell in the simulation goes through all steps.&#xD;&#xA;&#xD;&#xA;In the submodels &quot;clonal_color&quot;, cells receive a clonal label and random color as soon as the eye's radius reaches a threshold value. To prevent re-assignment of the clonal label, a boolean flag is set to true.&#xD;&#xA;&#xD;&#xA;The submodel &quot;is_in_ventral_sector&quot; calculates Supp Eq 16 and 17.&#xD;&#xA;&#xD;&#xA;Depending on growth mode, the radius is increased by c_R or not. The values stored in these cell-variables are read out internally by the biomechanical model.&#xD;&#xA;&#xD;&#xA;Cells differentiate if their X-coordinate exceeds the boundary of the CMZ.&#xD;&#xA;Cells still in the CMZ can proliferate as per the rules in the submodel &quot;proliferation decision&quot;.&#xD;&#xA;&#xD;&#xA;Cell color used for visualization is assigned in the submodel &quot;cell_coloring&quot;." description="" xPos="797" yPos="2" width="544" height="359"/>
</de.episim.modeller:Model>
