# Supplementary material for: Retinal stem cells modulate proliferative parameters to coordinate post-embryonic morphogenesis in the eye of fish
Source: eLife. 2019 Mar 26;8:e42646. doi: 10.7554/eLife.42646 (PMC6486154; doi:10.7554/eLife.42646)
Supplement: Supplementary file 2. — Model project file that can be imported in EPISIM Modeller to visualize the cell behavioral logic implemented in the model described in this work. [file elife-42646-supp2.zip › Tsingos2019_Fish_Retina/xml/Parameters.xml]

<?xml version="1.0" encoding="ISO-8859-1"?>
<transform xmlns:xi="http://www.w3.org/2001/XInclude">
  <init/>
  <classnamesuffix suffix="_1547481831784"/>
  <biomechanicalModelId id="2015-01-27_episimmcc.centerbased3d.fisheye.EpisimFishEyeCenterBased3DMC"/>
  <biomechanicalModelConnectorClass name="episimmcc.centerbased3d.fisheye.EpisimFishEyeCenterBased3DMC"/>
  <globalsimparameters>
    <globalsimparameter default="800.0" name="maxEyeRadius" no="0" typ="double"/>
    <globalsimparameter default="0" name="growth_mode" no="1" typ="int"/>
    <globalsimparameter default="0" name="division_axis_mode" no="2" typ="int"/>
    <globalsimparameter default="false"
      name="ventral_circumferential_bias" no="3" typ="boolean"/>
    <globalsimparameter default="0.25" name="c_R" no="4" typ="double"/>
    <globalsimparameter default="25.0" name="cmz_width" no="5" typ="double"/>
    <globalsimparameter default="24.0" name="min_cellcycle" no="6" typ="double"/>
    <globalsimparameter default="0.2" name="overlap_threshold_fraction"
      no="7" typ="double"/>
    <globalsimparameter default="26.0" name="prol_SC" no="8" typ="double"/>
    <globalsimparameter default="26.0" name="prol_ventral" no="9" typ="double"/>
    <globalsimparameter default="0.005" name="rho" no="10" typ="double"/>
    <globalsimparameter default="1.0" name="percent_circumferential"
      no="11" typ="double"/>
    <globalsimparameter default="1" name="cellColorMode" no="12" typ="int"/>
    <globalsimparameter default="0.2" name="bw_coloring_percent" no="13" typ="double"/>
    <globalsimparameter default="false"
      name="random_color_pre_induction" no="14" typ="boolean"/>
    <globalsimparameter default="150.0" name="induction2_radius" no="15" typ="double"/>
    <globalsimparameter default="200.0" name="induction3_radius" no="16" typ="double"/>
    <globalsimparameter default="50.0" name="brdU_start" no="17" typ="double"/>
    <globalsimparameter default="150.0" name="idU_start" no="18" typ="double"/>
    <globalsimparameter default="500.0" name="brdU_start2" no="19" typ="double"/>
    <globalsimparameter default="1000.0" name="idU_start2" no="20" typ="double"/>
    <globalsimparameter default="30.0" name="pulse" no="21" typ="double"/>
  </globalsimparameters>
  <extracellulardiffusionfields/>
  <properties booleans="6" numbers="34" strings="0">
    <property default="-1" maximum="P_INF" minimum="N_INF"
      name="clonal_ID" no="0" typ="int"/>
    <property default="false" maximum="P_INF" minimum="N_INF"
      name="color_set" no="0" typ="boolean"/>
    <property default="0" maximum="P_INF" minimum="N_INF" name="clone_r"
      no="1" typ="int"/>
    <property default="0" maximum="P_INF" minimum="N_INF" name="clone_g"
      no="2" typ="int"/>
    <property default="0" maximum="P_INF" minimum="N_INF" name="clone_b"
      no="3" typ="int"/>
    <property default="-99" maximum="P_INF" minimum="N_INF"
      name="initial_x" no="4" typ="double"/>
    <property default="-1" maximum="P_INF" minimum="N_INF"
      name="clonal_ID2" no="5" typ="int"/>
    <property default="0" maximum="P_INF" minimum="N_INF"
      name="clone_r2" no="6" typ="int"/>
    <property default="0" maximum="P_INF" minimum="N_INF"
      name="clone_g2" no="7" typ="int"/>
    <property default="0" maximum="P_INF" minimum="N_INF"
      name="clone_b2" no="8" typ="int"/>
    <property default="false" maximum="P_INF" minimum="N_INF"
      name="color_set2" no="1" typ="boolean"/>
    <property default="-99" maximum="P_INF" minimum="N_INF"
      name="x_at_lateInd" no="9" typ="double"/>
    <property default="-1" maximum="P_INF" minimum="N_INF"
      name="clonal_ID3" no="10" typ="int"/>
    <property default="0" maximum="P_INF" minimum="N_INF"
      name="clone_r3" no="11" typ="double"/>
    <property default="0" maximum="P_INF" minimum="N_INF"
      name="clone_g3" no="12" typ="double"/>
    <property default="0" maximum="P_INF" minimum="N_INF"
      name="clone_b3" no="13" typ="double"/>
    <property default="false" maximum="P_INF" minimum="N_INF"
      name="color_set3" no="2" typ="boolean"/>
    <property default="-99" maximum="P_INF" minimum="N_INF"
      name="x_at_lateInd2" no="14" typ="double"/>
    <property default="100000" maximum="P_INF" minimum="N_INF"
      name="tolerated_overlap" no="15" typ="double"/>
    <property default="false" maximum="P_INF" minimum="N_INF"
      name="delay_division" no="3" typ="boolean"/>
    <property default="0" maximum="P_INF" minimum="N_INF"
      name="proliferation_probability" no="16" typ="double"/>
    <property default="100000" maximum="P_INF" minimum="0"
      name="timeSinceDivision" no="17" typ="int"/>
    <property default="0" maximum="1.0" minimum="0.0" name="circ_axis"
      no="18" typ="double"/>
    <property default="0" maximum="1.0" minimum="0.0" name="rad_axis"
      no="19" typ="double"/>
    <property default="false" maximum="P_INF" minimum="N_INF"
      name="ventral" no="4" typ="boolean"/>
    <property default="0" maximum="P_INF" minimum="N_INF"
      name="small_radius" no="20" typ="double"/>
    <property default="0" maximum="P_INF" minimum="0.0" name="age"
      no="21" typ="double"/>
    <property default="CT_Default" maximum="" minimum="" name="cellType" typ="EpisimCellType"/>
    <property default="DL_Default" maximum="" minimum=""
      name="diffLevel" typ="EpisimDifferentiationLevel"/>
    <property default="0" maximum="0" minimum="0"
      name="numberOfNeighbours" no="22" typ="int"/>
    <property default="255" maximum="255" minimum="0" name="colorR"
      no="23" typ="int"/>
    <property default="255" maximum="255" minimum="0" name="colorG"
      no="24" typ="int"/>
    <property default="255" maximum="255" minimum="0" name="colorB"
      no="25" typ="int"/>
    <property default="true" maximum="" minimum="" name="isAlive" no="5" typ="boolean"/>
    <property default="1" maximum="2.0" minimum="0.0" name="dnaContent"
      no="26" typ="double"/>
    <property default="-99" maximum="P_INF" minimum="N_INF"
      name="division_interval" no="27" typ="int"/>
    <property default="-99" maximum="P_INF" minimum="N_INF"
      name="division_events" no="28" typ="int"/>
    <property default="0" maximum="P_INF" minimum="N_INF"
      name="cumulative_average_overlap" no="29" typ="double"/>
    <property default="0" maximum="P_INF" minimum="N_INF"
      name="previous_cum_avg_overlap" no="30" typ="double"/>
    <property default="0" maximum="100.0" minimum="0.0" name="brdU"
      no="31" typ="double"/>
    <property default="0" maximum="100.0" minimum="0.0" name="idU"
      no="32" typ="double"/>
    <property default="0" maximum="P_INF" minimum="0"
      name="simstep_counter" no="33" typ="int"/>
  </properties>
  <cellTypes>
    <cellType default="ct_default" name="CT_Default">
      <differentiationLevels>
        <diffLevel default="dl_default" name="DL_Default"/>
        <diffLevel default="dl_proliferatingcell" name="DL_ProliferatingCell"/>
        <diffLevel default="dl_differentiatedcell" name="DL_DifferentiatedCell"/>
      </differentiationLevels>
    </cellType>
  </cellTypes>
  <differentiationLevelList>
    <diffLevel default="dl_default" name="DL_Default"/>
    <diffLevel default="dl_proliferatingcell" name="DL_ProliferatingCell"/>
    <diffLevel default="dl_differentiatedcell" name="DL_DifferentiatedCell"/>
  </differentiationLevelList>
  <constants>
    <constant name="WIDTH_DEFAULT" typ="double" value="7.0"/>
    <constant name="HEIGHT_DEFAULT" typ="double" value="7.0"/>
    <constant name="LENGTH_DEFAULT" typ="double" value="7.0"/>
  </constants>
  <biomechanicalProperties>
    <biomechanicalProperty default="0.0" name="biasX" no="34"
      pairwise="false" typ="double"/>
    <biomechanicalProperty default="0.0" name="biasY" no="35"
      pairwise="false" typ="double"/>
    <biomechanicalProperty default="0.0" name="biasZ" no="36"
      pairwise="false" typ="double"/>
    <biomechanicalProperty default="50.0" name="centerX" no="37"
      pairwise="false" typ="double"/>
    <biomechanicalProperty default="1050.0" name="centerY" no="38"
      pairwise="false" typ="double"/>
    <biomechanicalProperty default="1050.0" name="centerZ" no="39"
      pairwise="false" typ="double"/>
    <biomechanicalProperty default="-1" name="cellId" no="40"
      pairwise="false" typ="int"/>
    <biomechanicalProperty default="0.2" name="extCellSpaceMikron"
      no="41" pairwise="false" typ="double"/>
    <biomechanicalProperty default="0.0" name="bmContactArea" no="42"
      pairwise="false" typ="double"/>
    <biomechanicalProperty default="0.0" name="cellCellAdhesion" no="43"
      pairwise="true" typ="double"/>
    <biomechanicalProperty default="100.0" name="innerEyeRadius" no="44"
      pairwise="false" typ="double"/>
    <biomechanicalProperty default="0.0" name="extCellSpaceVolume"
      no="45" pairwise="false" typ="double"/>
    <biomechanicalProperty default="0.0" name="width" no="46"
      pairwise="false" typ="double"/>
    <biomechanicalProperty default="0.0" name="y" no="47"
      pairwise="false" typ="double"/>
    <biomechanicalProperty default="0.0" name="x" no="48"
      pairwise="false" typ="double"/>
    <biomechanicalProperty default="0.0" name="cellVolume" no="49"
      pairwise="false" typ="double"/>
    <biomechanicalProperty default="0.0" name="z" no="50"
      pairwise="false" typ="double"/>
    <biomechanicalProperty default="0.0" name="cellSurfaceArea" no="51"
      pairwise="false" typ="double"/>
    <biomechanicalProperty default="0.0" name="contactArea" no="52"
      pairwise="true" typ="double"/>
    <biomechanicalProperty default="0.0" name="height" no="53"
      pairwise="false" typ="double"/>
    <biomechanicalProperty default="0.0" name="totalContactArea" no="54"
      pairwise="false" typ="double"/>
    <biomechanicalProperty default="0.0" name="contactAreaInnerEye"
      no="55" pairwise="false" typ="double"/>
    <biomechanicalProperty default="0.0" name="length" no="56"
      pairwise="false" typ="double"/>
    <biomechanicalProperty default="0.0" name="adhesionMembrane" no="57"
      pairwise="false" typ="double"/>
    <biomechanicalProperty default="0.0" name="average_overlap" no="58"
      pairwise="false" typ="double"/>
    <biomechanicalProperty default="0.0" name="eyeGrowthMode" no="59"
      pairwise="false" typ="double"/>
  </biomechanicalProperties>
  <methods>
    <method name="cell_coloring"/>
    <method name="bw_coloring"/>
    <method name="clonal_color"/>
    <method name="clonal_color_2"/>
    <method name="proliferation_decision"/>
    <method name="cell_division"/>
    <method name="division_params"/>
    <method name="division_params_ventral_circ_bias"/>
    <method name="division_axes_scan"/>
    <method name="brdU_idU"/>
    <method name="clonal_color_3"/>
    <method name="is_in_ventral_sector"/>
  </methods>
  <end/>
</transform>
