# Supplementary material for: Retinal stem cells modulate proliferative parameters to coordinate post-embryonic morphogenesis in the eye of fish
Source: eLife. 2019 Mar 26;8:e42646. doi: 10.7554/eLife.42646 (PMC6486154; doi:10.7554/eLife.42646)
Supplement: Supplementary file 2. — Model project file that can be imported in EPISIM Modeller to visualize the cell behavioral logic implemented in the model described in this work. [file elife-42646-supp2.zip › Tsingos2019_Fish_Retina/xml/brdU_idU.xml]

<?xml version="1.0" encoding="ISO-8859-1"?>
<transform xmlns:xi="http://www.w3.org/2001/XInclude">
  <model id="15390969035995" isSubmodel="true" name="brdU_idU" startid="592">
    <condition id="592">
      <conditionexpression>
        <property default="0" fromneighbour="false" maximum="P_INF"
          maxvalue="false" minimum="0" minvalue="false"
          name="simstep_counter" typ="int"/>
        <sign value=">="/>
        <globalsimparameter fromneighbour="false" name="brdU_start"
          typ="double" value="50.0"/>
        <sign value="&amp;&amp;"/>
        <property default="0" fromneighbour="false" maximum="P_INF"
          maxvalue="false" minimum="0" minvalue="false"
          name="simstep_counter" typ="int"/>
        <sign value="&lt;="/>
        <sign value="("/>
        <globalsimparameter fromneighbour="false" name="brdU_start"
          typ="double" value="50.0"/>
        <sign value="+"/>
        <globalsimparameter fromneighbour="false" name="pulse"
          typ="double" value="30.0"/>
        <sign value=")"/>
      </conditionexpression>
      <condtrue id="594" targetid="595"/>
      <condfalse id="596" targetid="597"/>
    </condition>
    <action id="595" targetid="597">
      <act>
        <assignment>
          <variable>
            <property default="0" fromneighbour="false" maximum="100.0"
              maxvalue="false" minimum="0.0" minvalue="false"
              name="brdU" typ="double"/>
          </variable>
          <value>
            <property default="0" fromneighbour="false" maximum="100.0"
              maxvalue="false" minimum="0.0" minvalue="false"
              name="brdU" typ="double"/>
            <sign value="+"/>
            <number value="100"/>
          </value>
        </assignment>
      </act>
    </action>
    <connectionPoint end="603" id="597" targetid="604"/>
    <condition id="604">
      <conditionexpression>
        <property default="0" fromneighbour="false" maximum="P_INF"
          maxvalue="false" minimum="0" minvalue="false"
          name="simstep_counter" typ="int"/>
        <sign value=">="/>
        <globalsimparameter fromneighbour="false" name="idU_start"
          typ="double" value="150.0"/>
        <sign value="&amp;&amp;"/>
        <property default="0" fromneighbour="false" maximum="P_INF"
          maxvalue="false" minimum="0" minvalue="false"
          name="simstep_counter" typ="int"/>
        <sign value="&lt;="/>
        <sign value="("/>
        <globalsimparameter fromneighbour="false" name="idU_start"
          typ="double" value="150.0"/>
        <sign value="+"/>
        <globalsimparameter fromneighbour="false" name="pulse"
          typ="double" value="30.0"/>
        <sign value=")"/>
      </conditionexpression>
      <condtrue id="608" targetid="609"/>
      <condfalse id="610" targetid="611"/>
    </condition>
    <action id="609" targetid="611">
      <act>
        <assignment>
          <variable>
            <property default="0" fromneighbour="false" maximum="100.0"
              maxvalue="false" minimum="0.0" minvalue="false" name="idU" typ="double"/>
          </variable>
          <value>
            <property default="0" fromneighbour="false" maximum="100.0"
              maxvalue="false" minimum="0.0" minvalue="false" name="idU" typ="double"/>
            <sign value="+"/>
            <number value="100"/>
          </value>
        </assignment>
      </act>
    </action>
    <connectionPoint end="603" id="611" targetid="618"/>
    <condition id="618">
      <conditionexpression>
        <property default="0" fromneighbour="false" maximum="P_INF"
          maxvalue="false" minimum="0" minvalue="false"
          name="simstep_counter" typ="int"/>
        <sign value=">="/>
        <globalsimparameter fromneighbour="false" name="brdU_start2"
          typ="double" value="500.0"/>
        <sign value="&amp;&amp;"/>
        <property default="0" fromneighbour="false" maximum="P_INF"
          maxvalue="false" minimum="0" minvalue="false"
          name="simstep_counter" typ="int"/>
        <sign value="&lt;="/>
        <sign value="("/>
        <globalsimparameter fromneighbour="false" name="brdU_start2"
          typ="double" value="500.0"/>
        <sign value="+"/>
        <globalsimparameter fromneighbour="false" name="pulse"
          typ="double" value="30.0"/>
        <sign value=")"/>
      </conditionexpression>
      <condtrue id="622" targetid="623"/>
      <condfalse id="624" targetid="625"/>
    </condition>
    <action id="623" targetid="625">
      <act>
        <assignment>
          <variable>
            <property default="0" fromneighbour="false" maximum="100.0"
              maxvalue="false" minimum="0.0" minvalue="false"
              name="brdU" typ="double"/>
          </variable>
          <value>
            <property default="0" fromneighbour="false" maximum="100.0"
              maxvalue="false" minimum="0.0" minvalue="false"
              name="brdU" typ="double"/>
            <sign value="+"/>
            <number value="100"/>
          </value>
        </assignment>
      </act>
    </action>
    <connectionPoint end="603" id="625" targetid="632"/>
    <condition id="632">
      <conditionexpression>
        <property default="0" fromneighbour="false" maximum="P_INF"
          maxvalue="false" minimum="0" minvalue="false"
          name="simstep_counter" typ="int"/>
        <sign value=">="/>
        <globalsimparameter fromneighbour="false" name="idU_start2"
          typ="double" value="1000.0"/>
        <sign value="&amp;&amp;"/>
        <property default="0" fromneighbour="false" maximum="P_INF"
          maxvalue="false" minimum="0" minvalue="false"
          name="simstep_counter" typ="int"/>
        <sign value="&lt;="/>
        <sign value="("/>
        <globalsimparameter fromneighbour="false" name="idU_start2"
          typ="double" value="1000.0"/>
        <sign value="+"/>
        <globalsimparameter fromneighbour="false" name="pulse"
          typ="double" value="30.0"/>
        <sign value=")"/>
      </conditionexpression>
      <condtrue id="636" targetid="637"/>
      <condfalse id="638" targetid="603"/>
    </condition>
    <action id="637" targetid="603">
      <act>
        <assignment>
          <variable>
            <property default="0" fromneighbour="false" maximum="100.0"
              maxvalue="false" minimum="0.0" minvalue="false" name="idU" typ="double"/>
          </variable>
          <value>
            <property default="0" fromneighbour="false" maximum="100.0"
              maxvalue="false" minimum="0.0" minvalue="false" name="idU" typ="double"/>
            <sign value="+"/>
            <number value="100"/>
          </value>
        </assignment>
      </act>
    </action>
    <connectionPoint end="603" id="603" targetid="-1"/>
  </model>
</transform>
