# Supplementary material for: Retinal stem cells modulate proliferative parameters to coordinate post-embryonic morphogenesis in the eye of fish
Source: eLife. 2019 Mar 26;8:e42646. doi: 10.7554/eLife.42646 (PMC6486154; doi:10.7554/eLife.42646)
Supplement: Supplementary file 2. — Model project file that can be imported in EPISIM Modeller to visualize the cell behavioral logic implemented in the model described in this work. [file elife-42646-supp2.zip › Tsingos2019_Fish_Retina/xml/bw_coloring.xml]

<?xml version="1.0" encoding="ISO-8859-1"?>
<transform xmlns:xi="http://www.w3.org/2001/XInclude">
  <model id="14641003081390" isSubmodel="true" name="bw_coloring" startid="146">
    <choice id="146">
      <choiceconditionelement>
        <globalsimparameter fromneighbour="false" name="cellColorMode"
          typ="int" value="1"/>
      </choiceconditionelement>
      <default id="148" targetid="149" value="default"/>
      <case id="150" targetid="149">
        <number value="5"/>
      </case>
      <case id="152" targetid="153">
        <number value="6"/>
      </case>
      <case id="154" targetid="155">
        <number value="7"/>
      </case>
    </choice>
    <connectionPoint end="158" id="149" targetid="159"/>
    <condition id="153">
      <conditionexpression>
        <property default="0" fromneighbour="false" maximum="P_INF"
          maxvalue="false" minimum="N_INF" minvalue="false"
          name="clone_r2" typ="int"/>
        <sign value="=="/>
        <number value="0"/>
        <sign value="&amp;&amp;"/>
        <property default="0" fromneighbour="false" maximum="P_INF"
          maxvalue="false" minimum="N_INF" minvalue="false"
          name="clone_g2" typ="int"/>
        <sign value="=="/>
        <number value="168"/>
        <sign value="&amp;&amp;"/>
        <property default="0" fromneighbour="false" maximum="P_INF"
          maxvalue="false" minimum="N_INF" minvalue="false"
          name="clone_b2" typ="int"/>
        <sign value="=="/>
        <number value="21"/>
      </conditionexpression>
      <condtrue id="163" targetid="164"/>
      <condfalse id="165" targetid="166"/>
    </condition>
    <condition id="155">
      <conditionexpression>
        <property default="0" fromneighbour="false" maximum="P_INF"
          maxvalue="false" minimum="N_INF" minvalue="false"
          name="clone_r3" typ="double"/>
        <sign value="=="/>
        <number value="0"/>
        <sign value="&amp;&amp;"/>
        <property default="0" fromneighbour="false" maximum="P_INF"
          maxvalue="false" minimum="N_INF" minvalue="false"
          name="clone_g3" typ="double"/>
        <sign value="=="/>
        <number value="168"/>
        <sign value="&amp;&amp;"/>
        <property default="0" fromneighbour="false" maximum="P_INF"
          maxvalue="false" minimum="N_INF" minvalue="false"
          name="clone_b3" typ="double"/>
        <sign value="=="/>
        <number value="21"/>
      </conditionexpression>
      <condtrue id="169" targetid="164"/>
      <condfalse id="171" targetid="172"/>
    </condition>
    <condition id="159">
      <conditionexpression>
        <property default="0" fromneighbour="false" maximum="P_INF"
          maxvalue="false" minimum="N_INF" minvalue="false"
          name="clone_r" typ="int"/>
        <sign value="=="/>
        <number value="0"/>
        <sign value="&amp;&amp;"/>
        <property default="0" fromneighbour="false" maximum="P_INF"
          maxvalue="false" minimum="N_INF" minvalue="false"
          name="clone_g" typ="int"/>
        <sign value="=="/>
        <number value="168"/>
        <sign value="&amp;&amp;"/>
        <property default="0" fromneighbour="false" maximum="P_INF"
          maxvalue="false" minimum="N_INF" minvalue="false"
          name="clone_b" typ="int"/>
        <sign value="=="/>
        <number value="21"/>
      </conditionexpression>
      <condtrue id="175" targetid="164"/>
      <condfalse id="177" targetid="178"/>
    </condition>
    <connectionPoint end="158" id="164" targetid="182"/>
    <condition id="166">
      <conditionexpression>
        <property default="0" fromneighbour="false" maximum="P_INF"
          maxvalue="false" minimum="N_INF" minvalue="false"
          name="clone_r2" typ="int"/>
        <sign value=">"/>
        <number value="255"/>
        <sign value="*"/>
        <globalsimparameter fromneighbour="false"
          name="bw_coloring_percent" typ="double" value="0.2"/>
      </conditionexpression>
      <condtrue id="185" targetid="186"/>
      <condfalse id="187" targetid="188"/>
    </condition>
    <condition id="172">
      <conditionexpression>
        <property default="0" fromneighbour="false" maximum="P_INF"
          maxvalue="false" minimum="N_INF" minvalue="false"
          name="clone_r3" typ="double"/>
        <sign value=">"/>
        <number value="255"/>
        <sign value="*"/>
        <globalsimparameter fromneighbour="false"
          name="bw_coloring_percent" typ="double" value="0.2"/>
      </conditionexpression>
      <condtrue id="192" targetid="186"/>
      <condfalse id="194" targetid="188"/>
    </condition>
    <condition id="178">
      <conditionexpression>
        <property default="0" fromneighbour="false" maximum="P_INF"
          maxvalue="false" minimum="N_INF" minvalue="false"
          name="clone_r" typ="int"/>
        <sign value=">"/>
        <number value="255"/>
        <sign value="*"/>
        <globalsimparameter fromneighbour="false"
          name="bw_coloring_percent" typ="double" value="0.2"/>
      </conditionexpression>
      <condtrue id="199" targetid="186"/>
      <condfalse id="201" targetid="188"/>
    </condition>
    <condition id="182">
      <conditionexpression>
        <globalsimparameter fromneighbour="false"
          name="random_color_pre_induction" typ="boolean" value="false"/>
        <sign value="=="/>
        <bool value="true"/>
      </conditionexpression>
      <condtrue id="205" targetid="206"/>
      <condfalse id="207" targetid="208"/>
    </condition>
    <connectionPoint end="158" id="186" targetid="212"/>
    <connectionPoint end="158" id="188" targetid="216"/>
    <probabilitychoice id="206">
      <probability id="223" targetid="188">
        <number value="0.5"/>
      </probability>
      <probability id="225" targetid="186">
        <number value="0.5"/>
      </probability>
    </probabilitychoice>
    <action id="208" targetid="158">
      <act>
        <assignment>
          <variable>
            <property default="255" fromneighbour="false" maximum="255"
              maxvalue="false" minimum="0" minvalue="false"
              name="colorR" typ="int"/>
          </variable>
          <value>
            <number value="127"/>
          </value>
        </assignment>
      </act>
      <act>
        <assignment>
          <variable>
            <property default="255" fromneighbour="false" maximum="255"
              maxvalue="false" minimum="0" minvalue="false"
              name="colorG" typ="int"/>
          </variable>
          <value>
            <number value="127"/>
          </value>
        </assignment>
      </act>
      <act>
        <assignment>
          <variable>
            <property default="255" fromneighbour="false" maximum="255"
              maxvalue="false" minimum="0" minvalue="false"
              name="colorB" typ="int"/>
          </variable>
          <value>
            <number value="127"/>
          </value>
        </assignment>
      </act>
    </action>
    <action id="212" targetid="158">
      <act>
        <assignment>
          <variable>
            <property default="255" fromneighbour="false" maximum="255"
              maxvalue="false" minimum="0" minvalue="false"
              name="colorR" typ="int"/>
          </variable>
          <value>
            <number value="0"/>
          </value>
        </assignment>
      </act>
      <act>
        <assignment>
          <variable>
            <property default="255" fromneighbour="false" maximum="255"
              maxvalue="false" minimum="0" minvalue="false"
              name="colorG" typ="int"/>
          </variable>
          <value>
            <number value="0"/>
          </value>
        </assignment>
      </act>
      <act>
        <assignment>
          <variable>
            <property default="255" fromneighbour="false" maximum="255"
              maxvalue="false" minimum="0" minvalue="false"
              name="colorB" typ="int"/>
          </variable>
          <value>
            <number value="0"/>
          </value>
        </assignment>
      </act>
    </action>
    <action id="216" targetid="158">
      <act>
        <assignment>
          <variable>
            <property default="255" fromneighbour="false" maximum="255"
              maxvalue="false" minimum="0" minvalue="false"
              name="colorR" typ="int"/>
          </variable>
          <value>
            <number value="255"/>
          </value>
        </assignment>
      </act>
      <act>
        <assignment>
          <variable>
            <property default="255" fromneighbour="false" maximum="255"
              maxvalue="false" minimum="0" minvalue="false"
              name="colorG" typ="int"/>
          </variable>
          <value>
            <number value="255"/>
          </value>
        </assignment>
      </act>
      <act>
        <assignment>
          <variable>
            <property default="255" fromneighbour="false" maximum="255"
              maxvalue="false" minimum="0" minvalue="false"
              name="colorB" typ="int"/>
          </variable>
          <value>
            <number value="255"/>
          </value>
        </assignment>
      </act>
    </action>
    <connectionPoint end="158" id="158" targetid="-1"/>
  </model>
</transform>
