# Supplementary material for: Retinal stem cells modulate proliferative parameters to coordinate post-embryonic morphogenesis in the eye of fish
Source: eLife. 2019 Mar 26;8:e42646. doi: 10.7554/eLife.42646 (PMC6486154; doi:10.7554/eLife.42646)
Supplement: Supplementary file 2. — Model project file that can be imported in EPISIM Modeller to visualize the cell behavioral logic implemented in the model described in this work. [file elife-42646-supp2.zip › Tsingos2019_Fish_Retina/xml/cell_coloring.xml]

<?xml version="1.0" encoding="ISO-8859-1"?>
<transform xmlns:xi="http://www.w3.org/2001/XInclude">
  <model id="14236708389220" isSubmodel="true" name="cell_coloring" startid="78">
    <choice id="78">
      <choiceconditionelement>
        <globalsimparameter fromneighbour="false" name="cellColorMode"
          typ="int" value="1"/>
      </choiceconditionelement>
      <default id="80" targetid="81" value="default"/>
      <case id="82" targetid="81">
        <number value="1"/>
      </case>
      <case id="84" targetid="85">
        <number value="2"/>
      </case>
      <case id="86" targetid="87">
        <number value="3"/>
      </case>
      <case id="88" targetid="89">
        <number value="4"/>
      </case>
      <case id="90" targetid="91">
        <number value="5"/>
      </case>
      <case id="92" targetid="91">
        <number value="6"/>
      </case>
      <case id="94" targetid="91">
        <number value="7"/>
      </case>
      <case id="96" targetid="97">
        <number value="8"/>
      </case>
    </choice>
    <connectionPoint end="100" id="81" targetid="101"/>
    <action id="85" targetid="100">
      <act>
        <assignment>
          <variable>
            <property default="255" fromneighbour="false" maximum="255"
              maxvalue="false" minimum="0" minvalue="false"
              name="colorR" typ="int"/>
          </variable>
          <value>
            <property default="0" fromneighbour="false" maximum="P_INF"
              maxvalue="false" minimum="N_INF" minvalue="false"
              name="clone_r2" typ="int"/>
          </value>
        </assignment>
      </act>
      <act>
        <assignment>
          <variable>
            <property default="255" fromneighbour="false" maximum="255"
              maxvalue="false" minimum="0" minvalue="false"
              name="colorG" typ="int"/>
          </variable>
          <value>
            <property default="0" fromneighbour="false" maximum="P_INF"
              maxvalue="false" minimum="N_INF" minvalue="false"
              name="clone_g2" typ="int"/>
          </value>
        </assignment>
      </act>
      <act>
        <assignment>
          <variable>
            <property default="255" fromneighbour="false" maximum="255"
              maxvalue="false" minimum="0" minvalue="false"
              name="colorB" typ="int"/>
          </variable>
          <value>
            <property default="0" fromneighbour="false" maximum="P_INF"
              maxvalue="false" minimum="N_INF" minvalue="false"
              name="clone_b2" typ="int"/>
          </value>
        </assignment>
      </act>
    </action>
    <action id="87" targetid="100">
      <act>
        <assignment>
          <variable>
            <property default="255" fromneighbour="false" maximum="255"
              maxvalue="false" minimum="0" minvalue="false"
              name="colorR" typ="int"/>
          </variable>
          <value>
            <property default="0" fromneighbour="false" maximum="P_INF"
              maxvalue="false" minimum="N_INF" minvalue="false"
              name="clone_r3" typ="double"/>
          </value>
        </assignment>
      </act>
      <act>
        <assignment>
          <variable>
            <property default="255" fromneighbour="false" maximum="255"
              maxvalue="false" minimum="0" minvalue="false"
              name="colorG" typ="int"/>
          </variable>
          <value>
            <property default="0" fromneighbour="false" maximum="P_INF"
              maxvalue="false" minimum="N_INF" minvalue="false"
              name="clone_g3" typ="double"/>
          </value>
        </assignment>
      </act>
      <act>
        <assignment>
          <variable>
            <property default="255" fromneighbour="false" maximum="255"
              maxvalue="false" minimum="0" minvalue="false"
              name="colorB" typ="int"/>
          </variable>
          <value>
            <property default="0" fromneighbour="false" maximum="P_INF"
              maxvalue="false" minimum="N_INF" minvalue="false"
              name="clone_b3" typ="double"/>
          </value>
        </assignment>
      </act>
    </action>
    <condition id="89">
      <conditionexpression>
        <property default="false" fromneighbour="false" maximum="P_INF"
          maxvalue="false" minimum="N_INF" minvalue="false"
          name="ventral" typ="boolean"/>
        <sign value="=="/>
        <bool value="true"/>
      </conditionexpression>
      <condtrue id="111" targetid="112"/>
      <condfalse id="113" targetid="114"/>
    </condition>
    <connectionPoint end="100" id="91" targetid="118"/>
    <action id="97" targetid="100">
      <act>
        <assignment>
          <variable>
            <property default="255" fromneighbour="false" maximum="255"
              maxvalue="false" minimum="0" minvalue="false"
              name="colorR" typ="int"/>
          </variable>
          <value>
            <number value="255"/>
            <sign value="*"/>
            <sign value="("/>
            <property default="0" fromneighbour="false" maximum="100.0"
              maxvalue="false" minimum="0.0" minvalue="false"
              name="brdU" typ="double"/>
            <sign value="/"/>
            <number value="100"/>
            <sign value=")"/>
          </value>
        </assignment>
      </act>
      <act>
        <assignment>
          <variable>
            <property default="255" fromneighbour="false" maximum="255"
              maxvalue="false" minimum="0" minvalue="false"
              name="colorG" typ="int"/>
          </variable>
          <value>
            <number value="0"/>
          </value>
        </assignment>
      </act>
      <act>
        <assignment>
          <variable>
            <property default="255" fromneighbour="false" maximum="255"
              maxvalue="false" minimum="0" minvalue="false"
              name="colorB" typ="int"/>
          </variable>
          <value>
            <number value="255"/>
            <sign value="*"/>
            <sign value="("/>
            <property default="0" fromneighbour="false" maximum="100.0"
              maxvalue="false" minimum="0.0" minvalue="false" name="idU" typ="double"/>
            <sign value="/"/>
            <number value="100"/>
            <sign value=")"/>
          </value>
        </assignment>
      </act>
    </action>
    <action id="101" targetid="100">
      <act>
        <assignment>
          <variable>
            <property default="255" fromneighbour="false" maximum="255"
              maxvalue="false" minimum="0" minvalue="false"
              name="colorR" typ="int"/>
          </variable>
          <value>
            <property default="0" fromneighbour="false" maximum="P_INF"
              maxvalue="false" minimum="N_INF" minvalue="false"
              name="clone_r" typ="int"/>
          </value>
        </assignment>
      </act>
      <act>
        <assignment>
          <variable>
            <property default="255" fromneighbour="false" maximum="255"
              maxvalue="false" minimum="0" minvalue="false"
              name="colorG" typ="int"/>
          </variable>
          <value>
            <property default="0" fromneighbour="false" maximum="P_INF"
              maxvalue="false" minimum="N_INF" minvalue="false"
              name="clone_g" typ="int"/>
          </value>
        </assignment>
      </act>
      <act>
        <assignment>
          <variable>
            <property default="255" fromneighbour="false" maximum="255"
              maxvalue="false" minimum="0" minvalue="false"
              name="colorB" typ="int"/>
          </variable>
          <value>
            <property default="0" fromneighbour="false" maximum="P_INF"
              maxvalue="false" minimum="N_INF" minvalue="false"
              name="clone_b" typ="int"/>
          </value>
        </assignment>
      </act>
    </action>
    <connectionPoint end="100" id="100" targetid="-1"/>
    <action id="112" targetid="100">
      <act>
        <assignment>
          <variable>
            <property default="255" fromneighbour="false" maximum="255"
              maxvalue="false" minimum="0" minvalue="false"
              name="colorR" typ="int"/>
          </variable>
          <value>
            <number value="255"/>
          </value>
        </assignment>
      </act>
      <act>
        <assignment>
          <variable>
            <property default="255" fromneighbour="false" maximum="255"
              maxvalue="false" minimum="0" minvalue="false"
              name="colorG" typ="int"/>
          </variable>
          <value>
            <number value="0"/>
          </value>
        </assignment>
      </act>
      <act>
        <assignment>
          <variable>
            <property default="255" fromneighbour="false" maximum="255"
              maxvalue="false" minimum="0" minvalue="false"
              name="colorB" typ="int"/>
          </variable>
          <value>
            <number value="0"/>
          </value>
        </assignment>
      </act>
    </action>
    <action id="114" targetid="100">
      <act>
        <assignment>
          <variable>
            <property default="255" fromneighbour="false" maximum="255"
              maxvalue="false" minimum="0" minvalue="false"
              name="colorR" typ="int"/>
          </variable>
          <value>
            <number value="75"/>
          </value>
        </assignment>
      </act>
      <act>
        <assignment>
          <variable>
            <property default="255" fromneighbour="false" maximum="255"
              maxvalue="false" minimum="0" minvalue="false"
              name="colorG" typ="int"/>
          </variable>
          <value>
            <number value="75"/>
          </value>
        </assignment>
      </act>
      <act>
        <assignment>
          <variable>
            <property default="255" fromneighbour="false" maximum="255"
              maxvalue="false" minimum="0" minvalue="false"
              name="colorB" typ="int"/>
          </variable>
          <value>
            <number value="75"/>
          </value>
        </assignment>
      </act>
    </action>
    <submodel filename="bw_coloring" id="118" modelid="14641003081390" targetid="100">
      <xi:include href="file:///C:/Users/ET/Desktop/EPISIM/EPISIM Modeller/workspace/Tsingos2019_Fish_Retina/xml/bw_coloring.xml"/>
    </submodel>
  </model>
</transform>
