# Supplementary material for: Retinal stem cells modulate proliferative parameters to coordinate post-embryonic morphogenesis in the eye of fish
Source: eLife. 2019 Mar 26;8:e42646. doi: 10.7554/eLife.42646 (PMC6486154; doi:10.7554/eLife.42646)
Supplement: Supplementary file 2. — Model project file that can be imported in EPISIM Modeller to visualize the cell behavioral logic implemented in the model described in this work. [file elife-42646-supp2.zip › Tsingos2019_Fish_Retina/xml/cell_division.xml]

<?xml version="1.0" encoding="ISO-8859-1"?>
<transform xmlns:xi="http://www.w3.org/2001/XInclude">
  <model id="14318644402020" isSubmodel="true" name="cell_division" startid="414">
    <choice id="414">
      <choiceconditionelement>
        <globalsimparameter fromneighbour="false"
          name="division_axis_mode" typ="int" value="0"/>
      </choiceconditionelement>
      <default id="416" targetid="417" value="default"/>
      <case id="418" targetid="419">
        <number value="2"/>
      </case>
      <case id="420" targetid="421">
        <number value="3"/>
      </case>
    </choice>
    <connectionPoint end="424" id="417" targetid="425"/>
    <condition id="419">
      <conditionexpression>
        <globalsimparameter fromneighbour="false"
          name="ventral_circumferential_bias" typ="boolean" value="false"/>
        <sign value="=="/>
        <bool value="true"/>
      </conditionexpression>
      <condtrue id="428" targetid="429"/>
      <condfalse id="430" targetid="417"/>
    </condition>
    <submodel filename="division_axes_scan" id="421"
      modelid="154714345399722" targetid="434">
      <xi:include href="file:///C:/Users/ET/Desktop/EPISIM/EPISIM Modeller/workspace/Tsingos2019_Fish_Retina/xml/division_axes_scan.xml"/>
    </submodel>
    <submodel filename="division_params" id="425"
      modelid="1440067533340271" targetid="434">
      <xi:include href="file:///C:/Users/ET/Desktop/EPISIM/EPISIM Modeller/workspace/Tsingos2019_Fish_Retina/xml/division_params.xml"/>
    </submodel>
    <condition id="429">
      <conditionexpression>
        <property default="false" fromneighbour="false" maximum="P_INF"
          maxvalue="false" minimum="N_INF" minvalue="false"
          name="ventral" typ="boolean"/>
        <sign value="=="/>
        <bool value="true"/>
      </conditionexpression>
      <condtrue id="440" targetid="441"/>
      <condfalse id="442" targetid="417"/>
    </condition>
    <connectionPoint end="424" id="434" targetid="448"/>
    <submodel filename="division_params_ventral_circ_bias" id="441"
      modelid="144887777564718" targetid="434">
      <xi:include href="file:///C:/Users/ET/Desktop/EPISIM/EPISIM Modeller/workspace/Tsingos2019_Fish_Retina/xml/division_params_ventral_circ_bias.xml"/>
    </submodel>
    <condition id="448">
      <conditionexpression>
        <property default="100000" fromneighbour="false" maximum="P_INF"
          maxvalue="false" minimum="0" minvalue="false"
          name="timeSinceDivision" typ="int"/>
        <sign value=">"/>
        <number value="100000"/>
      </conditionexpression>
      <condtrue id="456" targetid="457"/>
      <condfalse id="458" targetid="459"/>
    </condition>
    <action id="457" targetid="463">
      <act>
        <assignment>
          <variable>
            <property default="-99" fromneighbour="false"
              maximum="P_INF" maxvalue="false" minimum="N_INF"
              minvalue="false" name="division_interval" typ="int"/>
          </variable>
          <value>
            <property default="0" fromneighbour="false" maximum="P_INF"
              maxvalue="false" minimum="0.0" minvalue="false" name="age" typ="double"/>
          </value>
        </assignment>
      </act>
      <act>
        <assignment>
          <variable>
            <property default="-99" fromneighbour="false"
              maximum="P_INF" maxvalue="false" minimum="N_INF"
              minvalue="false" name="division_events" typ="int"/>
          </variable>
          <value>
            <number value="1"/>
          </value>
        </assignment>
      </act>
    </action>
    <action id="459" targetid="463">
      <act>
        <assignment>
          <variable>
            <property default="-99" fromneighbour="false"
              maximum="P_INF" maxvalue="false" minimum="N_INF"
              minvalue="false" name="division_interval" typ="int"/>
          </variable>
          <value>
            <property default="100000" fromneighbour="false"
              maximum="P_INF" maxvalue="false" minimum="0"
              minvalue="false" name="timeSinceDivision" typ="int"/>
          </value>
        </assignment>
      </act>
      <act>
        <assignment>
          <variable>
            <property default="-99" fromneighbour="false"
              maximum="P_INF" maxvalue="false" minimum="N_INF"
              minvalue="false" name="division_events" typ="int"/>
          </variable>
          <value>
            <property default="-99" fromneighbour="false"
              maximum="P_INF" maxvalue="false" minimum="N_INF"
              minvalue="false" name="division_events" typ="int"/>
            <sign value="+"/>
            <number value="1"/>
          </value>
        </assignment>
      </act>
    </action>
    <connectionPoint end="424" id="463" targetid="470"/>
    <action id="470" targetid="424">
      <act>
        <newcell>
          <initvalue>
            <variable>
              <cellTypeIdentifier fromneighbour="false" name="cellType"/>
            </variable>
            <value>
              <cellType fromneighbour="false" name="CT_Default"/>
            </value>
          </initvalue>
          <initvalue>
            <variable>
              <diffLevelIdentifier fromneighbour="false" name="diffLevel"/>
            </variable>
            <value>
              <diffLevelIdentifier fromneighbour="false" name="diffLevel"/>
            </value>
          </initvalue>
          <initvalue>
            <variable>
              <biomechanicalProperty default="0.0" fromneighbour="false"
                name="width" pairwise="false" typ="double"/>
            </variable>
            <value>
              <constant fromneighbour="false" name="WIDTH_DEFAULT"
                typ="double" value="7.0"/>
            </value>
          </initvalue>
          <initvalue>
            <variable>
              <biomechanicalProperty default="0.0" fromneighbour="false"
                name="height" pairwise="false" typ="double"/>
            </variable>
            <value>
              <constant fromneighbour="false" name="HEIGHT_DEFAULT"
                typ="double" value="7.0"/>
            </value>
          </initvalue>
          <initvalue>
            <variable>
              <biomechanicalProperty default="0.0" fromneighbour="false"
                name="length" pairwise="false" typ="double"/>
            </variable>
            <value>
              <constant fromneighbour="false" name="LENGTH_DEFAULT"
                typ="double" value="7.0"/>
            </value>
          </initvalue>
          <initvalue>
            <variable>
              <property default="-1" fromneighbour="false"
                maximum="P_INF" maxvalue="false" minimum="N_INF"
                minvalue="false" name="clonal_ID" typ="int"/>
            </variable>
            <value>
              <property default="-1" fromneighbour="false"
                maximum="P_INF" maxvalue="false" minimum="N_INF"
                minvalue="false" name="clonal_ID" typ="int"/>
            </value>
          </initvalue>
          <initvalue>
            <variable>
              <property default="0" fromneighbour="false"
                maximum="P_INF" maxvalue="false" minimum="N_INF"
                minvalue="false" name="clone_r" typ="int"/>
            </variable>
            <value>
              <property default="0" fromneighbour="false"
                maximum="P_INF" maxvalue="false" minimum="N_INF"
                minvalue="false" name="clone_r" typ="int"/>
            </value>
          </initvalue>
          <initvalue>
            <variable>
              <property default="0" fromneighbour="false"
                maximum="P_INF" maxvalue="false" minimum="N_INF"
                minvalue="false" name="clone_g" typ="int"/>
            </variable>
            <value>
              <property default="0" fromneighbour="false"
                maximum="P_INF" maxvalue="false" minimum="N_INF"
                minvalue="false" name="clone_g" typ="int"/>
            </value>
          </initvalue>
          <initvalue>
            <variable>
              <property default="0" fromneighbour="false"
                maximum="P_INF" maxvalue="false" minimum="N_INF"
                minvalue="false" name="clone_b" typ="int"/>
            </variable>
            <value>
              <property default="0" fromneighbour="false"
                maximum="P_INF" maxvalue="false" minimum="N_INF"
                minvalue="false" name="clone_b" typ="int"/>
            </value>
          </initvalue>
          <initvalue>
            <variable>
              <property default="false" fromneighbour="false"
                maximum="P_INF" maxvalue="false" minimum="N_INF"
                minvalue="false" name="color_set" typ="boolean"/>
            </variable>
            <value>
              <property default="false" fromneighbour="false"
                maximum="P_INF" maxvalue="false" minimum="N_INF"
                minvalue="false" name="color_set" typ="boolean"/>
            </value>
          </initvalue>
          <initvalue>
            <variable>
              <property default="0" fromneighbour="false"
                maximum="P_INF" maxvalue="false" minimum="N_INF"
                minvalue="false" name="clone_r2" typ="int"/>
            </variable>
            <value>
              <property default="0" fromneighbour="false"
                maximum="P_INF" maxvalue="false" minimum="N_INF"
                minvalue="false" name="clone_r2" typ="int"/>
            </value>
          </initvalue>
          <initvalue>
            <variable>
              <property default="0" fromneighbour="false"
                maximum="P_INF" maxvalue="false" minimum="N_INF"
                minvalue="false" name="clone_g2" typ="int"/>
            </variable>
            <value>
              <property default="0" fromneighbour="false"
                maximum="P_INF" maxvalue="false" minimum="N_INF"
                minvalue="false" name="clone_g2" typ="int"/>
            </value>
          </initvalue>
          <initvalue>
            <variable>
              <property default="0" fromneighbour="false"
                maximum="P_INF" maxvalue="false" minimum="N_INF"
                minvalue="false" name="clone_b2" typ="int"/>
            </variable>
            <value>
              <property default="0" fromneighbour="false"
                maximum="P_INF" maxvalue="false" minimum="N_INF"
                minvalue="false" name="clone_b2" typ="int"/>
            </value>
          </initvalue>
          <initvalue>
            <variable>
              <property default="false" fromneighbour="false"
                maximum="P_INF" maxvalue="false" minimum="N_INF"
                minvalue="false" name="color_set2" typ="boolean"/>
            </variable>
            <value>
              <property default="false" fromneighbour="false"
                maximum="P_INF" maxvalue="false" minimum="N_INF"
                minvalue="false" name="color_set2" typ="boolean"/>
            </value>
          </initvalue>
          <initvalue>
            <variable>
              <property default="-1" fromneighbour="false"
                maximum="P_INF" maxvalue="false" minimum="N_INF"
                minvalue="false" name="clonal_ID2" typ="int"/>
            </variable>
            <value>
              <property default="-1" fromneighbour="false"
                maximum="P_INF" maxvalue="false" minimum="N_INF"
                minvalue="false" name="clonal_ID2" typ="int"/>
            </value>
          </initvalue>
          <initvalue>
            <variable>
              <property default="-99" fromneighbour="false"
                maximum="P_INF" maxvalue="false" minimum="N_INF"
                minvalue="false" name="x_at_lateInd" typ="double"/>
            </variable>
            <value>
              <property default="-99" fromneighbour="false"
                maximum="P_INF" maxvalue="false" minimum="N_INF"
                minvalue="false" name="x_at_lateInd" typ="double"/>
            </value>
          </initvalue>
          <initvalue>
            <variable>
              <property default="0" fromneighbour="false"
                maximum="P_INF" maxvalue="false" minimum="N_INF"
                minvalue="false" name="clone_r3" typ="double"/>
            </variable>
            <value>
              <property default="0" fromneighbour="false"
                maximum="P_INF" maxvalue="false" minimum="N_INF"
                minvalue="false" name="clone_r3" typ="double"/>
            </value>
          </initvalue>
          <initvalue>
            <variable>
              <property default="0" fromneighbour="false"
                maximum="P_INF" maxvalue="false" minimum="N_INF"
                minvalue="false" name="clone_g3" typ="double"/>
            </variable>
            <value>
              <property default="0" fromneighbour="false"
                maximum="P_INF" maxvalue="false" minimum="N_INF"
                minvalue="false" name="clone_g3" typ="double"/>
            </value>
          </initvalue>
          <initvalue>
            <variable>
              <property default="0" fromneighbour="false"
                maximum="P_INF" maxvalue="false" minimum="N_INF"
                minvalue="false" name="clone_b3" typ="double"/>
            </variable>
            <value>
              <property default="0" fromneighbour="false"
                maximum="P_INF" maxvalue="false" minimum="N_INF"
                minvalue="false" name="clone_b3" typ="double"/>
            </value>
          </initvalue>
          <initvalue>
            <variable>
              <property default="false" fromneighbour="false"
                maximum="P_INF" maxvalue="false" minimum="N_INF"
                minvalue="false" name="color_set3" typ="boolean"/>
            </variable>
            <value>
              <property default="false" fromneighbour="false"
                maximum="P_INF" maxvalue="false" minimum="N_INF"
                minvalue="false" name="color_set3" typ="boolean"/>
            </value>
          </initvalue>
          <initvalue>
            <variable>
              <property default="-1" fromneighbour="false"
                maximum="P_INF" maxvalue="false" minimum="N_INF"
                minvalue="false" name="clonal_ID3" typ="int"/>
            </variable>
            <value>
              <property default="-1" fromneighbour="false"
                maximum="P_INF" maxvalue="false" minimum="N_INF"
                minvalue="false" name="clonal_ID3" typ="int"/>
            </value>
          </initvalue>
          <initvalue>
            <variable>
              <property default="-99" fromneighbour="false"
                maximum="P_INF" maxvalue="false" minimum="N_INF"
                minvalue="false" name="x_at_lateInd2" typ="double"/>
            </variable>
            <value>
              <property default="-99" fromneighbour="false"
                maximum="P_INF" maxvalue="false" minimum="N_INF"
                minvalue="false" name="x_at_lateInd2" typ="double"/>
            </value>
          </initvalue>
          <initvalue>
            <variable>
              <property default="100000" fromneighbour="false"
                maximum="P_INF" maxvalue="false" minimum="0"
                minvalue="false" name="timeSinceDivision" typ="int"/>
            </variable>
            <value>
              <number value="0"/>
            </value>
          </initvalue>
          <initvalue>
            <variable>
              <property default="-99" fromneighbour="false"
                maximum="P_INF" maxvalue="false" minimum="N_INF"
                minvalue="false" name="initial_x" typ="double"/>
            </variable>
            <value>
              <property default="-99" fromneighbour="false"
                maximum="P_INF" maxvalue="false" minimum="N_INF"
                minvalue="false" name="initial_x" typ="double"/>
            </value>
          </initvalue>
          <initvalue>
            <variable>
              <biomechanicalProperty default="0.0" fromneighbour="false"
                name="biasX" pairwise="false" typ="double"/>
            </variable>
            <value>
              <biomechanicalProperty default="0.0" fromneighbour="false"
                name="biasX" pairwise="false" typ="double"/>
            </value>
          </initvalue>
          <initvalue>
            <variable>
              <biomechanicalProperty default="0.0" fromneighbour="false"
                name="biasY" pairwise="false" typ="double"/>
            </variable>
            <value>
              <biomechanicalProperty default="0.0" fromneighbour="false"
                name="biasY" pairwise="false" typ="double"/>
            </value>
          </initvalue>
          <initvalue>
            <variable>
              <biomechanicalProperty default="0.0" fromneighbour="false"
                name="biasZ" pairwise="false" typ="double"/>
            </variable>
            <value>
              <biomechanicalProperty default="0.0" fromneighbour="false"
                name="biasZ" pairwise="false" typ="double"/>
            </value>
          </initvalue>
          <initvalue>
            <variable>
              <property default="0" fromneighbour="false" maximum="1.0"
                maxvalue="false" minimum="0.0" minvalue="false"
                name="circ_axis" typ="double"/>
            </variable>
            <value>
              <property default="0" fromneighbour="false" maximum="1.0"
                maxvalue="false" minimum="0.0" minvalue="false"
                name="circ_axis" typ="double"/>
            </value>
          </initvalue>
          <initvalue>
            <variable>
              <property default="0" fromneighbour="false" maximum="1.0"
                maxvalue="false" minimum="0.0" minvalue="false"
                name="rad_axis" typ="double"/>
            </variable>
            <value>
              <property default="0" fromneighbour="false" maximum="1.0"
                maxvalue="false" minimum="0.0" minvalue="false"
                name="rad_axis" typ="double"/>
            </value>
          </initvalue>
          <initvalue>
            <variable>
              <property default="false" fromneighbour="false"
                maximum="P_INF" maxvalue="false" minimum="N_INF"
                minvalue="false" name="ventral" typ="boolean"/>
            </variable>
            <value>
              <property default="false" fromneighbour="false"
                maximum="P_INF" maxvalue="false" minimum="N_INF"
                minvalue="false" name="ventral" typ="boolean"/>
            </value>
          </initvalue>
          <initvalue>
            <variable>
              <property default="0" fromneighbour="false"
                maximum="100.0" maxvalue="false" minimum="0.0"
                minvalue="false" name="brdU" typ="double"/>
            </variable>
            <value>
              <property default="0" fromneighbour="false"
                maximum="100.0" maxvalue="false" minimum="0.0"
                minvalue="false" name="brdU" typ="double"/>
              <sign value="/"/>
              <number value="2"/>
            </value>
          </initvalue>
          <initvalue>
            <variable>
              <property default="0" fromneighbour="false"
                maximum="100.0" maxvalue="false" minimum="0.0"
                minvalue="false" name="idU" typ="double"/>
            </variable>
            <value>
              <property default="0" fromneighbour="false"
                maximum="100.0" maxvalue="false" minimum="0.0"
                minvalue="false" name="idU" typ="double"/>
              <sign value="/"/>
              <number value="2"/>
            </value>
          </initvalue>
          <initvalue>
            <variable>
              <property default="0" fromneighbour="false"
                maximum="P_INF" maxvalue="false" minimum="0"
                minvalue="false" name="simstep_counter" typ="int"/>
            </variable>
            <value>
              <property default="0" fromneighbour="false"
                maximum="P_INF" maxvalue="false" minimum="0"
                minvalue="false" name="simstep_counter" typ="int"/>
            </value>
          </initvalue>
          <initvalue>
            <variable>
              <property default="-99" fromneighbour="false"
                maximum="P_INF" maxvalue="false" minimum="N_INF"
                minvalue="false" name="division_events" typ="int"/>
            </variable>
            <value>
              <property default="-99" fromneighbour="false"
                maximum="P_INF" maxvalue="false" minimum="N_INF"
                minvalue="false" name="division_events" typ="int"/>
            </value>
          </initvalue>
        </newcell>
      </act>
    </action>
    <action id="424" targetid="-1">
      <act>
        <assignment>
          <variable>
            <property default="100000" fromneighbour="false"
              maximum="P_INF" maxvalue="false" minimum="0"
              minvalue="false" name="timeSinceDivision" typ="int"/>
          </variable>
          <value>
            <number value="0"/>
          </value>
        </assignment>
      </act>
      <act>
        <assignment>
          <variable>
            <property default="false" fromneighbour="false"
              maximum="P_INF" maxvalue="false" minimum="N_INF"
              minvalue="false" name="delay_division" typ="boolean"/>
          </variable>
          <value>
            <bool value="false"/>
          </value>
        </assignment>
      </act>
      <act>
        <assignment>
          <variable>
            <property default="0" fromneighbour="false" maximum="100.0"
              maxvalue="false" minimum="0.0" minvalue="false"
              name="brdU" typ="double"/>
          </variable>
          <value>
            <property default="0" fromneighbour="false" maximum="100.0"
              maxvalue="false" minimum="0.0" minvalue="false"
              name="brdU" typ="double"/>
            <sign value="/"/>
            <number value="2"/>
          </value>
        </assignment>
      </act>
      <act>
        <assignment>
          <variable>
            <property default="0" fromneighbour="false" maximum="100.0"
              maxvalue="false" minimum="0.0" minvalue="false" name="idU" typ="double"/>
          </variable>
          <value>
            <property default="0" fromneighbour="false" maximum="100.0"
              maxvalue="false" minimum="0.0" minvalue="false" name="idU" typ="double"/>
            <sign value="/"/>
            <number value="2"/>
          </value>
        </assignment>
      </act>
      <act>
        <assignment>
          <variable>
            <property default="0" fromneighbour="false" maximum="P_INF"
              maxvalue="false" minimum="N_INF" minvalue="false"
              name="previous_cum_avg_overlap" typ="double"/>
          </variable>
          <value>
            <property default="0" fromneighbour="false" maximum="P_INF"
              maxvalue="false" minimum="N_INF" minvalue="false"
              name="cumulative_average_overlap" typ="double"/>
          </value>
        </assignment>
      </act>
      <act>
        <assignment>
          <variable>
            <property default="0" fromneighbour="false" maximum="P_INF"
              maxvalue="false" minimum="N_INF" minvalue="false"
              name="cumulative_average_overlap" typ="double"/>
          </variable>
          <value>
            <number value="0"/>
          </value>
        </assignment>
      </act>
    </action>
  </model>
</transform>
