# Supplementary material for: Retinal stem cells modulate proliferative parameters to coordinate post-embryonic morphogenesis in the eye of fish
Source: eLife. 2019 Mar 26;8:e42646. doi: 10.7554/eLife.42646 (PMC6486154; doi:10.7554/eLife.42646)
Supplement: Supplementary file 2. — Model project file that can be imported in EPISIM Modeller to visualize the cell behavioral logic implemented in the model described in this work. [file elife-42646-supp2.zip › Tsingos2019_Fish_Retina/xml/clonal_color_2.xml]

<?xml version="1.0" encoding="ISO-8859-1"?>
<transform xmlns:xi="http://www.w3.org/2001/XInclude">
  <model id="143186870734029" isSubmodel="true" name="clonal_color_2" startid="283">
    <condition id="283">
      <conditionexpression>
        <biomechanicalProperty default="100.0" fromneighbour="false"
          name="innerEyeRadius" pairwise="false" typ="double"/>
        <sign value=">="/>
        <globalsimparameter fromneighbour="false"
          name="induction2_radius" typ="double" value="150.0"/>
      </conditionexpression>
      <condtrue id="285" targetid="286"/>
      <condfalse id="287" targetid="288"/>
    </condition>
    <condition id="286">
      <conditionexpression>
        <property default="false" fromneighbour="false" maximum="P_INF"
          maxvalue="false" minimum="N_INF" minvalue="false"
          name="color_set2" typ="boolean"/>
        <sign value="=="/>
        <bool value="true"/>
      </conditionexpression>
      <condtrue id="291" targetid="288"/>
      <condfalse id="293" targetid="294"/>
    </condition>
    <connectionPoint end="288" id="288" targetid="-1"/>
    <choice id="294">
      <choiceconditionelement>
        <diffLevelIdentifier fromneighbour="false" name="diffLevel"/>
      </choiceconditionelement>
      <default id="301" targetid="302" value="default"/>
      <case id="303" targetid="304">
        <diffLevel name="DL_ProliferatingCell"/>
      </case>
      <case id="305" targetid="306">
        <diffLevel name="DL_DifferentiatedCell"/>
      </case>
    </choice>
    <action id="302" targetid="310">
      <act>
        <assignment>
          <variable>
            <property default="0" fromneighbour="false" maximum="P_INF"
              maxvalue="false" minimum="N_INF" minvalue="false"
              name="clone_r2" typ="int"/>
          </variable>
          <value>
            <number value="255"/>
          </value>
        </assignment>
      </act>
      <act>
        <assignment>
          <variable>
            <property default="0" fromneighbour="false" maximum="P_INF"
              maxvalue="false" minimum="N_INF" minvalue="false"
              name="clone_g2" typ="int"/>
          </variable>
          <value>
            <number value="255"/>
          </value>
        </assignment>
      </act>
      <act>
        <assignment>
          <variable>
            <property default="0" fromneighbour="false" maximum="P_INF"
              maxvalue="false" minimum="N_INF" minvalue="false"
              name="clone_b2" typ="int"/>
          </variable>
          <value>
            <number value="255"/>
          </value>
        </assignment>
      </act>
    </action>
    <action id="304" targetid="310">
      <act>
        <assignment>
          <variable>
            <property default="0" fromneighbour="false" maximum="P_INF"
              maxvalue="false" minimum="N_INF" minvalue="false"
              name="clone_r2" typ="int"/>
          </variable>
          <value>
            <rand/>
            <sign value="*"/>
            <number value="255"/>
          </value>
        </assignment>
      </act>
      <act>
        <assignment>
          <variable>
            <property default="0" fromneighbour="false" maximum="P_INF"
              maxvalue="false" minimum="N_INF" minvalue="false"
              name="clone_g2" typ="int"/>
          </variable>
          <value>
            <rand/>
            <sign value="*"/>
            <number value="255"/>
          </value>
        </assignment>
      </act>
      <act>
        <assignment>
          <variable>
            <property default="0" fromneighbour="false" maximum="P_INF"
              maxvalue="false" minimum="N_INF" minvalue="false"
              name="clone_b2" typ="int"/>
          </variable>
          <value>
            <rand/>
            <sign value="*"/>
            <number value="255"/>
          </value>
        </assignment>
      </act>
    </action>
    <action id="306" targetid="310">
      <act>
        <assignment>
          <variable>
            <property default="0" fromneighbour="false" maximum="P_INF"
              maxvalue="false" minimum="N_INF" minvalue="false"
              name="clone_r2" typ="int"/>
          </variable>
          <value>
            <number value="0"/>
          </value>
        </assignment>
      </act>
      <act>
        <assignment>
          <variable>
            <property default="0" fromneighbour="false" maximum="P_INF"
              maxvalue="false" minimum="N_INF" minvalue="false"
              name="clone_g2" typ="int"/>
          </variable>
          <value>
            <number value="168"/>
          </value>
        </assignment>
      </act>
      <act>
        <assignment>
          <variable>
            <property default="0" fromneighbour="false" maximum="P_INF"
              maxvalue="false" minimum="N_INF" minvalue="false"
              name="clone_b2" typ="int"/>
          </variable>
          <value>
            <number value="21"/>
          </value>
        </assignment>
      </act>
    </action>
    <connectionPoint end="288" id="310" targetid="320"/>
    <action id="320" targetid="288">
      <act>
        <assignment>
          <variable>
            <property default="-1" fromneighbour="false" maximum="P_INF"
              maxvalue="false" minimum="N_INF" minvalue="false"
              name="clonal_ID2" typ="int"/>
          </variable>
          <value>
            <biomechanicalProperty default="-1" fromneighbour="false"
              name="cellId" pairwise="false" typ="int"/>
          </value>
        </assignment>
      </act>
      <act>
        <assignment>
          <variable>
            <property default="false" fromneighbour="false"
              maximum="P_INF" maxvalue="false" minimum="N_INF"
              minvalue="false" name="color_set2" typ="boolean"/>
          </variable>
          <value>
            <bool value="true"/>
          </value>
        </assignment>
      </act>
      <act>
        <assignment>
          <variable>
            <property default="-99" fromneighbour="false"
              maximum="P_INF" maxvalue="false" minimum="N_INF"
              minvalue="false" name="x_at_lateInd" typ="double"/>
          </variable>
          <value>
            <biomechanicalProperty default="0.0" fromneighbour="false"
              name="x" pairwise="false" typ="double"/>
          </value>
        </assignment>
      </act>
    </action>
  </model>
</transform>
