# Supplementary material for: Retinal stem cells modulate proliferative parameters to coordinate post-embryonic morphogenesis in the eye of fish
Source: eLife. 2019 Mar 26;8:e42646. doi: 10.7554/eLife.42646 (PMC6486154; doi:10.7554/eLife.42646)
Supplement: Supplementary file 2. — Model project file that can be imported in EPISIM Modeller to visualize the cell behavioral logic implemented in the model described in this work. [file elife-42646-supp2.zip › Tsingos2019_Fish_Retina/xml/differentiation.xml]

<?xml version="1.0" encoding="ISO-8859-1"?>
<transform xmlns:xi="http://www.w3.org/2001/XInclude">
  <model id="144006135932815" isSubmodel="true" name="differentiation" startid="1087">
    <choice id="1087">
      <choiceconditionelement>
        <diffLevelIdentifier fromneighbour="false" name="diffLevel"/>
      </choiceconditionelement>
      <default id="1089" targetid="1090" value="default"/>
      <case id="1091" targetid="1092">
        <diffLevel name="DL_DifferentiatedCell"/>
      </case>
    </choice>
    <choice id="1090">
      <choiceconditionelement>
        <globalsimparameter fromneighbour="false" name="diff_mode"
          typ="int" value="0"/>
      </choiceconditionelement>
      <default id="1095" targetid="1096" value="default"/>
      <case id="1097" targetid="1096">
        <number value="0"/>
      </case>
      <case id="1099" targetid="1100">
        <number value="1"/>
      </case>
    </choice>
    <connectionPoint end="1092" id="1092" targetid="-1"/>
    <connectionPoint end="1092" id="1096" targetid="1107"/>
    <condition id="1100">
      <conditionexpression>
        <property default="false" fromneighbour="false" maximum="P_INF"
          maxvalue="false" minimum="N_INF" minvalue="false"
          name="induced" typ="boolean"/>
        <sign value="=="/>
        <bool value="true"/>
      </conditionexpression>
      <condtrue id="1111" targetid="1112"/>
      <condfalse id="1113" targetid="1114"/>
    </condition>
    <condition id="1107">
      <conditionexpression>
        <property default="false" fromneighbour="false" maximum="P_INF"
          maxvalue="false" minimum="N_INF" minvalue="false"
          name="induced" typ="boolean"/>
        <sign value="=="/>
        <bool value="true"/>
      </conditionexpression>
      <condtrue id="1118" targetid="1119"/>
      <condfalse id="1120" targetid="1121"/>
    </condition>
    <condition id="1112">
      <conditionexpression>
        <biomechanicalProperty default="0.0" fromneighbour="false"
          name="x" pairwise="false" typ="double"/>
        <sign value=">"/>
        <sign value="("/>
        <globalsimparameter fromneighbour="false" name="z_ind_cmz_width"
          typ="double" value="25.0"/>
        <sign value="+"/>
        <number value="50"/>
        <sign value=")"/>
      </conditionexpression>
      <condtrue id="1124" targetid="1125"/>
      <condfalse id="1126" targetid="1127"/>
    </condition>
    <condition id="1114">
      <conditionexpression>
        <biomechanicalProperty default="0.0" fromneighbour="false"
          name="x" pairwise="false" typ="double"/>
        <sign value=">"/>
        <sign value="("/>
        <globalsimparameter fromneighbour="false" name="cmz_width"
          typ="double" value="25.0"/>
        <sign value="+"/>
        <number value="50"/>
        <sign value=")"/>
      </conditionexpression>
      <condtrue id="1130" targetid="1131"/>
      <condfalse id="1132" targetid="1133"/>
    </condition>
    <condition id="1119">
      <conditionexpression>
        <biomechanicalProperty default="0.0" fromneighbour="false"
          name="x" pairwise="false" typ="double"/>
        <sign value=">"/>
        <sign value="("/>
        <globalsimparameter fromneighbour="false" name="z_ind_cmz_width"
          typ="double" value="25.0"/>
        <sign value="+"/>
        <number value="50"/>
        <sign value=")"/>
      </conditionexpression>
      <condtrue id="1136" targetid="1137"/>
      <condfalse id="1138" targetid="1092"/>
    </condition>
    <condition id="1121">
      <conditionexpression>
        <biomechanicalProperty default="0.0" fromneighbour="false"
          name="x" pairwise="false" typ="double"/>
        <sign value=">"/>
        <sign value="("/>
        <globalsimparameter fromneighbour="false" name="cmz_width"
          typ="double" value="25.0"/>
        <sign value="+"/>
        <number value="50"/>
        <sign value=")"/>
      </conditionexpression>
      <condtrue id="1142" targetid="1143"/>
      <condfalse id="1144" targetid="1092"/>
    </condition>
    <action id="1125" targetid="1092">
      <act>
        <assignment>
          <variable>
            <diffLevelIdentifier fromneighbour="false" name="diffLevel"/>
          </variable>
          <value>
            <diffLevel fromneighbour="false" name="DL_DifferentiatedCell"/>
          </value>
        </assignment>
      </act>
    </action>
    <choice id="1127">
      <choiceconditionelement>
        <diffLevelIdentifier fromneighbour="false" name="diffLevel"/>
      </choiceconditionelement>
      <default id="1151" targetid="1152" value="default"/>
      <case id="1153" targetid="1092">
        <diffLevel name="DL_ProgenitorCell"/>
      </case>
    </choice>
    <action id="1131" targetid="1092">
      <act>
        <assignment>
          <variable>
            <diffLevelIdentifier fromneighbour="false" name="diffLevel"/>
          </variable>
          <value>
            <diffLevel fromneighbour="false" name="DL_DifferentiatedCell"/>
          </value>
        </assignment>
      </act>
    </action>
    <choice id="1133">
      <choiceconditionelement>
        <diffLevelIdentifier fromneighbour="false" name="diffLevel"/>
      </choiceconditionelement>
      <default id="1160" targetid="1161" value="default"/>
      <case id="1162" targetid="1092">
        <diffLevel name="DL_ProgenitorCell"/>
      </case>
    </choice>
    <action id="1137" targetid="1092">
      <act>
        <assignment>
          <variable>
            <diffLevelIdentifier fromneighbour="false" name="diffLevel"/>
          </variable>
          <value>
            <diffLevel fromneighbour="false" name="DL_DifferentiatedCell"/>
          </value>
        </assignment>
      </act>
    </action>
    <action id="1143" targetid="1092">
      <act>
        <assignment>
          <variable>
            <diffLevelIdentifier fromneighbour="false" name="diffLevel"/>
          </variable>
          <value>
            <diffLevel fromneighbour="false" name="DL_DifferentiatedCell"/>
          </value>
        </assignment>
      </act>
    </action>
    <condition id="1152">
      <conditionexpression>
        <biomechanicalProperty default="0.0" fromneighbour="false"
          name="x" pairwise="false" typ="double"/>
        <sign value=">"/>
        <sign value="("/>
        <globalsimparameter fromneighbour="false" name="cmz_width"
          typ="double" value="25.0"/>
        <sign value="*"/>
        <globalsimparameter fromneighbour="false" name="z_progenitor_x"
          typ="double" value="0.5"/>
        <sign value="+"/>
        <number value="50"/>
        <sign value=")"/>
      </conditionexpression>
      <condtrue id="1175" targetid="1176"/>
      <condfalse id="1177" targetid="1178"/>
    </condition>
    <condition id="1161">
      <conditionexpression>
        <biomechanicalProperty default="0.0" fromneighbour="false"
          name="x" pairwise="false" typ="double"/>
        <sign value=">"/>
        <sign value="("/>
        <globalsimparameter fromneighbour="false" name="cmz_width"
          typ="double" value="25.0"/>
        <sign value="*"/>
        <globalsimparameter fromneighbour="false" name="progenitor_x"
          typ="double" value="0.5"/>
        <sign value="+"/>
        <number value="50"/>
        <sign value=")"/>
      </conditionexpression>
      <condtrue id="1183" targetid="1184"/>
      <condfalse id="1185" targetid="1186"/>
    </condition>
    <action id="1176" targetid="1092">
      <act>
        <assignment>
          <variable>
            <diffLevelIdentifier fromneighbour="false" name="diffLevel"/>
          </variable>
          <value>
            <diffLevel fromneighbour="false" name="DL_ProgenitorCell"/>
          </value>
        </assignment>
      </act>
    </action>
    <action id="1178" targetid="1092">
      <act>
        <assignment>
          <variable>
            <diffLevelIdentifier fromneighbour="false" name="diffLevel"/>
          </variable>
          <value>
            <diffLevel fromneighbour="false" name="DL_StemCell"/>
          </value>
        </assignment>
      </act>
    </action>
    <action id="1184" targetid="1092">
      <act>
        <assignment>
          <variable>
            <diffLevelIdentifier fromneighbour="false" name="diffLevel"/>
          </variable>
          <value>
            <diffLevel fromneighbour="false" name="DL_ProgenitorCell"/>
          </value>
        </assignment>
      </act>
    </action>
    <action id="1186" targetid="1092">
      <act>
        <assignment>
          <variable>
            <diffLevelIdentifier fromneighbour="false" name="diffLevel"/>
          </variable>
          <value>
            <diffLevel fromneighbour="false" name="DL_StemCell"/>
          </value>
        </assignment>
      </act>
    </action>
  </model>
</transform>
