# Supplementary material for: Retinal stem cells modulate proliferative parameters to coordinate post-embryonic morphogenesis in the eye of fish
Source: eLife. 2019 Mar 26;8:e42646. doi: 10.7554/eLife.42646 (PMC6486154; doi:10.7554/eLife.42646)
Supplement: Supplementary file 2. — Model project file that can be imported in EPISIM Modeller to visualize the cell behavioral logic implemented in the model described in this work. [file elife-42646-supp2.zip › Tsingos2019_Fish_Retina/xml/division_axes_scan.xml]

<?xml version="1.0" encoding="ISO-8859-1"?>
<transform xmlns:xi="http://www.w3.org/2001/XInclude">
  <model id="154714345399722" isSubmodel="true"
    name="division_axes_scan" startid="556">
    <action id="556" targetid="558">
      <act>
        <assignment>
          <variable>
            <property default="0" fromneighbour="false" maximum="1.0"
              maxvalue="false" minimum="0.0" minvalue="false"
              name="circ_axis" typ="double"/>
          </variable>
          <value>
            <globalsimparameter fromneighbour="false"
              name="percent_circumferential" typ="double" value="1.0"/>
          </value>
        </assignment>
      </act>
      <act>
        <assignment>
          <variable>
            <property default="0" fromneighbour="false" maximum="1.0"
              maxvalue="false" minimum="0.0" minvalue="false"
              name="rad_axis" typ="double"/>
          </variable>
          <value>
            <number value="1"/>
            <sign value="-"/>
            <property default="0" fromneighbour="false" maximum="1.0"
              maxvalue="false" minimum="0.0" minvalue="false"
              name="circ_axis" typ="double"/>
          </value>
        </assignment>
      </act>
    </action>
    <probabilitychoice id="558">
      <probability id="561" targetid="562">
        <property default="0" fromneighbour="false" maximum="1.0"
          maxvalue="false" minimum="0.0" minvalue="false"
          name="circ_axis" typ="double"/>
      </probability>
      <probability id="563" targetid="564">
        <property default="0" fromneighbour="false" maximum="1.0"
          maxvalue="false" minimum="0.0" minvalue="false"
          name="rad_axis" typ="double"/>
      </probability>
    </probabilitychoice>
    <action id="562" targetid="567">
      <act>
        <assignment>
          <variable>
            <biomechanicalProperty default="0.0" fromneighbour="false"
              name="biasX" pairwise="false" typ="double"/>
          </variable>
          <value>
            <number value="0"/>
          </value>
        </assignment>
      </act>
      <act>
        <assignment>
          <variable>
            <biomechanicalProperty default="0.0" fromneighbour="false"
              name="biasY" pairwise="false" typ="double"/>
          </variable>
          <value>
            <globalsimparameter fromneighbour="false" name="rho"
              typ="double" value="0.005"/>
            <sign value="/"/>
            <number value="2"/>
          </value>
        </assignment>
      </act>
      <act>
        <assignment>
          <variable>
            <biomechanicalProperty default="0.0" fromneighbour="false"
              name="biasZ" pairwise="false" typ="double"/>
          </variable>
          <value>
            <globalsimparameter fromneighbour="false" name="rho"
              typ="double" value="0.005"/>
            <sign value="/"/>
            <number value="2"/>
          </value>
        </assignment>
      </act>
    </action>
    <action id="564" targetid="567">
      <act>
        <assignment>
          <variable>
            <biomechanicalProperty default="0.0" fromneighbour="false"
              name="biasX" pairwise="false" typ="double"/>
          </variable>
          <value>
            <globalsimparameter fromneighbour="false" name="rho"
              typ="double" value="0.005"/>
            <sign value="/"/>
            <number value="2"/>
          </value>
        </assignment>
      </act>
      <act>
        <assignment>
          <variable>
            <biomechanicalProperty default="0.0" fromneighbour="false"
              name="biasY" pairwise="false" typ="double"/>
          </variable>
          <value>
            <number value="0"/>
          </value>
        </assignment>
      </act>
      <act>
        <assignment>
          <variable>
            <biomechanicalProperty default="0.0" fromneighbour="false"
              name="biasZ" pairwise="false" typ="double"/>
          </variable>
          <value>
            <number value="0"/>
          </value>
        </assignment>
      </act>
    </action>
    <connectionPoint end="573" id="567" targetid="574"/>
    <probabilitychoice id="574">
      <probability id="578" targetid="579">
        <number value="0.5"/>
      </probability>
      <probability id="580" targetid="581">
        <number value="0.5"/>
      </probability>
    </probabilitychoice>
    <action id="579" targetid="573">
      <act>
        <assignment>
          <variable>
            <biomechanicalProperty default="0.0" fromneighbour="false"
              name="biasX" pairwise="false" typ="double"/>
          </variable>
          <value>
            <abs/>
            <sign value="("/>
            <biomechanicalProperty default="0.0" fromneighbour="false"
              name="biasX" pairwise="false" typ="double"/>
            <sign value=")"/>
          </value>
        </assignment>
      </act>
      <act>
        <assignment>
          <variable>
            <biomechanicalProperty default="0.0" fromneighbour="false"
              name="biasY" pairwise="false" typ="double"/>
          </variable>
          <value>
            <abs/>
            <sign value="("/>
            <biomechanicalProperty default="0.0" fromneighbour="false"
              name="biasY" pairwise="false" typ="double"/>
            <sign value=")"/>
          </value>
        </assignment>
      </act>
      <act>
        <assignment>
          <variable>
            <biomechanicalProperty default="0.0" fromneighbour="false"
              name="biasZ" pairwise="false" typ="double"/>
          </variable>
          <value>
            <biomechanicalProperty default="0.0" fromneighbour="false"
              name="biasY" pairwise="false" typ="double"/>
          </value>
        </assignment>
      </act>
    </action>
    <action id="581" targetid="573">
      <act>
        <assignment>
          <variable>
            <biomechanicalProperty default="0.0" fromneighbour="false"
              name="biasX" pairwise="false" typ="double"/>
          </variable>
          <value>
            <sign value="-"/>
            <abs/>
            <sign value="("/>
            <biomechanicalProperty default="0.0" fromneighbour="false"
              name="biasX" pairwise="false" typ="double"/>
            <sign value=")"/>
          </value>
        </assignment>
      </act>
      <act>
        <assignment>
          <variable>
            <biomechanicalProperty default="0.0" fromneighbour="false"
              name="biasY" pairwise="false" typ="double"/>
          </variable>
          <value>
            <sign value="-"/>
            <abs/>
            <sign value="("/>
            <biomechanicalProperty default="0.0" fromneighbour="false"
              name="biasY" pairwise="false" typ="double"/>
            <sign value=")"/>
          </value>
        </assignment>
      </act>
      <act>
        <assignment>
          <variable>
            <biomechanicalProperty default="0.0" fromneighbour="false"
              name="biasZ" pairwise="false" typ="double"/>
          </variable>
          <value>
            <biomechanicalProperty default="0.0" fromneighbour="false"
              name="biasY" pairwise="false" typ="double"/>
          </value>
        </assignment>
      </act>
    </action>
    <connectionPoint end="573" id="573" targetid="-1"/>
  </model>
</transform>
