# Supplementary material for: Retinal stem cells modulate proliferative parameters to coordinate post-embryonic morphogenesis in the eye of fish
Source: eLife. 2019 Mar 26;8:e42646. doi: 10.7554/eLife.42646 (PMC6486154; doi:10.7554/eLife.42646)
Supplement: Supplementary file 2. — Model project file that can be imported in EPISIM Modeller to visualize the cell behavioral logic implemented in the model described in this work. [file elife-42646-supp2.zip › Tsingos2019_Fish_Retina/xml/division_params.xml]

<?xml version="1.0" encoding="ISO-8859-1"?>
<transform xmlns:xi="http://www.w3.org/2001/XInclude">
  <model id="1440067533340271" isSubmodel="true" name="division_params" startid="477">
    <choice id="477">
      <choiceconditionelement>
        <globalsimparameter fromneighbour="false"
          name="division_axis_mode" typ="int" value="0"/>
      </choiceconditionelement>
      <default id="479" targetid="480" value="default"/>
      <case id="481" targetid="480">
        <number value="0"/>
      </case>
      <case id="483" targetid="484">
        <number value="1"/>
      </case>
      <case id="485" targetid="486">
        <number value="2"/>
      </case>
    </choice>
    <connectionPoint end="489" id="480" targetid="490"/>
    <action id="484" targetid="494">
      <act>
        <assignment>
          <variable>
            <property default="0" fromneighbour="false" maximum="1.0"
              maxvalue="false" minimum="0.0" minvalue="false"
              name="circ_axis" typ="double"/>
          </variable>
          <value>
            <sign value="("/>
            <globalsimparameter fromneighbour="false" name="cmz_width"
              typ="double" value="25.0"/>
            <sign value="/"/>
            <biomechanicalProperty default="100.0" fromneighbour="false"
              name="innerEyeRadius" pairwise="false" typ="double"/>
            <sign value=")"/>
          </value>
        </assignment>
      </act>
      <act>
        <assignment>
          <variable>
            <property default="0" fromneighbour="false" maximum="1.0"
              maxvalue="false" minimum="0.0" minvalue="false"
              name="rad_axis" typ="double"/>
          </variable>
          <value>
            <number value="1"/>
            <sign value="-"/>
            <property default="0" fromneighbour="false" maximum="1.0"
              maxvalue="false" minimum="0.0" minvalue="false"
              name="circ_axis" typ="double"/>
          </value>
        </assignment>
      </act>
    </action>
    <action id="486" targetid="497">
      <act>
        <assignment>
          <variable>
            <biomechanicalProperty default="0.0" fromneighbour="false"
              name="biasX" pairwise="false" typ="double"/>
          </variable>
          <value>
            <globalsimparameter fromneighbour="false" name="rho"
              typ="double" value="0.005"/>
            <sign value="/"/>
            <number value="2"/>
          </value>
        </assignment>
      </act>
      <act>
        <assignment>
          <variable>
            <biomechanicalProperty default="0.0" fromneighbour="false"
              name="biasY" pairwise="false" typ="double"/>
          </variable>
          <value>
            <number value="0"/>
          </value>
        </assignment>
      </act>
      <act>
        <assignment>
          <variable>
            <biomechanicalProperty default="0.0" fromneighbour="false"
              name="biasZ" pairwise="false" typ="double"/>
          </variable>
          <value>
            <number value="0"/>
          </value>
        </assignment>
      </act>
    </action>
    <action id="490" targetid="489">
      <act>
        <assignment>
          <variable>
            <biomechanicalProperty default="0.0" fromneighbour="false"
              name="biasX" pairwise="false" typ="double"/>
          </variable>
          <value>
            <globalsimparameter fromneighbour="false" name="rho"
              typ="double" value="0.005"/>
            <sign value="*"/>
            <sign value="("/>
            <rand/>
            <sign value="-"/>
            <number value="1"/>
            <sign value="/"/>
            <number value="2"/>
            <sign value=")"/>
          </value>
        </assignment>
      </act>
      <act>
        <assignment>
          <variable>
            <biomechanicalProperty default="0.0" fromneighbour="false"
              name="biasY" pairwise="false" typ="double"/>
          </variable>
          <value>
            <globalsimparameter fromneighbour="false" name="rho"
              typ="double" value="0.005"/>
            <sign value="*"/>
            <sign value="("/>
            <rand/>
            <sign value="-"/>
            <number value="1"/>
            <sign value="/"/>
            <number value="2"/>
            <sign value=")"/>
          </value>
        </assignment>
      </act>
      <act>
        <assignment>
          <variable>
            <biomechanicalProperty default="0.0" fromneighbour="false"
              name="biasZ" pairwise="false" typ="double"/>
          </variable>
          <value>
            <globalsimparameter fromneighbour="false" name="rho"
              typ="double" value="0.005"/>
            <sign value="*"/>
            <sign value="("/>
            <rand/>
            <sign value="-"/>
            <number value="1"/>
            <sign value="/"/>
            <number value="2"/>
            <sign value=")"/>
          </value>
        </assignment>
      </act>
    </action>
    <probabilitychoice id="494">
      <probability id="503" targetid="504">
        <property default="0" fromneighbour="false" maximum="1.0"
          maxvalue="false" minimum="0.0" minvalue="false"
          name="circ_axis" typ="double"/>
      </probability>
      <probability id="505" targetid="506">
        <property default="0" fromneighbour="false" maximum="1.0"
          maxvalue="false" minimum="0.0" minvalue="false"
          name="rad_axis" typ="double"/>
      </probability>
    </probabilitychoice>
    <connectionPoint end="489" id="497" targetid="510"/>
    <connectionPoint end="489" id="489" targetid="-1"/>
    <action id="504" targetid="497">
      <act>
        <assignment>
          <variable>
            <biomechanicalProperty default="0.0" fromneighbour="false"
              name="biasX" pairwise="false" typ="double"/>
          </variable>
          <value>
            <number value="0"/>
          </value>
        </assignment>
      </act>
      <act>
        <assignment>
          <variable>
            <biomechanicalProperty default="0.0" fromneighbour="false"
              name="biasY" pairwise="false" typ="double"/>
          </variable>
          <value>
            <globalsimparameter fromneighbour="false" name="rho"
              typ="double" value="0.005"/>
            <sign value="/"/>
            <number value="2"/>
          </value>
        </assignment>
      </act>
      <act>
        <assignment>
          <variable>
            <biomechanicalProperty default="0.0" fromneighbour="false"
              name="biasZ" pairwise="false" typ="double"/>
          </variable>
          <value>
            <globalsimparameter fromneighbour="false" name="rho"
              typ="double" value="0.005"/>
            <sign value="/"/>
            <number value="2"/>
          </value>
        </assignment>
      </act>
    </action>
    <action id="506" targetid="497">
      <act>
        <assignment>
          <variable>
            <biomechanicalProperty default="0.0" fromneighbour="false"
              name="biasX" pairwise="false" typ="double"/>
          </variable>
          <value>
            <globalsimparameter fromneighbour="false" name="rho"
              typ="double" value="0.005"/>
            <sign value="/"/>
            <number value="2"/>
          </value>
        </assignment>
      </act>
      <act>
        <assignment>
          <variable>
            <biomechanicalProperty default="0.0" fromneighbour="false"
              name="biasY" pairwise="false" typ="double"/>
          </variable>
          <value>
            <number value="0"/>
          </value>
        </assignment>
      </act>
      <act>
        <assignment>
          <variable>
            <biomechanicalProperty default="0.0" fromneighbour="false"
              name="biasZ" pairwise="false" typ="double"/>
          </variable>
          <value>
            <number value="0"/>
          </value>
        </assignment>
      </act>
    </action>
    <probabilitychoice id="510">
      <probability id="522" targetid="523">
        <number value="0.5"/>
      </probability>
      <probability id="524" targetid="525">
        <number value="0.5"/>
      </probability>
    </probabilitychoice>
    <action id="523" targetid="489">
      <act>
        <assignment>
          <variable>
            <biomechanicalProperty default="0.0" fromneighbour="false"
              name="biasX" pairwise="false" typ="double"/>
          </variable>
          <value>
            <abs/>
            <sign value="("/>
            <biomechanicalProperty default="0.0" fromneighbour="false"
              name="biasX" pairwise="false" typ="double"/>
            <sign value=")"/>
          </value>
        </assignment>
      </act>
      <act>
        <assignment>
          <variable>
            <biomechanicalProperty default="0.0" fromneighbour="false"
              name="biasY" pairwise="false" typ="double"/>
          </variable>
          <value>
            <abs/>
            <sign value="("/>
            <biomechanicalProperty default="0.0" fromneighbour="false"
              name="biasY" pairwise="false" typ="double"/>
            <sign value=")"/>
          </value>
        </assignment>
      </act>
      <act>
        <assignment>
          <variable>
            <biomechanicalProperty default="0.0" fromneighbour="false"
              name="biasZ" pairwise="false" typ="double"/>
          </variable>
          <value>
            <biomechanicalProperty default="0.0" fromneighbour="false"
              name="biasY" pairwise="false" typ="double"/>
          </value>
        </assignment>
      </act>
    </action>
    <action id="525" targetid="489">
      <act>
        <assignment>
          <variable>
            <biomechanicalProperty default="0.0" fromneighbour="false"
              name="biasX" pairwise="false" typ="double"/>
          </variable>
          <value>
            <sign value="-"/>
            <abs/>
            <sign value="("/>
            <biomechanicalProperty default="0.0" fromneighbour="false"
              name="biasX" pairwise="false" typ="double"/>
            <sign value=")"/>
          </value>
        </assignment>
      </act>
      <act>
        <assignment>
          <variable>
            <biomechanicalProperty default="0.0" fromneighbour="false"
              name="biasY" pairwise="false" typ="double"/>
          </variable>
          <value>
            <sign value="-"/>
            <abs/>
            <sign value="("/>
            <biomechanicalProperty default="0.0" fromneighbour="false"
              name="biasY" pairwise="false" typ="double"/>
            <sign value=")"/>
          </value>
        </assignment>
      </act>
      <act>
        <assignment>
          <variable>
            <biomechanicalProperty default="0.0" fromneighbour="false"
              name="biasZ" pairwise="false" typ="double"/>
          </variable>
          <value>
            <biomechanicalProperty default="0.0" fromneighbour="false"
              name="biasY" pairwise="false" typ="double"/>
          </value>
        </assignment>
      </act>
    </action>
  </model>
</transform>
