# Supplementary material for: Retinal stem cells modulate proliferative parameters to coordinate post-embryonic morphogenesis in the eye of fish
Source: eLife. 2019 Mar 26;8:e42646. doi: 10.7554/eLife.42646 (PMC6486154; doi:10.7554/eLife.42646)
Supplement: Supplementary file 2. — Model project file that can be imported in EPISIM Modeller to visualize the cell behavioral logic implemented in the model described in this work. [file elife-42646-supp2.zip › Tsingos2019_Fish_Retina/xml/division_params_ventral_circ_bias.xml]

<?xml version="1.0" encoding="ISO-8859-1"?>
<transform xmlns:xi="http://www.w3.org/2001/XInclude">
  <model id="144887777564718" isSubmodel="true"
    name="division_params_ventral_circ_bias" startid="537">
    <action id="537" targetid="539">
      <act>
        <assignment>
          <variable>
            <biomechanicalProperty default="0.0" fromneighbour="false"
              name="biasX" pairwise="false" typ="double"/>
          </variable>
          <value>
            <number value="0"/>
          </value>
        </assignment>
      </act>
      <act>
        <assignment>
          <variable>
            <biomechanicalProperty default="0.0" fromneighbour="false"
              name="biasY" pairwise="false" typ="double"/>
          </variable>
          <value>
            <globalsimparameter fromneighbour="false" name="rho"
              typ="double" value="0.005"/>
            <sign value="/"/>
            <number value="2"/>
          </value>
        </assignment>
      </act>
      <act>
        <assignment>
          <variable>
            <biomechanicalProperty default="0.0" fromneighbour="false"
              name="biasZ" pairwise="false" typ="double"/>
          </variable>
          <value>
            <globalsimparameter fromneighbour="false" name="rho"
              typ="double" value="0.005"/>
            <sign value="/"/>
            <number value="2"/>
          </value>
        </assignment>
      </act>
    </action>
    <probabilitychoice id="539">
      <probability id="542" targetid="543">
        <number value="0.5"/>
      </probability>
      <probability id="544" targetid="545">
        <number value="0.5"/>
      </probability>
    </probabilitychoice>
    <action id="543" targetid="548">
      <act>
        <assignment>
          <variable>
            <biomechanicalProperty default="0.0" fromneighbour="false"
              name="biasX" pairwise="false" typ="double"/>
          </variable>
          <value>
            <abs/>
            <sign value="("/>
            <biomechanicalProperty default="0.0" fromneighbour="false"
              name="biasX" pairwise="false" typ="double"/>
            <sign value=")"/>
          </value>
        </assignment>
      </act>
      <act>
        <assignment>
          <variable>
            <biomechanicalProperty default="0.0" fromneighbour="false"
              name="biasY" pairwise="false" typ="double"/>
          </variable>
          <value>
            <abs/>
            <sign value="("/>
            <biomechanicalProperty default="0.0" fromneighbour="false"
              name="biasY" pairwise="false" typ="double"/>
            <sign value=")"/>
          </value>
        </assignment>
      </act>
      <act>
        <assignment>
          <variable>
            <biomechanicalProperty default="0.0" fromneighbour="false"
              name="biasZ" pairwise="false" typ="double"/>
          </variable>
          <value>
            <abs/>
            <sign value="("/>
            <biomechanicalProperty default="0.0" fromneighbour="false"
              name="biasZ" pairwise="false" typ="double"/>
            <sign value=")"/>
          </value>
        </assignment>
      </act>
    </action>
    <action id="545" targetid="548">
      <act>
        <assignment>
          <variable>
            <biomechanicalProperty default="0.0" fromneighbour="false"
              name="biasX" pairwise="false" typ="double"/>
          </variable>
          <value>
            <sign value="-"/>
            <abs/>
            <sign value="("/>
            <biomechanicalProperty default="0.0" fromneighbour="false"
              name="biasX" pairwise="false" typ="double"/>
            <sign value=")"/>
          </value>
        </assignment>
      </act>
      <act>
        <assignment>
          <variable>
            <biomechanicalProperty default="0.0" fromneighbour="false"
              name="biasY" pairwise="false" typ="double"/>
          </variable>
          <value>
            <sign value="-"/>
            <abs/>
            <sign value="("/>
            <biomechanicalProperty default="0.0" fromneighbour="false"
              name="biasY" pairwise="false" typ="double"/>
            <sign value=")"/>
          </value>
        </assignment>
      </act>
      <act>
        <assignment>
          <variable>
            <biomechanicalProperty default="0.0" fromneighbour="false"
              name="biasZ" pairwise="false" typ="double"/>
          </variable>
          <value>
            <sign value="-"/>
            <abs/>
            <sign value="("/>
            <biomechanicalProperty default="0.0" fromneighbour="false"
              name="biasZ" pairwise="false" typ="double"/>
            <sign value=")"/>
          </value>
        </assignment>
      </act>
    </action>
    <connectionPoint end="548" id="548" targetid="-1"/>
  </model>
</transform>
