# Supplementary material for: Retinal stem cells modulate proliferative parameters to coordinate post-embryonic morphogenesis in the eye of fish
Source: eLife. 2019 Mar 26;8:e42646. doi: 10.7554/eLife.42646 (PMC6486154; doi:10.7554/eLife.42646)
Supplement: Supplementary file 2. — Model project file that can be imported in EPISIM Modeller to visualize the cell behavioral logic implemented in the model described in this work. [file elife-42646-supp2.zip › Tsingos2019_Fish_Retina/xml/division_params_ventral_expansion.xml]

<?xml version="1.0" encoding="ISO-8859-1"?>
<transform xmlns:xi="http://www.w3.org/2001/XInclude">
  <model id="144887777564718" isSubmodel="true"
    name="division_params_ventral_expansion" startid="720">
    <choice id="720">
      <choiceconditionelement>
        <globalsimparameter fromneighbour="false"
          name="division_bias_mode" typ="int" value="0"/>
      </choiceconditionelement>
      <default id="722" targetid="723" value="default"/>
      <case id="724" targetid="725">
        <number value="1"/>
      </case>
      <case id="726" targetid="727">
        <number value="5"/>
      </case>
      <case id="728" targetid="729">
        <number value="7"/>
      </case>
      <case id="730" targetid="729">
        <number value="8"/>
      </case>
    </choice>
    <connectionPoint end="723" id="723" targetid="-1"/>
    <action id="725" targetid="723">
      <act>
        <assignment>
          <variable>
            <biomechanicalProperty default="0.0" fromneighbour="false"
              name="biasX" pairwise="false" typ="double"/>
          </variable>
          <value>
            <sign value="("/>
            <rand/>
            <sign value="*"/>
            <number value="0.005"/>
            <sign value="-"/>
            <number value="0.0025"/>
            <sign value=")"/>
            <sign value="*"/>
            <globalsimparameter fromneighbour="false"
              name="yz_bias_weight" typ="double" value="1.0"/>
          </value>
        </assignment>
      </act>
      <act>
        <assignment>
          <variable>
            <biomechanicalProperty default="0.0" fromneighbour="false"
              name="biasY" pairwise="false" typ="double"/>
          </variable>
          <value>
            <sign value="("/>
            <rand/>
            <sign value="*"/>
            <number value="0.005"/>
            <sign value="-"/>
            <number value="0.0025"/>
            <sign value=")"/>
            <sign value="*"/>
            <globalsimparameter fromneighbour="false"
              name="x_bias_weight" typ="double" value="1.0"/>
          </value>
        </assignment>
      </act>
      <act>
        <assignment>
          <variable>
            <biomechanicalProperty default="0.0" fromneighbour="false"
              name="biasZ" pairwise="false" typ="double"/>
          </variable>
          <value>
            <biomechanicalProperty default="0.0" fromneighbour="false"
              name="biasY" pairwise="false" typ="double"/>
          </value>
        </assignment>
      </act>
    </action>
    <action id="727" targetid="740">
      <act>
        <assignment>
          <variable>
            <property default="0" fromneighbour="false" maximum="1.0"
              maxvalue="false" minimum="0.0" minvalue="false"
              name="prol_SC_spatial_sym" typ="double"/>
          </variable>
          <value>
            <globalsimparameter fromneighbour="false"
              name="expansion_weight" typ="double" value="1.0"/>
            <sign value="*"/>
            <sign value="("/>
            <globalsimparameter fromneighbour="false" name="cmz_width"
              typ="double" value="25.0"/>
            <sign value="/"/>
            <biomechanicalProperty default="100.0" fromneighbour="false"
              name="innerEyeRadius" pairwise="false" typ="double"/>
            <sign value=")"/>
          </value>
        </assignment>
      </act>
      <act>
        <assignment>
          <variable>
            <property default="0" fromneighbour="false" maximum="1.0"
              maxvalue="false" minimum="0.0" minvalue="false"
              name="prol_SC_spatial_asym" typ="double"/>
          </variable>
          <value>
            <number value="1"/>
            <sign value="-"/>
            <property default="0" fromneighbour="false" maximum="1.0"
              maxvalue="false" minimum="0.0" minvalue="false"
              name="prol_SC_spatial_sym" typ="double"/>
          </value>
        </assignment>
      </act>
    </action>
    <connectionPoint end="723" id="729" targetid="744"/>
    <condition id="740">
      <conditionexpression>
        <property default="0" fromneighbour="false" maximum="1.0"
          maxvalue="false" minimum="0.0" minvalue="false"
          name="prol_SC_spatial_sym" typ="double"/>
        <sign value=">="/>
        <number value="1"/>
      </conditionexpression>
      <condtrue id="750" targetid="751"/>
      <condfalse id="752" targetid="753"/>
    </condition>
    <action id="744" targetid="756">
      <act>
        <assignment>
          <variable>
            <biomechanicalProperty default="0.0" fromneighbour="false"
              name="biasX" pairwise="false" typ="double"/>
          </variable>
          <value>
            <number value="0"/>
          </value>
        </assignment>
      </act>
      <act>
        <assignment>
          <variable>
            <biomechanicalProperty default="0.0" fromneighbour="false"
              name="biasY" pairwise="false" typ="double"/>
          </variable>
          <value>
            <number value="0.0025"/>
            <sign value="*"/>
            <globalsimparameter fromneighbour="false"
              name="yz_bias_weight" typ="double" value="1.0"/>
          </value>
        </assignment>
      </act>
      <act>
        <assignment>
          <variable>
            <biomechanicalProperty default="0.0" fromneighbour="false"
              name="biasZ" pairwise="false" typ="double"/>
          </variable>
          <value>
            <biomechanicalProperty default="0.0" fromneighbour="false"
              name="biasY" pairwise="false" typ="double"/>
          </value>
        </assignment>
      </act>
    </action>
    <action id="751" targetid="753">
      <act>
        <assignment>
          <variable>
            <property default="0" fromneighbour="false" maximum="1.0"
              maxvalue="false" minimum="0.0" minvalue="false"
              name="prol_SC_spatial_sym" typ="double"/>
          </variable>
          <value>
            <number value="1"/>
          </value>
        </assignment>
      </act>
      <act>
        <assignment>
          <variable>
            <property default="0" fromneighbour="false" maximum="1.0"
              maxvalue="false" minimum="0.0" minvalue="false"
              name="prol_SC_spatial_asym" typ="double"/>
          </variable>
          <value>
            <number value="1"/>
            <sign value="-"/>
            <property default="0" fromneighbour="false" maximum="1.0"
              maxvalue="false" minimum="0.0" minvalue="false"
              name="prol_SC_spatial_sym" typ="double"/>
          </value>
        </assignment>
      </act>
    </action>
    <connectionPoint end="723" id="753" targetid="763"/>
    <connectionPoint end="723" id="756" targetid="767"/>
    <probabilitychoice id="763">
      <probability id="771" targetid="772">
        <property default="0" fromneighbour="false" maximum="1.0"
          maxvalue="false" minimum="0.0" minvalue="false"
          name="prol_SC_spatial_sym" typ="double"/>
      </probability>
      <probability id="773" targetid="774">
        <property default="0" fromneighbour="false" maximum="1.0"
          maxvalue="false" minimum="0.0" minvalue="false"
          name="prol_SC_spatial_asym" typ="double"/>
      </probability>
    </probabilitychoice>
    <probabilitychoice id="767">
      <probability id="777" targetid="778">
        <number value="0.5"/>
      </probability>
      <probability id="779" targetid="780">
        <number value="0.5"/>
      </probability>
    </probabilitychoice>
    <action id="772" targetid="756">
      <act>
        <assignment>
          <variable>
            <biomechanicalProperty default="0.0" fromneighbour="false"
              name="biasX" pairwise="false" typ="double"/>
          </variable>
          <value>
            <number value="0"/>
          </value>
        </assignment>
      </act>
      <act>
        <assignment>
          <variable>
            <biomechanicalProperty default="0.0" fromneighbour="false"
              name="biasY" pairwise="false" typ="double"/>
          </variable>
          <value>
            <number value="0.0025"/>
            <sign value="*"/>
            <globalsimparameter fromneighbour="false"
              name="yz_bias_weight" typ="double" value="1.0"/>
          </value>
        </assignment>
      </act>
      <act>
        <assignment>
          <variable>
            <biomechanicalProperty default="0.0" fromneighbour="false"
              name="biasZ" pairwise="false" typ="double"/>
          </variable>
          <value>
            <biomechanicalProperty default="0.0" fromneighbour="false"
              name="biasY" pairwise="false" typ="double"/>
          </value>
        </assignment>
      </act>
    </action>
    <action id="774" targetid="756">
      <act>
        <assignment>
          <variable>
            <biomechanicalProperty default="0.0" fromneighbour="false"
              name="biasX" pairwise="false" typ="double"/>
          </variable>
          <value>
            <number value="0.0025"/>
            <sign value="*"/>
            <globalsimparameter fromneighbour="false"
              name="x_bias_weight" typ="double" value="1.0"/>
          </value>
        </assignment>
      </act>
      <act>
        <assignment>
          <variable>
            <biomechanicalProperty default="0.0" fromneighbour="false"
              name="biasY" pairwise="false" typ="double"/>
          </variable>
          <value>
            <number value="0"/>
          </value>
        </assignment>
      </act>
      <act>
        <assignment>
          <variable>
            <biomechanicalProperty default="0.0" fromneighbour="false"
              name="biasZ" pairwise="false" typ="double"/>
          </variable>
          <value>
            <biomechanicalProperty default="0.0" fromneighbour="false"
              name="biasY" pairwise="false" typ="double"/>
          </value>
        </assignment>
      </act>
    </action>
    <action id="778" targetid="723">
      <act>
        <assignment>
          <variable>
            <biomechanicalProperty default="0.0" fromneighbour="false"
              name="biasX" pairwise="false" typ="double"/>
          </variable>
          <value>
            <abs/>
            <sign value="("/>
            <biomechanicalProperty default="0.0" fromneighbour="false"
              name="biasX" pairwise="false" typ="double"/>
            <sign value=")"/>
          </value>
        </assignment>
      </act>
      <act>
        <assignment>
          <variable>
            <biomechanicalProperty default="0.0" fromneighbour="false"
              name="biasY" pairwise="false" typ="double"/>
          </variable>
          <value>
            <abs/>
            <sign value="("/>
            <biomechanicalProperty default="0.0" fromneighbour="false"
              name="biasY" pairwise="false" typ="double"/>
            <sign value=")"/>
          </value>
        </assignment>
      </act>
      <act>
        <assignment>
          <variable>
            <biomechanicalProperty default="0.0" fromneighbour="false"
              name="biasZ" pairwise="false" typ="double"/>
          </variable>
          <value>
            <biomechanicalProperty default="0.0" fromneighbour="false"
              name="biasY" pairwise="false" typ="double"/>
          </value>
        </assignment>
      </act>
    </action>
    <action id="780" targetid="723">
      <act>
        <assignment>
          <variable>
            <biomechanicalProperty default="0.0" fromneighbour="false"
              name="biasX" pairwise="false" typ="double"/>
          </variable>
          <value>
            <sign value="-"/>
            <abs/>
            <sign value="("/>
            <biomechanicalProperty default="0.0" fromneighbour="false"
              name="biasX" pairwise="false" typ="double"/>
            <sign value=")"/>
          </value>
        </assignment>
      </act>
      <act>
        <assignment>
          <variable>
            <biomechanicalProperty default="0.0" fromneighbour="false"
              name="biasY" pairwise="false" typ="double"/>
          </variable>
          <value>
            <sign value="-"/>
            <abs/>
            <sign value="("/>
            <biomechanicalProperty default="0.0" fromneighbour="false"
              name="biasY" pairwise="false" typ="double"/>
            <sign value=")"/>
          </value>
        </assignment>
      </act>
      <act>
        <assignment>
          <variable>
            <biomechanicalProperty default="0.0" fromneighbour="false"
              name="biasZ" pairwise="false" typ="double"/>
          </variable>
          <value>
            <biomechanicalProperty default="0.0" fromneighbour="false"
              name="biasY" pairwise="false" typ="double"/>
          </value>
        </assignment>
      </act>
    </action>
  </model>
</transform>
