# Supplementary material for: Retinal stem cells modulate proliferative parameters to coordinate post-embryonic morphogenesis in the eye of fish
Source: eLife. 2019 Mar 26;8:e42646. doi: 10.7554/eLife.42646 (PMC6486154; doi:10.7554/eLife.42646)
Supplement: Supplementary file 2. — Model project file that can be imported in EPISIM Modeller to visualize the cell behavioral logic implemented in the model described in this work. [file elife-42646-supp2.zip › Tsingos2019_Fish_Retina/xml/expression_pattern.xml]

<?xml version="1.0" encoding="ISO-8859-1"?>
<transform xmlns:xi="http://www.w3.org/2001/XInclude">
  <model id="1437996561255298" isSubmodel="true"
    name="expression_pattern" startid="174">
    <condition id="174">
      <conditionexpression>
        <biomechanicalProperty default="0.0" fromneighbour="false"
          name="x" pairwise="false" typ="double"/>
        <sign value="&lt;"/>
        <sign value="("/>
        <globalsimparameter fromneighbour="false" name="e_rx2"
          typ="double" value="0.4"/>
        <sign value="*"/>
        <globalsimparameter fromneighbour="false" name="cmz_width"
          typ="double" value="25.0"/>
        <sign value="+"/>
        <number value="50"/>
        <sign value=")"/>
      </conditionexpression>
      <condtrue id="176" targetid="177"/>
      <condfalse id="178" targetid="179"/>
    </condition>
    <action id="177" targetid="182">
      <act>
        <assignment>
          <variable>
            <property default="0" fromneighbour="false" maximum="1"
              maxvalue="false" minimum="0" minvalue="false" name="rx2" typ="int"/>
          </variable>
          <value>
            <number value="1"/>
          </value>
        </assignment>
      </act>
    </action>
    <action id="179" targetid="182">
      <act>
        <assignment>
          <variable>
            <property default="0" fromneighbour="false" maximum="1"
              maxvalue="false" minimum="0" minvalue="false" name="rx2" typ="int"/>
          </variable>
          <value>
            <number value="0"/>
          </value>
        </assignment>
      </act>
    </action>
    <connectionPoint end="188" id="182" targetid="189"/>
    <condition id="189">
      <conditionexpression>
        <biomechanicalProperty default="0.0" fromneighbour="false"
          name="x" pairwise="false" typ="double"/>
        <sign value=">"/>
        <sign value="("/>
        <globalsimparameter fromneighbour="false" name="e_tlx_dist"
          typ="double" value="0.1"/>
        <sign value="*"/>
        <globalsimparameter fromneighbour="false" name="cmz_width"
          typ="double" value="25.0"/>
        <sign value="+"/>
        <number value="50"/>
        <sign value=")"/>
        <sign value="&amp;&amp;"/>
        <biomechanicalProperty default="0.0" fromneighbour="false"
          name="x" pairwise="false" typ="double"/>
        <sign value="&lt;"/>
        <sign value="("/>
        <globalsimparameter fromneighbour="false" name="e_tlx_prox"
          typ="double" value="0.6"/>
        <sign value="*"/>
        <globalsimparameter fromneighbour="false" name="cmz_width"
          typ="double" value="25.0"/>
        <sign value="+"/>
        <number value="50"/>
        <sign value=")"/>
      </conditionexpression>
      <condtrue id="193" targetid="194"/>
      <condfalse id="195" targetid="196"/>
    </condition>
    <action id="194" targetid="199">
      <act>
        <assignment>
          <variable>
            <property default="0" fromneighbour="false" maximum="1"
              maxvalue="false" minimum="0" minvalue="false" name="tlx" typ="int"/>
          </variable>
          <value>
            <number value="1"/>
          </value>
        </assignment>
      </act>
    </action>
    <action id="196" targetid="199">
      <act>
        <assignment>
          <variable>
            <property default="0" fromneighbour="false" maximum="1"
              maxvalue="false" minimum="0" minvalue="false" name="tlx" typ="int"/>
          </variable>
          <value>
            <number value="0"/>
          </value>
        </assignment>
      </act>
    </action>
    <connectionPoint end="188" id="199" targetid="206"/>
    <condition id="206">
      <conditionexpression>
        <property default="0" fromneighbour="false" maximum="1"
          maxvalue="false" minimum="0" minvalue="false" name="rx2" typ="int"/>
        <sign value="=="/>
        <number value="1"/>
        <sign value="&amp;&amp;"/>
        <property default="0" fromneighbour="false" maximum="1"
          maxvalue="false" minimum="0" minvalue="false" name="tlx" typ="int"/>
        <sign value="=="/>
        <number value="1"/>
      </conditionexpression>
      <condtrue id="210" targetid="211"/>
      <condfalse id="212" targetid="213"/>
    </condition>
    <action id="211" targetid="188">
      <act>
        <assignment>
          <variable>
            <property default="255" fromneighbour="false" maximum="255"
              maxvalue="false" minimum="0" minvalue="false"
              name="colorR" typ="int"/>
          </variable>
          <value>
            <number value="128"/>
          </value>
        </assignment>
      </act>
      <act>
        <assignment>
          <variable>
            <property default="255" fromneighbour="false" maximum="255"
              maxvalue="false" minimum="0" minvalue="false"
              name="colorG" typ="int"/>
          </variable>
          <value>
            <number value="0"/>
          </value>
        </assignment>
      </act>
      <act>
        <assignment>
          <variable>
            <property default="255" fromneighbour="false" maximum="255"
              maxvalue="false" minimum="0" minvalue="false"
              name="colorB" typ="int"/>
          </variable>
          <value>
            <number value="255"/>
          </value>
        </assignment>
      </act>
    </action>
    <condition id="213">
      <conditionexpression>
        <property default="0" fromneighbour="false" maximum="1"
          maxvalue="false" minimum="0" minvalue="false" name="rx2" typ="int"/>
        <sign value="=="/>
        <number value="1"/>
      </conditionexpression>
      <condtrue id="219" targetid="220"/>
      <condfalse id="221" targetid="222"/>
    </condition>
    <connectionPoint end="188" id="188" targetid="-1"/>
    <action id="220" targetid="188">
      <act>
        <assignment>
          <variable>
            <property default="255" fromneighbour="false" maximum="255"
              maxvalue="false" minimum="0" minvalue="false"
              name="colorR" typ="int"/>
          </variable>
          <value>
            <number value="255"/>
          </value>
        </assignment>
      </act>
      <act>
        <assignment>
          <variable>
            <property default="255" fromneighbour="false" maximum="255"
              maxvalue="false" minimum="0" minvalue="false"
              name="colorG" typ="int"/>
          </variable>
          <value>
            <number value="0"/>
          </value>
        </assignment>
      </act>
      <act>
        <assignment>
          <variable>
            <property default="255" fromneighbour="false" maximum="255"
              maxvalue="false" minimum="0" minvalue="false"
              name="colorB" typ="int"/>
          </variable>
          <value>
            <number value="0"/>
          </value>
        </assignment>
      </act>
    </action>
    <condition id="222">
      <conditionexpression>
        <property default="0" fromneighbour="false" maximum="1"
          maxvalue="false" minimum="0" minvalue="false" name="tlx" typ="int"/>
        <sign value="=="/>
        <number value="1"/>
      </conditionexpression>
      <condtrue id="231" targetid="232"/>
      <condfalse id="233" targetid="234"/>
    </condition>
    <action id="232" targetid="188">
      <act>
        <assignment>
          <variable>
            <property default="255" fromneighbour="false" maximum="255"
              maxvalue="false" minimum="0" minvalue="false"
              name="colorR" typ="int"/>
          </variable>
          <value>
            <number value="0"/>
          </value>
        </assignment>
      </act>
      <act>
        <assignment>
          <variable>
            <property default="255" fromneighbour="false" maximum="255"
              maxvalue="false" minimum="0" minvalue="false"
              name="colorG" typ="int"/>
          </variable>
          <value>
            <number value="0"/>
          </value>
        </assignment>
      </act>
      <act>
        <assignment>
          <variable>
            <property default="255" fromneighbour="false" maximum="255"
              maxvalue="false" minimum="0" minvalue="false"
              name="colorB" typ="int"/>
          </variable>
          <value>
            <number value="255"/>
          </value>
        </assignment>
      </act>
    </action>
    <condition id="234">
      <conditionexpression>
        <biomechanicalProperty default="0.0" fromneighbour="false"
          name="x" pairwise="false" typ="double"/>
        <sign value=">"/>
        <sign value="("/>
        <globalsimparameter fromneighbour="false" name="cmz_width"
          typ="double" value="25.0"/>
        <sign value="+"/>
        <number value="50"/>
        <sign value=")"/>
      </conditionexpression>
      <condtrue id="242" targetid="243"/>
      <condfalse id="244" targetid="245"/>
    </condition>
    <action id="243" targetid="188">
      <act>
        <assignment>
          <variable>
            <property default="255" fromneighbour="false" maximum="255"
              maxvalue="false" minimum="0" minvalue="false"
              name="colorR" typ="int"/>
          </variable>
          <value>
            <number value="0"/>
          </value>
        </assignment>
      </act>
      <act>
        <assignment>
          <variable>
            <property default="255" fromneighbour="false" maximum="255"
              maxvalue="false" minimum="0" minvalue="false"
              name="colorG" typ="int"/>
          </variable>
          <value>
            <number value="168"/>
          </value>
        </assignment>
      </act>
      <act>
        <assignment>
          <variable>
            <property default="255" fromneighbour="false" maximum="255"
              maxvalue="false" minimum="0" minvalue="false"
              name="colorB" typ="int"/>
          </variable>
          <value>
            <number value="21"/>
          </value>
        </assignment>
      </act>
    </action>
    <action id="245" targetid="188">
      <act>
        <assignment>
          <variable>
            <property default="255" fromneighbour="false" maximum="255"
              maxvalue="false" minimum="0" minvalue="false"
              name="colorR" typ="int"/>
          </variable>
          <value>
            <number value="255"/>
          </value>
        </assignment>
      </act>
      <act>
        <assignment>
          <variable>
            <property default="255" fromneighbour="false" maximum="255"
              maxvalue="false" minimum="0" minvalue="false"
              name="colorG" typ="int"/>
          </variable>
          <value>
            <number value="255"/>
          </value>
        </assignment>
      </act>
      <act>
        <assignment>
          <variable>
            <property default="255" fromneighbour="false" maximum="255"
              maxvalue="false" minimum="0" minvalue="false"
              name="colorB" typ="int"/>
          </variable>
          <value>
            <number value="0"/>
          </value>
        </assignment>
      </act>
    </action>
  </model>
</transform>
