# Supplementary material for: Retinal stem cells modulate proliferative parameters to coordinate post-embryonic morphogenesis in the eye of fish
Source: eLife. 2019 Mar 26;8:e42646. doi: 10.7554/eLife.42646 (PMC6486154; doi:10.7554/eLife.42646)
Supplement: Supplementary file 2. — Model project file that can be imported in EPISIM Modeller to visualize the cell behavioral logic implemented in the model described in this work. [file elife-42646-supp2.zip › Tsingos2019_Fish_Retina/xml/induction_initialization.xml]

<?xml version="1.0" encoding="ISO-8859-1"?>
<transform xmlns:xi="http://www.w3.org/2001/XInclude">
  <model id="14367944578510" isSubmodel="true"
    name="induction_initialization" startid="506">
    <condition id="506">
      <conditionexpression>
        <property default="false" fromneighbour="false" maximum="P_INF"
          maxvalue="false" minimum="N_INF" minvalue="false"
          name="induction_happened" typ="boolean"/>
        <sign value="=="/>
        <bool value="true"/>
      </conditionexpression>
      <condtrue id="508" targetid="509"/>
      <condfalse id="510" targetid="511"/>
    </condition>
    <connectionPoint end="509" id="509" targetid="-1"/>
    <choice id="511">
      <choiceconditionelement>
        <globalsimparameter fromneighbour="false" name="z_inductionMode"
          typ="int" value="0"/>
      </choiceconditionelement>
      <default id="517" targetid="518" value="default"/>
      <case id="519" targetid="520">
        <number value="1"/>
      </case>
      <case id="521" targetid="522">
        <number value="2"/>
      </case>
      <case id="523" targetid="524">
        <number value="3"/>
      </case>
      <case id="525" targetid="526">
        <number value="4"/>
      </case>
    </choice>
    <connectionPoint end="509" id="518" targetid="531"/>
    <connectionPoint end="509" id="520" targetid="535"/>
    <condition id="522">
      <conditionexpression>
        <biomechanicalProperty default="0.0" fromneighbour="false"
          name="x" pairwise="false" typ="double"/>
        <sign value="&lt;"/>
        <sign value="("/>
        <globalsimparameter fromneighbour="false" name="e_rx2"
          typ="double" value="0.4"/>
        <sign value="*"/>
        <globalsimparameter fromneighbour="false" name="cmz_width"
          typ="double" value="25.0"/>
        <sign value="+"/>
        <number value="50"/>
        <sign value=")"/>
      </conditionexpression>
      <condtrue id="538" targetid="520"/>
      <condfalse id="540" targetid="518"/>
    </condition>
    <condition id="524">
      <conditionexpression>
        <biomechanicalProperty default="0.0" fromneighbour="false"
          name="x" pairwise="false" typ="double"/>
        <sign value=">"/>
        <sign value="("/>
        <globalsimparameter fromneighbour="false" name="e_tlx_dist"
          typ="double" value="0.1"/>
        <sign value="*"/>
        <globalsimparameter fromneighbour="false" name="cmz_width"
          typ="double" value="25.0"/>
        <sign value="+"/>
        <number value="50"/>
        <sign value=")"/>
        <sign value="&amp;&amp;"/>
        <biomechanicalProperty default="0.0" fromneighbour="false"
          name="x" pairwise="false" typ="double"/>
        <sign value="&lt;"/>
        <sign value="("/>
        <globalsimparameter fromneighbour="false" name="e_tlx_prox"
          typ="double" value="0.6"/>
        <sign value="*"/>
        <globalsimparameter fromneighbour="false" name="cmz_width"
          typ="double" value="25.0"/>
        <sign value="+"/>
        <number value="50"/>
        <sign value=")"/>
      </conditionexpression>
      <condtrue id="544" targetid="520"/>
      <condfalse id="546" targetid="518"/>
    </condition>
    <condition id="526">
      <conditionexpression>
        <biomechanicalProperty default="0.0" fromneighbour="false"
          name="x" pairwise="false" typ="double"/>
        <sign value=">"/>
        <sign value="("/>
        <globalsimparameter fromneighbour="false" name="e_tlx_prox"
          typ="double" value="0.6"/>
        <sign value="*"/>
        <globalsimparameter fromneighbour="false" name="cmz_width"
          typ="double" value="25.0"/>
        <sign value="+"/>
        <number value="50"/>
        <sign value=")"/>
      </conditionexpression>
      <condtrue id="550" targetid="520"/>
      <condfalse id="552" targetid="518"/>
    </condition>
    <action id="531" targetid="509">
      <act>
        <assignment>
          <variable>
            <property default="false" fromneighbour="false"
              maximum="P_INF" maxvalue="false" minimum="N_INF"
              minvalue="false" name="induced" typ="boolean"/>
          </variable>
          <value>
            <bool value="false"/>
          </value>
        </assignment>
      </act>
      <act>
        <assignment>
          <variable>
            <property default="false" fromneighbour="false"
              maximum="P_INF" maxvalue="false" minimum="N_INF"
              minvalue="false" name="induction_happened" typ="boolean"/>
          </variable>
          <value>
            <bool value="true"/>
          </value>
        </assignment>
      </act>
      <act>
        <assignment>
          <variable>
            <property default="-99" fromneighbour="false"
              maximum="P_INF" maxvalue="false" minimum="N_INF"
              minvalue="false" name="initial_x" typ="double"/>
          </variable>
          <value>
            <biomechanicalProperty default="0.0" fromneighbour="false"
              name="x" pairwise="false" typ="double"/>
          </value>
        </assignment>
      </act>
    </action>
    <probabilitychoice id="535">
      <probability id="559" targetid="560">
        <globalsimparameter fromneighbour="false"
          name="z_induction_probability" typ="double" value="0.3"/>
      </probability>
      <probability id="561" targetid="518">
        <defaultprobability/>
      </probability>
    </probabilitychoice>
    <action id="560" targetid="509">
      <act>
        <assignment>
          <variable>
            <property default="false" fromneighbour="false"
              maximum="P_INF" maxvalue="false" minimum="N_INF"
              minvalue="false" name="induced" typ="boolean"/>
          </variable>
          <value>
            <bool value="true"/>
          </value>
        </assignment>
      </act>
      <act>
        <assignment>
          <variable>
            <property default="false" fromneighbour="false"
              maximum="P_INF" maxvalue="false" minimum="N_INF"
              minvalue="false" name="induction_happened" typ="boolean"/>
          </variable>
          <value>
            <bool value="true"/>
          </value>
        </assignment>
      </act>
      <act>
        <assignment>
          <variable>
            <property default="-99" fromneighbour="false"
              maximum="P_INF" maxvalue="false" minimum="N_INF"
              minvalue="false" name="initial_x" typ="double"/>
          </variable>
          <value>
            <biomechanicalProperty default="0.0" fromneighbour="false"
              name="x" pairwise="false" typ="double"/>
          </value>
        </assignment>
      </act>
    </action>
  </model>
</transform>
