# Supplementary material for: Retinal stem cells modulate proliferative parameters to coordinate post-embryonic morphogenesis in the eye of fish
Source: eLife. 2019 Mar 26;8:e42646. doi: 10.7554/eLife.42646 (PMC6486154; doi:10.7554/eLife.42646)
Supplement: Supplementary file 2. — Model project file that can be imported in EPISIM Modeller to visualize the cell behavioral logic implemented in the model described in this work. [file elife-42646-supp2.zip › Tsingos2019_Fish_Retina/xml/model.xml]

<?xml version="1.0" encoding="UTF-8"?>
<transform xmlns:xi="http://www.w3.org/2001/XInclude">
  <transform xml:base="Parameters.xml">
  <init/>
  <classnamesuffix suffix="_1547481831784"/>
  <biomechanicalModelId id="2015-01-27_episimmcc.centerbased3d.fisheye.EpisimFishEyeCenterBased3DMC"/>
  <biomechanicalModelConnectorClass name="episimmcc.centerbased3d.fisheye.EpisimFishEyeCenterBased3DMC"/>
  <globalsimparameters>
    <globalsimparameter default="800.0" name="maxEyeRadius" no="0" typ="double"/>
    <globalsimparameter default="0" name="growth_mode" no="1" typ="int"/>
    <globalsimparameter default="0" name="division_axis_mode" no="2" typ="int"/>
    <globalsimparameter default="false" name="ventral_circumferential_bias" no="3" typ="boolean"/>
    <globalsimparameter default="0.25" name="c_R" no="4" typ="double"/>
    <globalsimparameter default="25.0" name="cmz_width" no="5" typ="double"/>
    <globalsimparameter default="24.0" name="min_cellcycle" no="6" typ="double"/>
    <globalsimparameter default="0.2" name="overlap_threshold_fraction" no="7" typ="double"/>
    <globalsimparameter default="26.0" name="prol_SC" no="8" typ="double"/>
    <globalsimparameter default="26.0" name="prol_ventral" no="9" typ="double"/>
    <globalsimparameter default="0.005" name="rho" no="10" typ="double"/>
    <globalsimparameter default="1.0" name="percent_circumferential" no="11" typ="double"/>
    <globalsimparameter default="1" name="cellColorMode" no="12" typ="int"/>
    <globalsimparameter default="0.2" name="bw_coloring_percent" no="13" typ="double"/>
    <globalsimparameter default="false" name="random_color_pre_induction" no="14" typ="boolean"/>
    <globalsimparameter default="150.0" name="induction2_radius" no="15" typ="double"/>
    <globalsimparameter default="200.0" name="induction3_radius" no="16" typ="double"/>
    <globalsimparameter default="50.0" name="brdU_start" no="17" typ="double"/>
    <globalsimparameter default="150.0" name="idU_start" no="18" typ="double"/>
    <globalsimparameter default="500.0" name="brdU_start2" no="19" typ="double"/>
    <globalsimparameter default="1000.0" name="idU_start2" no="20" typ="double"/>
    <globalsimparameter default="30.0" name="pulse" no="21" typ="double"/>
  </globalsimparameters>
  <extracellulardiffusionfields/>
  <properties booleans="6" numbers="34" strings="0">
    <property default="-1" maximum="P_INF" minimum="N_INF" name="clonal_ID" no="0" typ="int"/>
    <property default="false" maximum="P_INF" minimum="N_INF" name="color_set" no="0" typ="boolean"/>
    <property default="0" maximum="P_INF" minimum="N_INF" name="clone_r" no="1" typ="int"/>
    <property default="0" maximum="P_INF" minimum="N_INF" name="clone_g" no="2" typ="int"/>
    <property default="0" maximum="P_INF" minimum="N_INF" name="clone_b" no="3" typ="int"/>
    <property default="-99" maximum="P_INF" minimum="N_INF" name="initial_x" no="4" typ="double"/>
    <property default="-1" maximum="P_INF" minimum="N_INF" name="clonal_ID2" no="5" typ="int"/>
    <property default="0" maximum="P_INF" minimum="N_INF" name="clone_r2" no="6" typ="int"/>
    <property default="0" maximum="P_INF" minimum="N_INF" name="clone_g2" no="7" typ="int"/>
    <property default="0" maximum="P_INF" minimum="N_INF" name="clone_b2" no="8" typ="int"/>
    <property default="false" maximum="P_INF" minimum="N_INF" name="color_set2" no="1" typ="boolean"/>
    <property default="-99" maximum="P_INF" minimum="N_INF" name="x_at_lateInd" no="9" typ="double"/>
    <property default="-1" maximum="P_INF" minimum="N_INF" name="clonal_ID3" no="10" typ="int"/>
    <property default="0" maximum="P_INF" minimum="N_INF" name="clone_r3" no="11" typ="double"/>
    <property default="0" maximum="P_INF" minimum="N_INF" name="clone_g3" no="12" typ="double"/>
    <property default="0" maximum="P_INF" minimum="N_INF" name="clone_b3" no="13" typ="double"/>
    <property default="false" maximum="P_INF" minimum="N_INF" name="color_set3" no="2" typ="boolean"/>
    <property default="-99" maximum="P_INF" minimum="N_INF" name="x_at_lateInd2" no="14" typ="double"/>
    <property default="100000" maximum="P_INF" minimum="N_INF" name="tolerated_overlap" no="15" typ="double"/>
    <property default="false" maximum="P_INF" minimum="N_INF" name="delay_division" no="3" typ="boolean"/>
    <property default="0" maximum="P_INF" minimum="N_INF" name="proliferation_probability" no="16" typ="double"/>
    <property default="100000" maximum="P_INF" minimum="0" name="timeSinceDivision" no="17" typ="int"/>
    <property default="0" maximum="1.0" minimum="0.0" name="circ_axis" no="18" typ="double"/>
    <property default="0" maximum="1.0" minimum="0.0" name="rad_axis" no="19" typ="double"/>
    <property default="false" maximum="P_INF" minimum="N_INF" name="ventral" no="4" typ="boolean"/>
    <property default="0" maximum="P_INF" minimum="N_INF" name="small_radius" no="20" typ="double"/>
    <property default="0" maximum="P_INF" minimum="0.0" name="age" no="21" typ="double"/>
    <property default="CT_Default" maximum="" minimum="" name="cellType" typ="EpisimCellType"/>
    <property default="DL_Default" maximum="" minimum="" name="diffLevel" typ="EpisimDifferentiationLevel"/>
    <property default="0" maximum="0" minimum="0" name="numberOfNeighbours" no="22" typ="int"/>
    <property default="255" maximum="255" minimum="0" name="colorR" no="23" typ="int"/>
    <property default="255" maximum="255" minimum="0" name="colorG" no="24" typ="int"/>
    <property default="255" maximum="255" minimum="0" name="colorB" no="25" typ="int"/>
    <property default="true" maximum="" minimum="" name="isAlive" no="5" typ="boolean"/>
    <property default="1" maximum="2.0" minimum="0.0" name="dnaContent" no="26" typ="double"/>
    <property default="-99" maximum="P_INF" minimum="N_INF" name="division_interval" no="27" typ="int"/>
    <property default="-99" maximum="P_INF" minimum="N_INF" name="division_events" no="28" typ="int"/>
    <property default="0" maximum="P_INF" minimum="N_INF" name="cumulative_average_overlap" no="29" typ="double"/>
    <property default="0" maximum="P_INF" minimum="N_INF" name="previous_cum_avg_overlap" no="30" typ="double"/>
    <property default="0" maximum="100.0" minimum="0.0" name="brdU" no="31" typ="double"/>
    <property default="0" maximum="100.0" minimum="0.0" name="idU" no="32" typ="double"/>
    <property default="0" maximum="P_INF" minimum="0" name="simstep_counter" no="33" typ="int"/>
  </properties>
  <cellTypes>
    <cellType default="ct_default" name="CT_Default">
      <differentiationLevels>
        <diffLevel default="dl_default" name="DL_Default"/>
        <diffLevel default="dl_proliferatingcell" name="DL_ProliferatingCell"/>
        <diffLevel default="dl_differentiatedcell" name="DL_DifferentiatedCell"/>
      </differentiationLevels>
    </cellType>
  </cellTypes>
  <differentiationLevelList>
    <diffLevel default="dl_default" name="DL_Default"/>
    <diffLevel default="dl_proliferatingcell" name="DL_ProliferatingCell"/>
    <diffLevel default="dl_differentiatedcell" name="DL_DifferentiatedCell"/>
  </differentiationLevelList>
  <constants>
    <constant name="WIDTH_DEFAULT" typ="double" value="7.0"/>
    <constant name="HEIGHT_DEFAULT" typ="double" value="7.0"/>
    <constant name="LENGTH_DEFAULT" typ="double" value="7.0"/>
  </constants>
  <biomechanicalProperties>
    <biomechanicalProperty default="0.0" name="biasX" no="34" pairwise="false" typ="double"/>
    <biomechanicalProperty default="0.0" name="biasY" no="35" pairwise="false" typ="double"/>
    <biomechanicalProperty default="0.0" name="biasZ" no="36" pairwise="false" typ="double"/>
    <biomechanicalProperty default="50.0" name="centerX" no="37" pairwise="false" typ="double"/>
    <biomechanicalProperty default="1050.0" name="centerY" no="38" pairwise="false" typ="double"/>
    <biomechanicalProperty default="1050.0" name="centerZ" no="39" pairwise="false" typ="double"/>
    <biomechanicalProperty default="-1" name="cellId" no="40" pairwise="false" typ="int"/>
    <biomechanicalProperty default="0.2" name="extCellSpaceMikron" no="41" pairwise="false" typ="double"/>
    <biomechanicalProperty default="0.0" name="bmContactArea" no="42" pairwise="false" typ="double"/>
    <biomechanicalProperty default="0.0" name="cellCellAdhesion" no="43" pairwise="true" typ="double"/>
    <biomechanicalProperty default="100.0" name="innerEyeRadius" no="44" pairwise="false" typ="double"/>
    <biomechanicalProperty default="0.0" name="extCellSpaceVolume" no="45" pairwise="false" typ="double"/>
    <biomechanicalProperty default="0.0" name="width" no="46" pairwise="false" typ="double"/>
    <biomechanicalProperty default="0.0" name="y" no="47" pairwise="false" typ="double"/>
    <biomechanicalProperty default="0.0" name="x" no="48" pairwise="false" typ="double"/>
    <biomechanicalProperty default="0.0" name="cellVolume" no="49" pairwise="false" typ="double"/>
    <biomechanicalProperty default="0.0" name="z" no="50" pairwise="false" typ="double"/>
    <biomechanicalProperty default="0.0" name="cellSurfaceArea" no="51" pairwise="false" typ="double"/>
    <biomechanicalProperty default="0.0" name="contactArea" no="52" pairwise="true" typ="double"/>
    <biomechanicalProperty default="0.0" name="height" no="53" pairwise="false" typ="double"/>
    <biomechanicalProperty default="0.0" name="totalContactArea" no="54" pairwise="false" typ="double"/>
    <biomechanicalProperty default="0.0" name="contactAreaInnerEye" no="55" pairwise="false" typ="double"/>
    <biomechanicalProperty default="0.0" name="length" no="56" pairwise="false" typ="double"/>
    <biomechanicalProperty default="0.0" name="adhesionMembrane" no="57" pairwise="false" typ="double"/>
    <biomechanicalProperty default="0.0" name="average_overlap" no="58" pairwise="false" typ="double"/>
    <biomechanicalProperty default="0.0" name="eyeGrowthMode" no="59" pairwise="false" typ="double"/>
  </biomechanicalProperties>
  <methods>
    <method name="cell_coloring"/>
    <method name="bw_coloring"/>
    <method name="clonal_color"/>
    <method name="clonal_color_2"/>
    <method name="proliferation_decision"/>
    <method name="cell_division"/>
    <method name="division_params"/>
    <method name="division_params_ventral_circ_bias"/>
    <method name="division_axes_scan"/>
    <method name="brdU_idU"/>
    <method name="clonal_color_3"/>
    <method name="is_in_ventral_sector"/>
  </methods>
  <end/>
</transform>
  <model id="14223608724330" isModel="true" name="top" startid="1">
    <submodel filename="clonal_color" id="1" modelid="14249505835710" targetid="3">
      <transform xml:base="clonal_color.xml">
  <model id="14249505835710" isSubmodel="true" name="clonal_color" startid="243">
    <condition id="243">
      <conditionexpression>
        <property default="false" fromneighbour="false" maximum="P_INF" maxvalue="false" minimum="N_INF" minvalue="false" name="color_set" typ="boolean"/>
        <sign value="=="/>
        <bool value="true"/>
      </conditionexpression>
      <condtrue id="245" targetid="246"/>
      <condfalse id="247" targetid="248"/>
    </condition>
    <connectionPoint end="246" id="246" targetid="-1"/>
    <action id="248" targetid="254">
      <act>
        <assignment>
          <variable>
            <property default="-99" fromneighbour="false" maximum="P_INF" maxvalue="false" minimum="N_INF" minvalue="false" name="initial_x" typ="double"/>
          </variable>
          <value>
            <biomechanicalProperty default="0.0" fromneighbour="false" name="x" pairwise="false" typ="double"/>
          </value>
        </assignment>
      </act>
    </action>
    <choice id="254">
      <choiceconditionelement>
        <diffLevelIdentifier fromneighbour="false" name="diffLevel"/>
      </choiceconditionelement>
      <default id="258" targetid="259" value="default"/>
      <case id="260" targetid="261">
        <diffLevel name="DL_ProliferatingCell"/>
      </case>
      <case id="262" targetid="263">
        <diffLevel name="DL_DifferentiatedCell"/>
      </case>
    </choice>
    <action id="259" targetid="266">
      <act>
        <assignment>
          <variable>
            <property default="0" fromneighbour="false" maximum="P_INF" maxvalue="false" minimum="N_INF" minvalue="false" name="clone_r" typ="int"/>
          </variable>
          <value>
            <number value="255"/>
          </value>
        </assignment>
      </act>
      <act>
        <assignment>
          <variable>
            <property default="0" fromneighbour="false" maximum="P_INF" maxvalue="false" minimum="N_INF" minvalue="false" name="clone_g" typ="int"/>
          </variable>
          <value>
            <number value="255"/>
          </value>
        </assignment>
      </act>
      <act>
        <assignment>
          <variable>
            <property default="0" fromneighbour="false" maximum="P_INF" maxvalue="false" minimum="N_INF" minvalue="false" name="clone_b" typ="int"/>
          </variable>
          <value>
            <number value="255"/>
          </value>
        </assignment>
      </act>
    </action>
    <action id="261" targetid="266">
      <act>
        <assignment>
          <variable>
            <property default="0" fromneighbour="false" maximum="P_INF" maxvalue="false" minimum="N_INF" minvalue="false" name="clone_r" typ="int"/>
          </variable>
          <value>
            <rand/>
            <sign value="*"/>
            <number value="255"/>
          </value>
        </assignment>
      </act>
      <act>
        <assignment>
          <variable>
            <property default="0" fromneighbour="false" maximum="P_INF" maxvalue="false" minimum="N_INF" minvalue="false" name="clone_g" typ="int"/>
          </variable>
          <value>
            <rand/>
            <sign value="*"/>
            <number value="255"/>
          </value>
        </assignment>
      </act>
      <act>
        <assignment>
          <variable>
            <property default="0" fromneighbour="false" maximum="P_INF" maxvalue="false" minimum="N_INF" minvalue="false" name="clone_b" typ="int"/>
          </variable>
          <value>
            <rand/>
            <sign value="*"/>
            <number value="255"/>
          </value>
        </assignment>
      </act>
    </action>
    <action id="263" targetid="266">
      <act>
        <assignment>
          <variable>
            <property default="0" fromneighbour="false" maximum="P_INF" maxvalue="false" minimum="N_INF" minvalue="false" name="clone_r" typ="int"/>
          </variable>
          <value>
            <number value="0"/>
          </value>
        </assignment>
      </act>
      <act>
        <assignment>
          <variable>
            <property default="0" fromneighbour="false" maximum="P_INF" maxvalue="false" minimum="N_INF" minvalue="false" name="clone_g" typ="int"/>
          </variable>
          <value>
            <number value="168"/>
          </value>
        </assignment>
      </act>
      <act>
        <assignment>
          <variable>
            <property default="0" fromneighbour="false" maximum="P_INF" maxvalue="false" minimum="N_INF" minvalue="false" name="clone_b" typ="int"/>
          </variable>
          <value>
            <number value="21"/>
          </value>
        </assignment>
      </act>
    </action>
    <connectionPoint end="246" id="266" targetid="276"/>
    <action id="276" targetid="246">
      <act>
        <assignment>
          <variable>
            <property default="false" fromneighbour="false" maximum="P_INF" maxvalue="false" minimum="N_INF" minvalue="false" name="color_set" typ="boolean"/>
          </variable>
          <value>
            <bool value="true"/>
          </value>
        </assignment>
      </act>
      <act>
        <assignment>
          <variable>
            <property default="-1" fromneighbour="false" maximum="P_INF" maxvalue="false" minimum="N_INF" minvalue="false" name="clonal_ID" typ="int"/>
          </variable>
          <value>
            <biomechanicalProperty default="-1" fromneighbour="false" name="cellId" pairwise="false" typ="int"/>
          </value>
        </assignment>
      </act>
    </action>
  </model>
</transform>
    </submodel>
    <submodel filename="clonal_color_2" id="3" modelid="143186870734029" targetid="6">
      <transform xml:base="clonal_color_2.xml">
  <model id="143186870734029" isSubmodel="true" name="clonal_color_2" startid="283">
    <condition id="283">
      <conditionexpression>
        <biomechanicalProperty default="100.0" fromneighbour="false" name="innerEyeRadius" pairwise="false" typ="double"/>
        <sign value="&gt;="/>
        <globalsimparameter fromneighbour="false" name="induction2_radius" typ="double" value="150.0"/>
      </conditionexpression>
      <condtrue id="285" targetid="286"/>
      <condfalse id="287" targetid="288"/>
    </condition>
    <condition id="286">
      <conditionexpression>
        <property default="false" fromneighbour="false" maximum="P_INF" maxvalue="false" minimum="N_INF" minvalue="false" name="color_set2" typ="boolean"/>
        <sign value="=="/>
        <bool value="true"/>
      </conditionexpression>
      <condtrue id="291" targetid="288"/>
      <condfalse id="293" targetid="294"/>
    </condition>
    <connectionPoint end="288" id="288" targetid="-1"/>
    <choice id="294">
      <choiceconditionelement>
        <diffLevelIdentifier fromneighbour="false" name="diffLevel"/>
      </choiceconditionelement>
      <default id="301" targetid="302" value="default"/>
      <case id="303" targetid="304">
        <diffLevel name="DL_ProliferatingCell"/>
      </case>
      <case id="305" targetid="306">
        <diffLevel name="DL_DifferentiatedCell"/>
      </case>
    </choice>
    <action id="302" targetid="310">
      <act>
        <assignment>
          <variable>
            <property default="0" fromneighbour="false" maximum="P_INF" maxvalue="false" minimum="N_INF" minvalue="false" name="clone_r2" typ="int"/>
          </variable>
          <value>
            <number value="255"/>
          </value>
        </assignment>
      </act>
      <act>
        <assignment>
          <variable>
            <property default="0" fromneighbour="false" maximum="P_INF" maxvalue="false" minimum="N_INF" minvalue="false" name="clone_g2" typ="int"/>
          </variable>
          <value>
            <number value="255"/>
          </value>
        </assignment>
      </act>
      <act>
        <assignment>
          <variable>
            <property default="0" fromneighbour="false" maximum="P_INF" maxvalue="false" minimum="N_INF" minvalue="false" name="clone_b2" typ="int"/>
          </variable>
          <value>
            <number value="255"/>
          </value>
        </assignment>
      </act>
    </action>
    <action id="304" targetid="310">
      <act>
        <assignment>
          <variable>
            <property default="0" fromneighbour="false" maximum="P_INF" maxvalue="false" minimum="N_INF" minvalue="false" name="clone_r2" typ="int"/>
          </variable>
          <value>
            <rand/>
            <sign value="*"/>
            <number value="255"/>
          </value>
        </assignment>
      </act>
      <act>
        <assignment>
          <variable>
            <property default="0" fromneighbour="false" maximum="P_INF" maxvalue="false" minimum="N_INF" minvalue="false" name="clone_g2" typ="int"/>
          </variable>
          <value>
            <rand/>
            <sign value="*"/>
            <number value="255"/>
          </value>
        </assignment>
      </act>
      <act>
        <assignment>
          <variable>
            <property default="0" fromneighbour="false" maximum="P_INF" maxvalue="false" minimum="N_INF" minvalue="false" name="clone_b2" typ="int"/>
          </variable>
          <value>
            <rand/>
            <sign value="*"/>
            <number value="255"/>
          </value>
        </assignment>
      </act>
    </action>
    <action id="306" targetid="310">
      <act>
        <assignment>
          <variable>
            <property default="0" fromneighbour="false" maximum="P_INF" maxvalue="false" minimum="N_INF" minvalue="false" name="clone_r2" typ="int"/>
          </variable>
          <value>
            <number value="0"/>
          </value>
        </assignment>
      </act>
      <act>
        <assignment>
          <variable>
            <property default="0" fromneighbour="false" maximum="P_INF" maxvalue="false" minimum="N_INF" minvalue="false" name="clone_g2" typ="int"/>
          </variable>
          <value>
            <number value="168"/>
          </value>
        </assignment>
      </act>
      <act>
        <assignment>
          <variable>
            <property default="0" fromneighbour="false" maximum="P_INF" maxvalue="false" minimum="N_INF" minvalue="false" name="clone_b2" typ="int"/>
          </variable>
          <value>
            <number value="21"/>
          </value>
        </assignment>
      </act>
    </action>
    <connectionPoint end="288" id="310" targetid="320"/>
    <action id="320" targetid="288">
      <act>
        <assignment>
          <variable>
            <property default="-1" fromneighbour="false" maximum="P_INF" maxvalue="false" minimum="N_INF" minvalue="false" name="clonal_ID2" typ="int"/>
          </variable>
          <value>
            <biomechanicalProperty default="-1" fromneighbour="false" name="cellId" pairwise="false" typ="int"/>
          </value>
        </assignment>
      </act>
      <act>
        <assignment>
          <variable>
            <property default="false" fromneighbour="false" maximum="P_INF" maxvalue="false" minimum="N_INF" minvalue="false" name="color_set2" typ="boolean"/>
          </variable>
          <value>
            <bool value="true"/>
          </value>
        </assignment>
      </act>
      <act>
        <assignment>
          <variable>
            <property default="-99" fromneighbour="false" maximum="P_INF" maxvalue="false" minimum="N_INF" minvalue="false" name="x_at_lateInd" typ="double"/>
          </variable>
          <value>
            <biomechanicalProperty default="0.0" fromneighbour="false" name="x" pairwise="false" typ="double"/>
          </value>
        </assignment>
      </act>
    </action>
  </model>
</transform>
    </submodel>
    <submodel filename="clonal_color_3" id="6" modelid="14489703826940" targetid="9">
      <transform xml:base="clonal_color_3.xml">
  <model id="14489703826940" isSubmodel="true" name="clonal_color_3" startid="647">
    <condition id="647">
      <conditionexpression>
        <biomechanicalProperty default="100.0" fromneighbour="false" name="innerEyeRadius" pairwise="false" typ="double"/>
        <sign value="&gt;="/>
        <globalsimparameter fromneighbour="false" name="induction3_radius" typ="double" value="200.0"/>
      </conditionexpression>
      <condtrue id="649" targetid="650"/>
      <condfalse id="651" targetid="652"/>
    </condition>
    <condition id="650">
      <conditionexpression>
        <property default="false" fromneighbour="false" maximum="P_INF" maxvalue="false" minimum="N_INF" minvalue="false" name="color_set3" typ="boolean"/>
        <sign value="=="/>
        <bool value="true"/>
      </conditionexpression>
      <condtrue id="655" targetid="652"/>
      <condfalse id="657" targetid="658"/>
    </condition>
    <connectionPoint end="652" id="652" targetid="-1"/>
    <choice id="658">
      <choiceconditionelement>
        <diffLevelIdentifier fromneighbour="false" name="diffLevel"/>
      </choiceconditionelement>
      <default id="665" targetid="666" value="default"/>
      <case id="667" targetid="668">
        <diffLevel name="DL_ProliferatingCell"/>
      </case>
      <case id="669" targetid="670">
        <diffLevel name="DL_DifferentiatedCell"/>
      </case>
    </choice>
    <action id="666" targetid="674">
      <act>
        <assignment>
          <variable>
            <property default="0" fromneighbour="false" maximum="P_INF" maxvalue="false" minimum="N_INF" minvalue="false" name="clone_r3" typ="double"/>
          </variable>
          <value>
            <number value="255"/>
          </value>
        </assignment>
      </act>
      <act>
        <assignment>
          <variable>
            <property default="0" fromneighbour="false" maximum="P_INF" maxvalue="false" minimum="N_INF" minvalue="false" name="clone_g3" typ="double"/>
          </variable>
          <value>
            <number value="255"/>
          </value>
        </assignment>
      </act>
      <act>
        <assignment>
          <variable>
            <property default="0" fromneighbour="false" maximum="P_INF" maxvalue="false" minimum="N_INF" minvalue="false" name="clone_b3" typ="double"/>
          </variable>
          <value>
            <number value="255"/>
          </value>
        </assignment>
      </act>
    </action>
    <action id="668" targetid="674">
      <act>
        <assignment>
          <variable>
            <property default="0" fromneighbour="false" maximum="P_INF" maxvalue="false" minimum="N_INF" minvalue="false" name="clone_r3" typ="double"/>
          </variable>
          <value>
            <rand/>
            <sign value="*"/>
            <number value="255"/>
          </value>
        </assignment>
      </act>
      <act>
        <assignment>
          <variable>
            <property default="0" fromneighbour="false" maximum="P_INF" maxvalue="false" minimum="N_INF" minvalue="false" name="clone_g3" typ="double"/>
          </variable>
          <value>
            <rand/>
            <sign value="*"/>
            <number value="255"/>
          </value>
        </assignment>
      </act>
      <act>
        <assignment>
          <variable>
            <property default="0" fromneighbour="false" maximum="P_INF" maxvalue="false" minimum="N_INF" minvalue="false" name="clone_b3" typ="double"/>
          </variable>
          <value>
            <rand/>
            <sign value="*"/>
            <number value="255"/>
          </value>
        </assignment>
      </act>
    </action>
    <action id="670" targetid="674">
      <act>
        <assignment>
          <variable>
            <property default="0" fromneighbour="false" maximum="P_INF" maxvalue="false" minimum="N_INF" minvalue="false" name="clone_r3" typ="double"/>
          </variable>
          <value>
            <number value="0"/>
          </value>
        </assignment>
      </act>
      <act>
        <assignment>
          <variable>
            <property default="0" fromneighbour="false" maximum="P_INF" maxvalue="false" minimum="N_INF" minvalue="false" name="clone_g3" typ="double"/>
          </variable>
          <value>
            <number value="168"/>
          </value>
        </assignment>
      </act>
      <act>
        <assignment>
          <variable>
            <property default="0" fromneighbour="false" maximum="P_INF" maxvalue="false" minimum="N_INF" minvalue="false" name="clone_b3" typ="double"/>
          </variable>
          <value>
            <number value="21"/>
          </value>
        </assignment>
      </act>
    </action>
    <connectionPoint end="652" id="674" targetid="684"/>
    <action id="684" targetid="652">
      <act>
        <assignment>
          <variable>
            <property default="-1" fromneighbour="false" maximum="P_INF" maxvalue="false" minimum="N_INF" minvalue="false" name="clonal_ID3" typ="int"/>
          </variable>
          <value>
            <biomechanicalProperty default="-1" fromneighbour="false" name="cellId" pairwise="false" typ="int"/>
          </value>
        </assignment>
      </act>
      <act>
        <assignment>
          <variable>
            <property default="false" fromneighbour="false" maximum="P_INF" maxvalue="false" minimum="N_INF" minvalue="false" name="color_set3" typ="boolean"/>
          </variable>
          <value>
            <bool value="true"/>
          </value>
        </assignment>
      </act>
      <act>
        <assignment>
          <variable>
            <property default="-99" fromneighbour="false" maximum="P_INF" maxvalue="false" minimum="N_INF" minvalue="false" name="x_at_lateInd2" typ="double"/>
          </variable>
          <value>
            <biomechanicalProperty default="0.0" fromneighbour="false" name="x" pairwise="false" typ="double"/>
          </value>
        </assignment>
      </act>
    </action>
  </model>
</transform>
    </submodel>
    <submodel filename="is_in_ventral_sector" id="9" modelid="15391043874150" targetid="12">
      <transform xml:base="is_in_ventral_sector.xml">
  <model id="15391043874150" isSubmodel="true" name="is_in_ventral_sector" startid="691">
    <action id="691" targetid="693">
      <act>
        <assignment>
          <variable>
            <property default="0" fromneighbour="false" maximum="P_INF" maxvalue="false" minimum="N_INF" minvalue="false" name="small_radius" typ="double"/>
          </variable>
          <value>
            <sqrt/>
            <sign value="("/>
            <sign value="("/>
            <pow/>
            <sign value="("/>
            <sign value="("/>
            <biomechanicalProperty default="100.0" fromneighbour="false" name="innerEyeRadius" pairwise="false" typ="double"/>
            <sign value="+"/>
            <constant fromneighbour="false" name="WIDTH_DEFAULT" typ="double" value="7.0"/>
            <sign value="/"/>
            <number value="2"/>
            <sign value=")"/>
            <sign value=","/>
            <number value="2"/>
            <sign value=")"/>
            <sign value="-"/>
            <pow/>
            <sign value="("/>
            <sign value="("/>
            <biomechanicalProperty default="0.0" fromneighbour="false" name="x" pairwise="false" typ="double"/>
            <sign value="-"/>
            <biomechanicalProperty default="50.0" fromneighbour="false" name="centerX" pairwise="false" typ="double"/>
            <sign value=")"/>
            <sign value=","/>
            <number value="2"/>
            <sign value=")"/>
            <sign value=")"/>
            <sign value=")"/>
          </value>
        </assignment>
      </act>
    </action>
    <condition id="693">
      <conditionexpression>
        <biomechanicalProperty default="0.0" fromneighbour="false" name="y" pairwise="false" typ="double"/>
        <sign value="&lt;"/>
        <biomechanicalProperty default="1050.0" fromneighbour="false" name="centerY" pairwise="false" typ="double"/>
        <sign value="-"/>
        <sign value="("/>
        <sqrt/>
        <sign value="("/>
        <number value="2"/>
        <sign value=")"/>
        <sign value="/"/>
        <number value="2"/>
        <sign value=")"/>
        <sign value="*"/>
        <sign value="("/>
        <property default="0" fromneighbour="false" maximum="P_INF" maxvalue="false" minimum="N_INF" minvalue="false" name="small_radius" typ="double"/>
        <sign value=")"/>
      </conditionexpression>
      <condtrue id="696" targetid="697"/>
      <condfalse id="698" targetid="699"/>
    </condition>
    <action id="697" targetid="702">
      <act>
        <assignment>
          <variable>
            <property default="false" fromneighbour="false" maximum="P_INF" maxvalue="false" minimum="N_INF" minvalue="false" name="ventral" typ="boolean"/>
          </variable>
          <value>
            <bool value="true"/>
          </value>
        </assignment>
      </act>
    </action>
    <action id="699" targetid="702">
      <act>
        <assignment>
          <variable>
            <property default="false" fromneighbour="false" maximum="P_INF" maxvalue="false" minimum="N_INF" minvalue="false" name="ventral" typ="boolean"/>
          </variable>
          <value>
            <bool value="false"/>
          </value>
        </assignment>
      </act>
    </action>
    <connectionPoint end="702" id="702" targetid="-1"/>
  </model>
</transform>
    </submodel>
    <action id="12" targetid="15">
      <act>
        <assignment>
          <variable>
            <property default="0" fromneighbour="false" maximum="P_INF" maxvalue="false" minimum="0" minvalue="false" name="simstep_counter" typ="int"/>
          </variable>
          <value>
            <property default="0" fromneighbour="false" maximum="P_INF" maxvalue="false" minimum="0" minvalue="false" name="simstep_counter" typ="int"/>
            <sign value="+"/>
            <number value="1"/>
          </value>
        </assignment>
      </act>
    </action>
    <condition id="15">
      <conditionexpression>
        <biomechanicalProperty default="100.0" fromneighbour="false" name="innerEyeRadius" pairwise="false" typ="double"/>
        <sign value="&lt;"/>
        <globalsimparameter fromneighbour="false" name="maxEyeRadius" typ="double" value="800.0"/>
      </conditionexpression>
      <condtrue id="18" targetid="19"/>
      <condfalse id="20" targetid="21"/>
    </condition>
    <choice id="19">
      <choiceconditionelement>
        <globalsimparameter fromneighbour="false" name="growth_mode" typ="int" value="0"/>
      </choiceconditionelement>
      <default id="24" targetid="25" value="default"/>
      <case id="26" targetid="25">
        <number value="0"/>
      </case>
      <case id="28" targetid="29">
        <number value="1"/>
      </case>
    </choice>
    <connectionPoint end="32" id="21" targetid="32"/>
    <connectionPoint end="32" id="25" targetid="37"/>
    <action id="29" targetid="41">
      <act>
        <assignment>
          <variable>
            <biomechanicalProperty default="0.0" fromneighbour="false" name="eyeGrowthMode" pairwise="false" typ="double"/>
          </variable>
          <value>
            <globalsimparameter fromneighbour="false" name="growth_mode" typ="int" value="0"/>
          </value>
        </assignment>
      </act>
      <act>
        <assignment>
          <variable>
            <property default="100000" fromneighbour="false" maximum="P_INF" maxvalue="false" minimum="0" minvalue="false" name="timeSinceDivision" typ="int"/>
          </variable>
          <value>
            <property default="100000" fromneighbour="false" maximum="P_INF" maxvalue="false" minimum="0" minvalue="false" name="timeSinceDivision" typ="int"/>
            <sign value="+"/>
            <number value="1"/>
          </value>
        </assignment>
      </act>
    </action>
    <submodel filename="cell_coloring" id="32" modelid="14236708389220" targetid="-1">
      <transform xml:base="cell_coloring.xml">
  <model id="14236708389220" isSubmodel="true" name="cell_coloring" startid="78">
    <choice id="78">
      <choiceconditionelement>
        <globalsimparameter fromneighbour="false" name="cellColorMode" typ="int" value="1"/>
      </choiceconditionelement>
      <default id="80" targetid="81" value="default"/>
      <case id="82" targetid="81">
        <number value="1"/>
      </case>
      <case id="84" targetid="85">
        <number value="2"/>
      </case>
      <case id="86" targetid="87">
        <number value="3"/>
      </case>
      <case id="88" targetid="89">
        <number value="4"/>
      </case>
      <case id="90" targetid="91">
        <number value="5"/>
      </case>
      <case id="92" targetid="91">
        <number value="6"/>
      </case>
      <case id="94" targetid="91">
        <number value="7"/>
      </case>
      <case id="96" targetid="97">
        <number value="8"/>
      </case>
    </choice>
    <connectionPoint end="100" id="81" targetid="101"/>
    <action id="85" targetid="100">
      <act>
        <assignment>
          <variable>
            <property default="255" fromneighbour="false" maximum="255" maxvalue="false" minimum="0" minvalue="false" name="colorR" typ="int"/>
          </variable>
          <value>
            <property default="0" fromneighbour="false" maximum="P_INF" maxvalue="false" minimum="N_INF" minvalue="false" name="clone_r2" typ="int"/>
          </value>
        </assignment>
      </act>
      <act>
        <assignment>
          <variable>
            <property default="255" fromneighbour="false" maximum="255" maxvalue="false" minimum="0" minvalue="false" name="colorG" typ="int"/>
          </variable>
          <value>
            <property default="0" fromneighbour="false" maximum="P_INF" maxvalue="false" minimum="N_INF" minvalue="false" name="clone_g2" typ="int"/>
          </value>
        </assignment>
      </act>
      <act>
        <assignment>
          <variable>
            <property default="255" fromneighbour="false" maximum="255" maxvalue="false" minimum="0" minvalue="false" name="colorB" typ="int"/>
          </variable>
          <value>
            <property default="0" fromneighbour="false" maximum="P_INF" maxvalue="false" minimum="N_INF" minvalue="false" name="clone_b2" typ="int"/>
          </value>
        </assignment>
      </act>
    </action>
    <action id="87" targetid="100">
      <act>
        <assignment>
          <variable>
            <property default="255" fromneighbour="false" maximum="255" maxvalue="false" minimum="0" minvalue="false" name="colorR" typ="int"/>
          </variable>
          <value>
            <property default="0" fromneighbour="false" maximum="P_INF" maxvalue="false" minimum="N_INF" minvalue="false" name="clone_r3" typ="double"/>
          </value>
        </assignment>
      </act>
      <act>
        <assignment>
          <variable>
            <property default="255" fromneighbour="false" maximum="255" maxvalue="false" minimum="0" minvalue="false" name="colorG" typ="int"/>
          </variable>
          <value>
            <property default="0" fromneighbour="false" maximum="P_INF" maxvalue="false" minimum="N_INF" minvalue="false" name="clone_g3" typ="double"/>
          </value>
        </assignment>
      </act>
      <act>
        <assignment>
          <variable>
            <property default="255" fromneighbour="false" maximum="255" maxvalue="false" minimum="0" minvalue="false" name="colorB" typ="int"/>
          </variable>
          <value>
            <property default="0" fromneighbour="false" maximum="P_INF" maxvalue="false" minimum="N_INF" minvalue="false" name="clone_b3" typ="double"/>
          </value>
        </assignment>
      </act>
    </action>
    <condition id="89">
      <conditionexpression>
        <property default="false" fromneighbour="false" maximum="P_INF" maxvalue="false" minimum="N_INF" minvalue="false" name="ventral" typ="boolean"/>
        <sign value="=="/>
        <bool value="true"/>
      </conditionexpression>
      <condtrue id="111" targetid="112"/>
      <condfalse id="113" targetid="114"/>
    </condition>
    <connectionPoint end="100" id="91" targetid="118"/>
    <action id="97" targetid="100">
      <act>
        <assignment>
          <variable>
            <property default="255" fromneighbour="false" maximum="255" maxvalue="false" minimum="0" minvalue="false" name="colorR" typ="int"/>
          </variable>
          <value>
            <number value="255"/>
            <sign value="*"/>
            <sign value="("/>
            <property default="0" fromneighbour="false" maximum="100.0" maxvalue="false" minimum="0.0" minvalue="false" name="brdU" typ="double"/>
            <sign value="/"/>
            <number value="100"/>
            <sign value=")"/>
          </value>
        </assignment>
      </act>
      <act>
        <assignment>
          <variable>
            <property default="255" fromneighbour="false" maximum="255" maxvalue="false" minimum="0" minvalue="false" name="colorG" typ="int"/>
          </variable>
          <value>
            <number value="0"/>
          </value>
        </assignment>
      </act>
      <act>
        <assignment>
          <variable>
            <property default="255" fromneighbour="false" maximum="255" maxvalue="false" minimum="0" minvalue="false" name="colorB" typ="int"/>
          </variable>
          <value>
            <number value="255"/>
            <sign value="*"/>
            <sign value="("/>
            <property default="0" fromneighbour="false" maximum="100.0" maxvalue="false" minimum="0.0" minvalue="false" name="idU" typ="double"/>
            <sign value="/"/>
            <number value="100"/>
            <sign value=")"/>
          </value>
        </assignment>
      </act>
    </action>
    <action id="101" targetid="100">
      <act>
        <assignment>
          <variable>
            <property default="255" fromneighbour="false" maximum="255" maxvalue="false" minimum="0" minvalue="false" name="colorR" typ="int"/>
          </variable>
          <value>
            <property default="0" fromneighbour="false" maximum="P_INF" maxvalue="false" minimum="N_INF" minvalue="false" name="clone_r" typ="int"/>
          </value>
        </assignment>
      </act>
      <act>
        <assignment>
          <variable>
            <property default="255" fromneighbour="false" maximum="255" maxvalue="false" minimum="0" minvalue="false" name="colorG" typ="int"/>
          </variable>
          <value>
            <property default="0" fromneighbour="false" maximum="P_INF" maxvalue="false" minimum="N_INF" minvalue="false" name="clone_g" typ="int"/>
          </value>
        </assignment>
      </act>
      <act>
        <assignment>
          <variable>
            <property default="255" fromneighbour="false" maximum="255" maxvalue="false" minimum="0" minvalue="false" name="colorB" typ="int"/>
          </variable>
          <value>
            <property default="0" fromneighbour="false" maximum="P_INF" maxvalue="false" minimum="N_INF" minvalue="false" name="clone_b" typ="int"/>
          </value>
        </assignment>
      </act>
    </action>
    <connectionPoint end="100" id="100" targetid="-1"/>
    <action id="112" targetid="100">
      <act>
        <assignment>
          <variable>
            <property default="255" fromneighbour="false" maximum="255" maxvalue="false" minimum="0" minvalue="false" name="colorR" typ="int"/>
          </variable>
          <value>
            <number value="255"/>
          </value>
        </assignment>
      </act>
      <act>
        <assignment>
          <variable>
            <property default="255" fromneighbour="false" maximum="255" maxvalue="false" minimum="0" minvalue="false" name="colorG" typ="int"/>
          </variable>
          <value>
            <number value="0"/>
          </value>
        </assignment>
      </act>
      <act>
        <assignment>
          <variable>
            <property default="255" fromneighbour="false" maximum="255" maxvalue="false" minimum="0" minvalue="false" name="colorB" typ="int"/>
          </variable>
          <value>
            <number value="0"/>
          </value>
        </assignment>
      </act>
    </action>
    <action id="114" targetid="100">
      <act>
        <assignment>
          <variable>
            <property default="255" fromneighbour="false" maximum="255" maxvalue="false" minimum="0" minvalue="false" name="colorR" typ="int"/>
          </variable>
          <value>
            <number value="75"/>
          </value>
        </assignment>
      </act>
      <act>
        <assignment>
          <variable>
            <property default="255" fromneighbour="false" maximum="255" maxvalue="false" minimum="0" minvalue="false" name="colorG" typ="int"/>
          </variable>
          <value>
            <number value="75"/>
          </value>
        </assignment>
      </act>
      <act>
        <assignment>
          <variable>
            <property default="255" fromneighbour="false" maximum="255" maxvalue="false" minimum="0" minvalue="false" name="colorB" typ="int"/>
          </variable>
          <value>
            <number value="75"/>
          </value>
        </assignment>
      </act>
    </action>
    <submodel filename="bw_coloring" id="118" modelid="14641003081390" targetid="100">
      <transform xml:base="bw_coloring.xml">
  <model id="14641003081390" isSubmodel="true" name="bw_coloring" startid="146">
    <choice id="146">
      <choiceconditionelement>
        <globalsimparameter fromneighbour="false" name="cellColorMode" typ="int" value="1"/>
      </choiceconditionelement>
      <default id="148" targetid="149" value="default"/>
      <case id="150" targetid="149">
        <number value="5"/>
      </case>
      <case id="152" targetid="153">
        <number value="6"/>
      </case>
      <case id="154" targetid="155">
        <number value="7"/>
      </case>
    </choice>
    <connectionPoint end="158" id="149" targetid="159"/>
    <condition id="153">
      <conditionexpression>
        <property default="0" fromneighbour="false" maximum="P_INF" maxvalue="false" minimum="N_INF" minvalue="false" name="clone_r2" typ="int"/>
        <sign value="=="/>
        <number value="0"/>
        <sign value="&amp;&amp;"/>
        <property default="0" fromneighbour="false" maximum="P_INF" maxvalue="false" minimum="N_INF" minvalue="false" name="clone_g2" typ="int"/>
        <sign value="=="/>
        <number value="168"/>
        <sign value="&amp;&amp;"/>
        <property default="0" fromneighbour="false" maximum="P_INF" maxvalue="false" minimum="N_INF" minvalue="false" name="clone_b2" typ="int"/>
        <sign value="=="/>
        <number value="21"/>
      </conditionexpression>
      <condtrue id="163" targetid="164"/>
      <condfalse id="165" targetid="166"/>
    </condition>
    <condition id="155">
      <conditionexpression>
        <property default="0" fromneighbour="false" maximum="P_INF" maxvalue="false" minimum="N_INF" minvalue="false" name="clone_r3" typ="double"/>
        <sign value="=="/>
        <number value="0"/>
        <sign value="&amp;&amp;"/>
        <property default="0" fromneighbour="false" maximum="P_INF" maxvalue="false" minimum="N_INF" minvalue="false" name="clone_g3" typ="double"/>
        <sign value="=="/>
        <number value="168"/>
        <sign value="&amp;&amp;"/>
        <property default="0" fromneighbour="false" maximum="P_INF" maxvalue="false" minimum="N_INF" minvalue="false" name="clone_b3" typ="double"/>
        <sign value="=="/>
        <number value="21"/>
      </conditionexpression>
      <condtrue id="169" targetid="164"/>
      <condfalse id="171" targetid="172"/>
    </condition>
    <condition id="159">
      <conditionexpression>
        <property default="0" fromneighbour="false" maximum="P_INF" maxvalue="false" minimum="N_INF" minvalue="false" name="clone_r" typ="int"/>
        <sign value="=="/>
        <number value="0"/>
        <sign value="&amp;&amp;"/>
        <property default="0" fromneighbour="false" maximum="P_INF" maxvalue="false" minimum="N_INF" minvalue="false" name="clone_g" typ="int"/>
        <sign value="=="/>
        <number value="168"/>
        <sign value="&amp;&amp;"/>
        <property default="0" fromneighbour="false" maximum="P_INF" maxvalue="false" minimum="N_INF" minvalue="false" name="clone_b" typ="int"/>
        <sign value="=="/>
        <number value="21"/>
      </conditionexpression>
      <condtrue id="175" targetid="164"/>
      <condfalse id="177" targetid="178"/>
    </condition>
    <connectionPoint end="158" id="164" targetid="182"/>
    <condition id="166">
      <conditionexpression>
        <property default="0" fromneighbour="false" maximum="P_INF" maxvalue="false" minimum="N_INF" minvalue="false" name="clone_r2" typ="int"/>
        <sign value="&gt;"/>
        <number value="255"/>
        <sign value="*"/>
        <globalsimparameter fromneighbour="false" name="bw_coloring_percent" typ="double" value="0.2"/>
      </conditionexpression>
      <condtrue id="185" targetid="186"/>
      <condfalse id="187" targetid="188"/>
    </condition>
    <condition id="172">
      <conditionexpression>
        <property default="0" fromneighbour="false" maximum="P_INF" maxvalue="false" minimum="N_INF" minvalue="false" name="clone_r3" typ="double"/>
        <sign value="&gt;"/>
        <number value="255"/>
        <sign value="*"/>
        <globalsimparameter fromneighbour="false" name="bw_coloring_percent" typ="double" value="0.2"/>
      </conditionexpression>
      <condtrue id="192" targetid="186"/>
      <condfalse id="194" targetid="188"/>
    </condition>
    <condition id="178">
      <conditionexpression>
        <property default="0" fromneighbour="false" maximum="P_INF" maxvalue="false" minimum="N_INF" minvalue="false" name="clone_r" typ="int"/>
        <sign value="&gt;"/>
        <number value="255"/>
        <sign value="*"/>
        <globalsimparameter fromneighbour="false" name="bw_coloring_percent" typ="double" value="0.2"/>
      </conditionexpression>
      <condtrue id="199" targetid="186"/>
      <condfalse id="201" targetid="188"/>
    </condition>
    <condition id="182">
      <conditionexpression>
        <globalsimparameter fromneighbour="false" name="random_color_pre_induction" typ="boolean" value="false"/>
        <sign value="=="/>
        <bool value="true"/>
      </conditionexpression>
      <condtrue id="205" targetid="206"/>
      <condfalse id="207" targetid="208"/>
    </condition>
    <connectionPoint end="158" id="186" targetid="212"/>
    <connectionPoint end="158" id="188" targetid="216"/>
    <probabilitychoice id="206">
      <probability id="223" targetid="188">
        <number value="0.5"/>
      </probability>
      <probability id="225" targetid="186">
        <number value="0.5"/>
      </probability>
    </probabilitychoice>
    <action id="208" targetid="158">
      <act>
        <assignment>
          <variable>
            <property default="255" fromneighbour="false" maximum="255" maxvalue="false" minimum="0" minvalue="false" name="colorR" typ="int"/>
          </variable>
          <value>
            <number value="127"/>
          </value>
        </assignment>
      </act>
      <act>
        <assignment>
          <variable>
            <property default="255" fromneighbour="false" maximum="255" maxvalue="false" minimum="0" minvalue="false" name="colorG" typ="int"/>
          </variable>
          <value>
            <number value="127"/>
          </value>
        </assignment>
      </act>
      <act>
        <assignment>
          <variable>
            <property default="255" fromneighbour="false" maximum="255" maxvalue="false" minimum="0" minvalue="false" name="colorB" typ="int"/>
          </variable>
          <value>
            <number value="127"/>
          </value>
        </assignment>
      </act>
    </action>
    <action id="212" targetid="158">
      <act>
        <assignment>
          <variable>
            <property default="255" fromneighbour="false" maximum="255" maxvalue="false" minimum="0" minvalue="false" name="colorR" typ="int"/>
          </variable>
          <value>
            <number value="0"/>
          </value>
        </assignment>
      </act>
      <act>
        <assignment>
          <variable>
            <property default="255" fromneighbour="false" maximum="255" maxvalue="false" minimum="0" minvalue="false" name="colorG" typ="int"/>
          </variable>
          <value>
            <number value="0"/>
          </value>
        </assignment>
      </act>
      <act>
        <assignment>
          <variable>
            <property default="255" fromneighbour="false" maximum="255" maxvalue="false" minimum="0" minvalue="false" name="colorB" typ="int"/>
          </variable>
          <value>
            <number value="0"/>
          </value>
        </assignment>
      </act>
    </action>
    <action id="216" targetid="158">
      <act>
        <assignment>
          <variable>
            <property default="255" fromneighbour="false" maximum="255" maxvalue="false" minimum="0" minvalue="false" name="colorR" typ="int"/>
          </variable>
          <value>
            <number value="255"/>
          </value>
        </assignment>
      </act>
      <act>
        <assignment>
          <variable>
            <property default="255" fromneighbour="false" maximum="255" maxvalue="false" minimum="0" minvalue="false" name="colorG" typ="int"/>
          </variable>
          <value>
            <number value="255"/>
          </value>
        </assignment>
      </act>
      <act>
        <assignment>
          <variable>
            <property default="255" fromneighbour="false" maximum="255" maxvalue="false" minimum="0" minvalue="false" name="colorB" typ="int"/>
          </variable>
          <value>
            <number value="255"/>
          </value>
        </assignment>
      </act>
    </action>
    <connectionPoint end="158" id="158" targetid="-1"/>
  </model>
</transform>
    </submodel>
  </model>
</transform>
    </submodel>
    <action id="37" targetid="41">
      <act>
        <assignment>
          <variable>
            <biomechanicalProperty default="0.0" fromneighbour="false" name="eyeGrowthMode" pairwise="false" typ="double"/>
          </variable>
          <value>
            <globalsimparameter fromneighbour="false" name="growth_mode" typ="int" value="0"/>
          </value>
        </assignment>
      </act>
      <act>
        <assignment>
          <variable>
            <biomechanicalProperty default="100.0" fromneighbour="false" name="innerEyeRadius" pairwise="false" typ="double"/>
          </variable>
          <value>
            <biomechanicalProperty default="100.0" fromneighbour="false" name="innerEyeRadius" pairwise="false" typ="double"/>
            <sign value="+"/>
            <globalsimparameter fromneighbour="false" name="c_R" typ="double" value="0.25"/>
          </value>
        </assignment>
      </act>
      <act>
        <assignment>
          <variable>
            <property default="100000" fromneighbour="false" maximum="P_INF" maxvalue="false" minimum="0" minvalue="false" name="timeSinceDivision" typ="int"/>
          </variable>
          <value>
            <property default="100000" fromneighbour="false" maximum="P_INF" maxvalue="false" minimum="0" minvalue="false" name="timeSinceDivision" typ="int"/>
            <sign value="+"/>
            <number value="1"/>
          </value>
        </assignment>
      </act>
    </action>
    <connectionPoint end="32" id="41" targetid="50"/>
    <condition id="50">
      <conditionexpression>
        <biomechanicalProperty default="0.0" fromneighbour="false" name="x" pairwise="false" typ="double"/>
        <sign value="&gt;"/>
        <sign value="("/>
        <globalsimparameter fromneighbour="false" name="cmz_width" typ="double" value="25.0"/>
        <sign value="+"/>
        <biomechanicalProperty default="50.0" fromneighbour="false" name="centerX" pairwise="false" typ="double"/>
        <sign value=")"/>
      </conditionexpression>
      <condtrue id="55" targetid="56"/>
      <condfalse id="57" targetid="58"/>
    </condition>
    <action id="56" targetid="58">
      <act>
        <assignment>
          <variable>
            <diffLevelIdentifier fromneighbour="false" name="diffLevel"/>
          </variable>
          <value>
            <diffLevel fromneighbour="false" name="DL_DifferentiatedCell"/>
          </value>
        </assignment>
      </act>
    </action>
    <connectionPoint end="32" id="58" targetid="65"/>
    <choice id="65">
      <choiceconditionelement>
        <diffLevelIdentifier fromneighbour="false" name="diffLevel"/>
      </choiceconditionelement>
      <default id="69" targetid="70" value="default"/>
      <case id="71" targetid="21">
        <diffLevel name="DL_DifferentiatedCell"/>
      </case>
    </choice>
    <submodel filename="proliferation_decision" id="70" modelid="143679534314327" targetid="21">
      <transform xml:base="proliferation_decision.xml">
  <model id="143679534314327" isSubmodel="true" name="proliferation_decision" startid="327">
    <choice id="327">
      <choiceconditionelement>
        <diffLevelIdentifier fromneighbour="false" name="diffLevel"/>
      </choiceconditionelement>
      <default id="329" targetid="330" value="default"/>
      <case id="331" targetid="332">
        <diffLevel name="DL_ProliferatingCell"/>
      </case>
    </choice>
    <connectionPoint end="330" id="330" targetid="-1"/>
    <action id="332" targetid="338">
      <act>
        <assignment>
          <variable>
            <property default="100000" fromneighbour="false" maximum="P_INF" maxvalue="false" minimum="N_INF" minvalue="false" name="tolerated_overlap" typ="double"/>
          </variable>
          <value>
            <globalsimparameter fromneighbour="false" name="overlap_threshold_fraction" typ="double" value="0.2"/>
            <sign value="*"/>
            <constant fromneighbour="false" name="WIDTH_DEFAULT" typ="double" value="7.0"/>
          </value>
        </assignment>
      </act>
      <act>
        <assignment>
          <variable>
            <property default="0" fromneighbour="false" maximum="P_INF" maxvalue="false" minimum="N_INF" minvalue="false" name="cumulative_average_overlap" typ="double"/>
          </variable>
          <value>
            <property default="0" fromneighbour="false" maximum="P_INF" maxvalue="false" minimum="N_INF" minvalue="false" name="cumulative_average_overlap" typ="double"/>
            <sign value="+"/>
            <sign value="("/>
            <biomechanicalProperty default="0.0" fromneighbour="false" name="average_overlap" pairwise="false" typ="double"/>
            <sign value="/"/>
            <constant fromneighbour="false" name="WIDTH_DEFAULT" typ="double" value="7.0"/>
            <sign value=")"/>
          </value>
        </assignment>
      </act>
    </action>
    <condition id="338">
      <conditionexpression>
        <biomechanicalProperty default="0.0" fromneighbour="false" name="average_overlap" pairwise="false" typ="double"/>
        <sign value="&gt;"/>
        <property default="100000" fromneighbour="false" maximum="P_INF" maxvalue="false" minimum="N_INF" minvalue="false" name="tolerated_overlap" typ="double"/>
      </conditionexpression>
      <condtrue id="342" targetid="330"/>
      <condfalse id="344" targetid="345"/>
    </condition>
    <condition id="345">
      <conditionexpression>
        <property default="false" fromneighbour="false" maximum="P_INF" maxvalue="false" minimum="N_INF" minvalue="false" name="delay_division" typ="boolean"/>
        <sign value="=="/>
        <bool value="true"/>
      </conditionexpression>
      <condtrue id="349" targetid="350"/>
      <condfalse id="351" targetid="352"/>
    </condition>
    <connectionPoint end="330" id="350" targetid="356"/>
    <choice id="352">
      <choiceconditionelement>
        <globalsimparameter fromneighbour="false" name="division_axis_mode" typ="int" value="0"/>
      </choiceconditionelement>
      <default id="359" targetid="360" value="default"/>
      <case id="361" targetid="362">
        <number value="2"/>
      </case>
    </choice>
    <condition id="356">
      <conditionexpression>
        <property default="100000" fromneighbour="false" maximum="P_INF" maxvalue="false" minimum="0" minvalue="false" name="timeSinceDivision" typ="int"/>
        <sign value="&gt;="/>
        <globalsimparameter fromneighbour="false" name="min_cellcycle" typ="double" value="24.0"/>
      </conditionexpression>
      <condtrue id="365" targetid="366"/>
      <condfalse id="367" targetid="368"/>
    </condition>
    <connectionPoint end="330" id="360" targetid="372"/>
    <condition id="362">
      <conditionexpression>
        <property default="false" fromneighbour="false" maximum="P_INF" maxvalue="false" minimum="N_INF" minvalue="false" name="ventral" typ="boolean"/>
        <sign value="=="/>
        <bool value="true"/>
      </conditionexpression>
      <condtrue id="375" targetid="376"/>
      <condfalse id="377" targetid="360"/>
    </condition>
    <submodel filename="brdU_idU" id="366" modelid="15390969035995" targetid="381">
      <transform xml:base="brdU_idU.xml">
  <model id="15390969035995" isSubmodel="true" name="brdU_idU" startid="592">
    <condition id="592">
      <conditionexpression>
        <property default="0" fromneighbour="false" maximum="P_INF" maxvalue="false" minimum="0" minvalue="false" name="simstep_counter" typ="int"/>
        <sign value="&gt;="/>
        <globalsimparameter fromneighbour="false" name="brdU_start" typ="double" value="50.0"/>
        <sign value="&amp;&amp;"/>
        <property default="0" fromneighbour="false" maximum="P_INF" maxvalue="false" minimum="0" minvalue="false" name="simstep_counter" typ="int"/>
        <sign value="&lt;="/>
        <sign value="("/>
        <globalsimparameter fromneighbour="false" name="brdU_start" typ="double" value="50.0"/>
        <sign value="+"/>
        <globalsimparameter fromneighbour="false" name="pulse" typ="double" value="30.0"/>
        <sign value=")"/>
      </conditionexpression>
      <condtrue id="594" targetid="595"/>
      <condfalse id="596" targetid="597"/>
    </condition>
    <action id="595" targetid="597">
      <act>
        <assignment>
          <variable>
            <property default="0" fromneighbour="false" maximum="100.0" maxvalue="false" minimum="0.0" minvalue="false" name="brdU" typ="double"/>
          </variable>
          <value>
            <property default="0" fromneighbour="false" maximum="100.0" maxvalue="false" minimum="0.0" minvalue="false" name="brdU" typ="double"/>
            <sign value="+"/>
            <number value="100"/>
          </value>
        </assignment>
      </act>
    </action>
    <connectionPoint end="603" id="597" targetid="604"/>
    <condition id="604">
      <conditionexpression>
        <property default="0" fromneighbour="false" maximum="P_INF" maxvalue="false" minimum="0" minvalue="false" name="simstep_counter" typ="int"/>
        <sign value="&gt;="/>
        <globalsimparameter fromneighbour="false" name="idU_start" typ="double" value="150.0"/>
        <sign value="&amp;&amp;"/>
        <property default="0" fromneighbour="false" maximum="P_INF" maxvalue="false" minimum="0" minvalue="false" name="simstep_counter" typ="int"/>
        <sign value="&lt;="/>
        <sign value="("/>
        <globalsimparameter fromneighbour="false" name="idU_start" typ="double" value="150.0"/>
        <sign value="+"/>
        <globalsimparameter fromneighbour="false" name="pulse" typ="double" value="30.0"/>
        <sign value=")"/>
      </conditionexpression>
      <condtrue id="608" targetid="609"/>
      <condfalse id="610" targetid="611"/>
    </condition>
    <action id="609" targetid="611">
      <act>
        <assignment>
          <variable>
            <property default="0" fromneighbour="false" maximum="100.0" maxvalue="false" minimum="0.0" minvalue="false" name="idU" typ="double"/>
          </variable>
          <value>
            <property default="0" fromneighbour="false" maximum="100.0" maxvalue="false" minimum="0.0" minvalue="false" name="idU" typ="double"/>
            <sign value="+"/>
            <number value="100"/>
          </value>
        </assignment>
      </act>
    </action>
    <connectionPoint end="603" id="611" targetid="618"/>
    <condition id="618">
      <conditionexpression>
        <property default="0" fromneighbour="false" maximum="P_INF" maxvalue="false" minimum="0" minvalue="false" name="simstep_counter" typ="int"/>
        <sign value="&gt;="/>
        <globalsimparameter fromneighbour="false" name="brdU_start2" typ="double" value="500.0"/>
        <sign value="&amp;&amp;"/>
        <property default="0" fromneighbour="false" maximum="P_INF" maxvalue="false" minimum="0" minvalue="false" name="simstep_counter" typ="int"/>
        <sign value="&lt;="/>
        <sign value="("/>
        <globalsimparameter fromneighbour="false" name="brdU_start2" typ="double" value="500.0"/>
        <sign value="+"/>
        <globalsimparameter fromneighbour="false" name="pulse" typ="double" value="30.0"/>
        <sign value=")"/>
      </conditionexpression>
      <condtrue id="622" targetid="623"/>
      <condfalse id="624" targetid="625"/>
    </condition>
    <action id="623" targetid="625">
      <act>
        <assignment>
          <variable>
            <property default="0" fromneighbour="false" maximum="100.0" maxvalue="false" minimum="0.0" minvalue="false" name="brdU" typ="double"/>
          </variable>
          <value>
            <property default="0" fromneighbour="false" maximum="100.0" maxvalue="false" minimum="0.0" minvalue="false" name="brdU" typ="double"/>
            <sign value="+"/>
            <number value="100"/>
          </value>
        </assignment>
      </act>
    </action>
    <connectionPoint end="603" id="625" targetid="632"/>
    <condition id="632">
      <conditionexpression>
        <property default="0" fromneighbour="false" maximum="P_INF" maxvalue="false" minimum="0" minvalue="false" name="simstep_counter" typ="int"/>
        <sign value="&gt;="/>
        <globalsimparameter fromneighbour="false" name="idU_start2" typ="double" value="1000.0"/>
        <sign value="&amp;&amp;"/>
        <property default="0" fromneighbour="false" maximum="P_INF" maxvalue="false" minimum="0" minvalue="false" name="simstep_counter" typ="int"/>
        <sign value="&lt;="/>
        <sign value="("/>
        <globalsimparameter fromneighbour="false" name="idU_start2" typ="double" value="1000.0"/>
        <sign value="+"/>
        <globalsimparameter fromneighbour="false" name="pulse" typ="double" value="30.0"/>
        <sign value=")"/>
      </conditionexpression>
      <condtrue id="636" targetid="637"/>
      <condfalse id="638" targetid="603"/>
    </condition>
    <action id="637" targetid="603">
      <act>
        <assignment>
          <variable>
            <property default="0" fromneighbour="false" maximum="100.0" maxvalue="false" minimum="0.0" minvalue="false" name="idU" typ="double"/>
          </variable>
          <value>
            <property default="0" fromneighbour="false" maximum="100.0" maxvalue="false" minimum="0.0" minvalue="false" name="idU" typ="double"/>
            <sign value="+"/>
            <number value="100"/>
          </value>
        </assignment>
      </act>
    </action>
    <connectionPoint end="603" id="603" targetid="-1"/>
  </model>
</transform>
    </submodel>
    <action id="368" targetid="330">
      <act>
        <assignment>
          <variable>
            <property default="false" fromneighbour="false" maximum="P_INF" maxvalue="false" minimum="N_INF" minvalue="false" name="delay_division" typ="boolean"/>
          </variable>
          <value>
            <bool value="true"/>
          </value>
        </assignment>
      </act>
    </action>
    <action id="372" targetid="387">
      <act>
        <assignment>
          <variable>
            <property default="0" fromneighbour="false" maximum="P_INF" maxvalue="false" minimum="N_INF" minvalue="false" name="proliferation_probability" typ="double"/>
          </variable>
          <value>
            <number value="1"/>
            <sign value="/"/>
            <globalsimparameter fromneighbour="false" name="prol_SC" typ="double" value="26.0"/>
          </value>
        </assignment>
      </act>
    </action>
    <connectionPoint end="330" id="376" targetid="391"/>
    <submodel filename="cell_division" id="381" modelid="14318644402020" targetid="330">
      <transform xml:base="cell_division.xml">
  <model id="14318644402020" isSubmodel="true" name="cell_division" startid="414">
    <choice id="414">
      <choiceconditionelement>
        <globalsimparameter fromneighbour="false" name="division_axis_mode" typ="int" value="0"/>
      </choiceconditionelement>
      <default id="416" targetid="417" value="default"/>
      <case id="418" targetid="419">
        <number value="2"/>
      </case>
      <case id="420" targetid="421">
        <number value="3"/>
      </case>
    </choice>
    <connectionPoint end="424" id="417" targetid="425"/>
    <condition id="419">
      <conditionexpression>
        <globalsimparameter fromneighbour="false" name="ventral_circumferential_bias" typ="boolean" value="false"/>
        <sign value="=="/>
        <bool value="true"/>
      </conditionexpression>
      <condtrue id="428" targetid="429"/>
      <condfalse id="430" targetid="417"/>
    </condition>
    <submodel filename="division_axes_scan" id="421" modelid="154714345399722" targetid="434">
      <transform xml:base="division_axes_scan.xml">
  <model id="154714345399722" isSubmodel="true" name="division_axes_scan" startid="556">
    <action id="556" targetid="558">
      <act>
        <assignment>
          <variable>
            <property default="0" fromneighbour="false" maximum="1.0" maxvalue="false" minimum="0.0" minvalue="false" name="circ_axis" typ="double"/>
          </variable>
          <value>
            <globalsimparameter fromneighbour="false" name="percent_circumferential" typ="double" value="1.0"/>
          </value>
        </assignment>
      </act>
      <act>
        <assignment>
          <variable>
            <property default="0" fromneighbour="false" maximum="1.0" maxvalue="false" minimum="0.0" minvalue="false" name="rad_axis" typ="double"/>
          </variable>
          <value>
            <number value="1"/>
            <sign value="-"/>
            <property default="0" fromneighbour="false" maximum="1.0" maxvalue="false" minimum="0.0" minvalue="false" name="circ_axis" typ="double"/>
          </value>
        </assignment>
      </act>
    </action>
    <probabilitychoice id="558">
      <probability id="561" targetid="562">
        <property default="0" fromneighbour="false" maximum="1.0" maxvalue="false" minimum="0.0" minvalue="false" name="circ_axis" typ="double"/>
      </probability>
      <probability id="563" targetid="564">
        <property default="0" fromneighbour="false" maximum="1.0" maxvalue="false" minimum="0.0" minvalue="false" name="rad_axis" typ="double"/>
      </probability>
    </probabilitychoice>
    <action id="562" targetid="567">
      <act>
        <assignment>
          <variable>
            <biomechanicalProperty default="0.0" fromneighbour="false" name="biasX" pairwise="false" typ="double"/>
          </variable>
          <value>
            <number value="0"/>
          </value>
        </assignment>
      </act>
      <act>
        <assignment>
          <variable>
            <biomechanicalProperty default="0.0" fromneighbour="false" name="biasY" pairwise="false" typ="double"/>
          </variable>
          <value>
            <globalsimparameter fromneighbour="false" name="rho" typ="double" value="0.005"/>
            <sign value="/"/>
            <number value="2"/>
          </value>
        </assignment>
      </act>
      <act>
        <assignment>
          <variable>
            <biomechanicalProperty default="0.0" fromneighbour="false" name="biasZ" pairwise="false" typ="double"/>
          </variable>
          <value>
            <globalsimparameter fromneighbour="false" name="rho" typ="double" value="0.005"/>
            <sign value="/"/>
            <number value="2"/>
          </value>
        </assignment>
      </act>
    </action>
    <action id="564" targetid="567">
      <act>
        <assignment>
          <variable>
            <biomechanicalProperty default="0.0" fromneighbour="false" name="biasX" pairwise="false" typ="double"/>
          </variable>
          <value>
            <globalsimparameter fromneighbour="false" name="rho" typ="double" value="0.005"/>
            <sign value="/"/>
            <number value="2"/>
          </value>
        </assignment>
      </act>
      <act>
        <assignment>
          <variable>
            <biomechanicalProperty default="0.0" fromneighbour="false" name="biasY" pairwise="false" typ="double"/>
          </variable>
          <value>
            <number value="0"/>
          </value>
        </assignment>
      </act>
      <act>
        <assignment>
          <variable>
            <biomechanicalProperty default="0.0" fromneighbour="false" name="biasZ" pairwise="false" typ="double"/>
          </variable>
          <value>
            <number value="0"/>
          </value>
        </assignment>
      </act>
    </action>
    <connectionPoint end="573" id="567" targetid="574"/>
    <probabilitychoice id="574">
      <probability id="578" targetid="579">
        <number value="0.5"/>
      </probability>
      <probability id="580" targetid="581">
        <number value="0.5"/>
      </probability>
    </probabilitychoice>
    <action id="579" targetid="573">
      <act>
        <assignment>
          <variable>
            <biomechanicalProperty default="0.0" fromneighbour="false" name="biasX" pairwise="false" typ="double"/>
          </variable>
          <value>
            <abs/>
            <sign value="("/>
            <biomechanicalProperty default="0.0" fromneighbour="false" name="biasX" pairwise="false" typ="double"/>
            <sign value=")"/>
          </value>
        </assignment>
      </act>
      <act>
        <assignment>
          <variable>
            <biomechanicalProperty default="0.0" fromneighbour="false" name="biasY" pairwise="false" typ="double"/>
          </variable>
          <value>
            <abs/>
            <sign value="("/>
            <biomechanicalProperty default="0.0" fromneighbour="false" name="biasY" pairwise="false" typ="double"/>
            <sign value=")"/>
          </value>
        </assignment>
      </act>
      <act>
        <assignment>
          <variable>
            <biomechanicalProperty default="0.0" fromneighbour="false" name="biasZ" pairwise="false" typ="double"/>
          </variable>
          <value>
            <biomechanicalProperty default="0.0" fromneighbour="false" name="biasY" pairwise="false" typ="double"/>
          </value>
        </assignment>
      </act>
    </action>
    <action id="581" targetid="573">
      <act>
        <assignment>
          <variable>
            <biomechanicalProperty default="0.0" fromneighbour="false" name="biasX" pairwise="false" typ="double"/>
          </variable>
          <value>
            <sign value="-"/>
            <abs/>
            <sign value="("/>
            <biomechanicalProperty default="0.0" fromneighbour="false" name="biasX" pairwise="false" typ="double"/>
            <sign value=")"/>
          </value>
        </assignment>
      </act>
      <act>
        <assignment>
          <variable>
            <biomechanicalProperty default="0.0" fromneighbour="false" name="biasY" pairwise="false" typ="double"/>
          </variable>
          <value>
            <sign value="-"/>
            <abs/>
            <sign value="("/>
            <biomechanicalProperty default="0.0" fromneighbour="false" name="biasY" pairwise="false" typ="double"/>
            <sign value=")"/>
          </value>
        </assignment>
      </act>
      <act>
        <assignment>
          <variable>
            <biomechanicalProperty default="0.0" fromneighbour="false" name="biasZ" pairwise="false" typ="double"/>
          </variable>
          <value>
            <biomechanicalProperty default="0.0" fromneighbour="false" name="biasY" pairwise="false" typ="double"/>
          </value>
        </assignment>
      </act>
    </action>
    <connectionPoint end="573" id="573" targetid="-1"/>
  </model>
</transform>
    </submodel>
    <submodel filename="division_params" id="425" modelid="1440067533340271" targetid="434">
      <transform xml:base="division_params.xml">
  <model id="1440067533340271" isSubmodel="true" name="division_params" startid="477">
    <choice id="477">
      <choiceconditionelement>
        <globalsimparameter fromneighbour="false" name="division_axis_mode" typ="int" value="0"/>
      </choiceconditionelement>
      <default id="479" targetid="480" value="default"/>
      <case id="481" targetid="480">
        <number value="0"/>
      </case>
      <case id="483" targetid="484">
        <number value="1"/>
      </case>
      <case id="485" targetid="486">
        <number value="2"/>
      </case>
    </choice>
    <connectionPoint end="489" id="480" targetid="490"/>
    <action id="484" targetid="494">
      <act>
        <assignment>
          <variable>
            <property default="0" fromneighbour="false" maximum="1.0" maxvalue="false" minimum="0.0" minvalue="false" name="circ_axis" typ="double"/>
          </variable>
          <value>
            <sign value="("/>
            <globalsimparameter fromneighbour="false" name="cmz_width" typ="double" value="25.0"/>
            <sign value="/"/>
            <biomechanicalProperty default="100.0" fromneighbour="false" name="innerEyeRadius" pairwise="false" typ="double"/>
            <sign value=")"/>
          </value>
        </assignment>
      </act>
      <act>
        <assignment>
          <variable>
            <property default="0" fromneighbour="false" maximum="1.0" maxvalue="false" minimum="0.0" minvalue="false" name="rad_axis" typ="double"/>
          </variable>
          <value>
            <number value="1"/>
            <sign value="-"/>
            <property default="0" fromneighbour="false" maximum="1.0" maxvalue="false" minimum="0.0" minvalue="false" name="circ_axis" typ="double"/>
          </value>
        </assignment>
      </act>
    </action>
    <action id="486" targetid="497">
      <act>
        <assignment>
          <variable>
            <biomechanicalProperty default="0.0" fromneighbour="false" name="biasX" pairwise="false" typ="double"/>
          </variable>
          <value>
            <globalsimparameter fromneighbour="false" name="rho" typ="double" value="0.005"/>
            <sign value="/"/>
            <number value="2"/>
          </value>
        </assignment>
      </act>
      <act>
        <assignment>
          <variable>
            <biomechanicalProperty default="0.0" fromneighbour="false" name="biasY" pairwise="false" typ="double"/>
          </variable>
          <value>
            <number value="0"/>
          </value>
        </assignment>
      </act>
      <act>
        <assignment>
          <variable>
            <biomechanicalProperty default="0.0" fromneighbour="false" name="biasZ" pairwise="false" typ="double"/>
          </variable>
          <value>
            <number value="0"/>
          </value>
        </assignment>
      </act>
    </action>
    <action id="490" targetid="489">
      <act>
        <assignment>
          <variable>
            <biomechanicalProperty default="0.0" fromneighbour="false" name="biasX" pairwise="false" typ="double"/>
          </variable>
          <value>
            <globalsimparameter fromneighbour="false" name="rho" typ="double" value="0.005"/>
            <sign value="*"/>
            <sign value="("/>
            <rand/>
            <sign value="-"/>
            <number value="1"/>
            <sign value="/"/>
            <number value="2"/>
            <sign value=")"/>
          </value>
        </assignment>
      </act>
      <act>
        <assignment>
          <variable>
            <biomechanicalProperty default="0.0" fromneighbour="false" name="biasY" pairwise="false" typ="double"/>
          </variable>
          <value>
            <globalsimparameter fromneighbour="false" name="rho" typ="double" value="0.005"/>
            <sign value="*"/>
            <sign value="("/>
            <rand/>
            <sign value="-"/>
            <number value="1"/>
            <sign value="/"/>
            <number value="2"/>
            <sign value=")"/>
          </value>
        </assignment>
      </act>
      <act>
        <assignment>
          <variable>
            <biomechanicalProperty default="0.0" fromneighbour="false" name="biasZ" pairwise="false" typ="double"/>
          </variable>
          <value>
            <globalsimparameter fromneighbour="false" name="rho" typ="double" value="0.005"/>
            <sign value="*"/>
            <sign value="("/>
            <rand/>
            <sign value="-"/>
            <number value="1"/>
            <sign value="/"/>
            <number value="2"/>
            <sign value=")"/>
          </value>
        </assignment>
      </act>
    </action>
    <probabilitychoice id="494">
      <probability id="503" targetid="504">
        <property default="0" fromneighbour="false" maximum="1.0" maxvalue="false" minimum="0.0" minvalue="false" name="circ_axis" typ="double"/>
      </probability>
      <probability id="505" targetid="506">
        <property default="0" fromneighbour="false" maximum="1.0" maxvalue="false" minimum="0.0" minvalue="false" name="rad_axis" typ="double"/>
      </probability>
    </probabilitychoice>
    <connectionPoint end="489" id="497" targetid="510"/>
    <connectionPoint end="489" id="489" targetid="-1"/>
    <action id="504" targetid="497">
      <act>
        <assignment>
          <variable>
            <biomechanicalProperty default="0.0" fromneighbour="false" name="biasX" pairwise="false" typ="double"/>
          </variable>
          <value>
            <number value="0"/>
          </value>
        </assignment>
      </act>
      <act>
        <assignment>
          <variable>
            <biomechanicalProperty default="0.0" fromneighbour="false" name="biasY" pairwise="false" typ="double"/>
          </variable>
          <value>
            <globalsimparameter fromneighbour="false" name="rho" typ="double" value="0.005"/>
            <sign value="/"/>
            <number value="2"/>
          </value>
        </assignment>
      </act>
      <act>
        <assignment>
          <variable>
            <biomechanicalProperty default="0.0" fromneighbour="false" name="biasZ" pairwise="false" typ="double"/>
          </variable>
          <value>
            <globalsimparameter fromneighbour="false" name="rho" typ="double" value="0.005"/>
            <sign value="/"/>
            <number value="2"/>
          </value>
        </assignment>
      </act>
    </action>
    <action id="506" targetid="497">
      <act>
        <assignment>
          <variable>
            <biomechanicalProperty default="0.0" fromneighbour="false" name="biasX" pairwise="false" typ="double"/>
          </variable>
          <value>
            <globalsimparameter fromneighbour="false" name="rho" typ="double" value="0.005"/>
            <sign value="/"/>
            <number value="2"/>
          </value>
        </assignment>
      </act>
      <act>
        <assignment>
          <variable>
            <biomechanicalProperty default="0.0" fromneighbour="false" name="biasY" pairwise="false" typ="double"/>
          </variable>
          <value>
            <number value="0"/>
          </value>
        </assignment>
      </act>
      <act>
        <assignment>
          <variable>
            <biomechanicalProperty default="0.0" fromneighbour="false" name="biasZ" pairwise="false" typ="double"/>
          </variable>
          <value>
            <number value="0"/>
          </value>
        </assignment>
      </act>
    </action>
    <probabilitychoice id="510">
      <probability id="522" targetid="523">
        <number value="0.5"/>
      </probability>
      <probability id="524" targetid="525">
        <number value="0.5"/>
      </probability>
    </probabilitychoice>
    <action id="523" targetid="489">
      <act>
        <assignment>
          <variable>
            <biomechanicalProperty default="0.0" fromneighbour="false" name="biasX" pairwise="false" typ="double"/>
          </variable>
          <value>
            <abs/>
            <sign value="("/>
            <biomechanicalProperty default="0.0" fromneighbour="false" name="biasX" pairwise="false" typ="double"/>
            <sign value=")"/>
          </value>
        </assignment>
      </act>
      <act>
        <assignment>
          <variable>
            <biomechanicalProperty default="0.0" fromneighbour="false" name="biasY" pairwise="false" typ="double"/>
          </variable>
          <value>
            <abs/>
            <sign value="("/>
            <biomechanicalProperty default="0.0" fromneighbour="false" name="biasY" pairwise="false" typ="double"/>
            <sign value=")"/>
          </value>
        </assignment>
      </act>
      <act>
        <assignment>
          <variable>
            <biomechanicalProperty default="0.0" fromneighbour="false" name="biasZ" pairwise="false" typ="double"/>
          </variable>
          <value>
            <biomechanicalProperty default="0.0" fromneighbour="false" name="biasY" pairwise="false" typ="double"/>
          </value>
        </assignment>
      </act>
    </action>
    <action id="525" targetid="489">
      <act>
        <assignment>
          <variable>
            <biomechanicalProperty default="0.0" fromneighbour="false" name="biasX" pairwise="false" typ="double"/>
          </variable>
          <value>
            <sign value="-"/>
            <abs/>
            <sign value="("/>
            <biomechanicalProperty default="0.0" fromneighbour="false" name="biasX" pairwise="false" typ="double"/>
            <sign value=")"/>
          </value>
        </assignment>
      </act>
      <act>
        <assignment>
          <variable>
            <biomechanicalProperty default="0.0" fromneighbour="false" name="biasY" pairwise="false" typ="double"/>
          </variable>
          <value>
            <sign value="-"/>
            <abs/>
            <sign value="("/>
            <biomechanicalProperty default="0.0" fromneighbour="false" name="biasY" pairwise="false" typ="double"/>
            <sign value=")"/>
          </value>
        </assignment>
      </act>
      <act>
        <assignment>
          <variable>
            <biomechanicalProperty default="0.0" fromneighbour="false" name="biasZ" pairwise="false" typ="double"/>
          </variable>
          <value>
            <biomechanicalProperty default="0.0" fromneighbour="false" name="biasY" pairwise="false" typ="double"/>
          </value>
        </assignment>
      </act>
    </action>
  </model>
</transform>
    </submodel>
    <condition id="429">
      <conditionexpression>
        <property default="false" fromneighbour="false" maximum="P_INF" maxvalue="false" minimum="N_INF" minvalue="false" name="ventral" typ="boolean"/>
        <sign value="=="/>
        <bool value="true"/>
      </conditionexpression>
      <condtrue id="440" targetid="441"/>
      <condfalse id="442" targetid="417"/>
    </condition>
    <connectionPoint end="424" id="434" targetid="448"/>
    <submodel filename="division_params_ventral_circ_bias" id="441" modelid="144887777564718" targetid="434">
      <transform xml:base="division_params_ventral_circ_bias.xml">
  <model id="144887777564718" isSubmodel="true" name="division_params_ventral_circ_bias" startid="537">
    <action id="537" targetid="539">
      <act>
        <assignment>
          <variable>
            <biomechanicalProperty default="0.0" fromneighbour="false" name="biasX" pairwise="false" typ="double"/>
          </variable>
          <value>
            <number value="0"/>
          </value>
        </assignment>
      </act>
      <act>
        <assignment>
          <variable>
            <biomechanicalProperty default="0.0" fromneighbour="false" name="biasY" pairwise="false" typ="double"/>
          </variable>
          <value>
            <globalsimparameter fromneighbour="false" name="rho" typ="double" value="0.005"/>
            <sign value="/"/>
            <number value="2"/>
          </value>
        </assignment>
      </act>
      <act>
        <assignment>
          <variable>
            <biomechanicalProperty default="0.0" fromneighbour="false" name="biasZ" pairwise="false" typ="double"/>
          </variable>
          <value>
            <globalsimparameter fromneighbour="false" name="rho" typ="double" value="0.005"/>
            <sign value="/"/>
            <number value="2"/>
          </value>
        </assignment>
      </act>
    </action>
    <probabilitychoice id="539">
      <probability id="542" targetid="543">
        <number value="0.5"/>
      </probability>
      <probability id="544" targetid="545">
        <number value="0.5"/>
      </probability>
    </probabilitychoice>
    <action id="543" targetid="548">
      <act>
        <assignment>
          <variable>
            <biomechanicalProperty default="0.0" fromneighbour="false" name="biasX" pairwise="false" typ="double"/>
          </variable>
          <value>
            <abs/>
            <sign value="("/>
            <biomechanicalProperty default="0.0" fromneighbour="false" name="biasX" pairwise="false" typ="double"/>
            <sign value=")"/>
          </value>
        </assignment>
      </act>
      <act>
        <assignment>
          <variable>
            <biomechanicalProperty default="0.0" fromneighbour="false" name="biasY" pairwise="false" typ="double"/>
          </variable>
          <value>
            <abs/>
            <sign value="("/>
            <biomechanicalProperty default="0.0" fromneighbour="false" name="biasY" pairwise="false" typ="double"/>
            <sign value=")"/>
          </value>
        </assignment>
      </act>
      <act>
        <assignment>
          <variable>
            <biomechanicalProperty default="0.0" fromneighbour="false" name="biasZ" pairwise="false" typ="double"/>
          </variable>
          <value>
            <abs/>
            <sign value="("/>
            <biomechanicalProperty default="0.0" fromneighbour="false" name="biasZ" pairwise="false" typ="double"/>
            <sign value=")"/>
          </value>
        </assignment>
      </act>
    </action>
    <action id="545" targetid="548">
      <act>
        <assignment>
          <variable>
            <biomechanicalProperty default="0.0" fromneighbour="false" name="biasX" pairwise="false" typ="double"/>
          </variable>
          <value>
            <sign value="-"/>
            <abs/>
            <sign value="("/>
            <biomechanicalProperty default="0.0" fromneighbour="false" name="biasX" pairwise="false" typ="double"/>
            <sign value=")"/>
          </value>
        </assignment>
      </act>
      <act>
        <assignment>
          <variable>
            <biomechanicalProperty default="0.0" fromneighbour="false" name="biasY" pairwise="false" typ="double"/>
          </variable>
          <value>
            <sign value="-"/>
            <abs/>
            <sign value="("/>
            <biomechanicalProperty default="0.0" fromneighbour="false" name="biasY" pairwise="false" typ="double"/>
            <sign value=")"/>
          </value>
        </assignment>
      </act>
      <act>
        <assignment>
          <variable>
            <biomechanicalProperty default="0.0" fromneighbour="false" name="biasZ" pairwise="false" typ="double"/>
          </variable>
          <value>
            <sign value="-"/>
            <abs/>
            <sign value="("/>
            <biomechanicalProperty default="0.0" fromneighbour="false" name="biasZ" pairwise="false" typ="double"/>
            <sign value=")"/>
          </value>
        </assignment>
      </act>
    </action>
    <connectionPoint end="548" id="548" targetid="-1"/>
  </model>
</transform>
    </submodel>
    <condition id="448">
      <conditionexpression>
        <property default="100000" fromneighbour="false" maximum="P_INF" maxvalue="false" minimum="0" minvalue="false" name="timeSinceDivision" typ="int"/>
        <sign value="&gt;"/>
        <number value="100000"/>
      </conditionexpression>
      <condtrue id="456" targetid="457"/>
      <condfalse id="458" targetid="459"/>
    </condition>
    <action id="457" targetid="463">
      <act>
        <assignment>
          <variable>
            <property default="-99" fromneighbour="false" maximum="P_INF" maxvalue="false" minimum="N_INF" minvalue="false" name="division_interval" typ="int"/>
          </variable>
          <value>
            <property default="0" fromneighbour="false" maximum="P_INF" maxvalue="false" minimum="0.0" minvalue="false" name="age" typ="double"/>
          </value>
        </assignment>
      </act>
      <act>
        <assignment>
          <variable>
            <property default="-99" fromneighbour="false" maximum="P_INF" maxvalue="false" minimum="N_INF" minvalue="false" name="division_events" typ="int"/>
          </variable>
          <value>
            <number value="1"/>
          </value>
        </assignment>
      </act>
    </action>
    <action id="459" targetid="463">
      <act>
        <assignment>
          <variable>
            <property default="-99" fromneighbour="false" maximum="P_INF" maxvalue="false" minimum="N_INF" minvalue="false" name="division_interval" typ="int"/>
          </variable>
          <value>
            <property default="100000" fromneighbour="false" maximum="P_INF" maxvalue="false" minimum="0" minvalue="false" name="timeSinceDivision" typ="int"/>
          </value>
        </assignment>
      </act>
      <act>
        <assignment>
          <variable>
            <property default="-99" fromneighbour="false" maximum="P_INF" maxvalue="false" minimum="N_INF" minvalue="false" name="division_events" typ="int"/>
          </variable>
          <value>
            <property default="-99" fromneighbour="false" maximum="P_INF" maxvalue="false" minimum="N_INF" minvalue="false" name="division_events" typ="int"/>
            <sign value="+"/>
            <number value="1"/>
          </value>
        </assignment>
      </act>
    </action>
    <connectionPoint end="424" id="463" targetid="470"/>
    <action id="470" targetid="424">
      <act>
        <newcell>
          <initvalue>
            <variable>
              <cellTypeIdentifier fromneighbour="false" name="cellType"/>
            </variable>
            <value>
              <cellType fromneighbour="false" name="CT_Default"/>
            </value>
          </initvalue>
          <initvalue>
            <variable>
              <diffLevelIdentifier fromneighbour="false" name="diffLevel"/>
            </variable>
            <value>
              <diffLevelIdentifier fromneighbour="false" name="diffLevel"/>
            </value>
          </initvalue>
          <initvalue>
            <variable>
              <biomechanicalProperty default="0.0" fromneighbour="false" name="width" pairwise="false" typ="double"/>
            </variable>
            <value>
              <constant fromneighbour="false" name="WIDTH_DEFAULT" typ="double" value="7.0"/>
            </value>
          </initvalue>
          <initvalue>
            <variable>
              <biomechanicalProperty default="0.0" fromneighbour="false" name="height" pairwise="false" typ="double"/>
            </variable>
            <value>
              <constant fromneighbour="false" name="HEIGHT_DEFAULT" typ="double" value="7.0"/>
            </value>
          </initvalue>
          <initvalue>
            <variable>
              <biomechanicalProperty default="0.0" fromneighbour="false" name="length" pairwise="false" typ="double"/>
            </variable>
            <value>
              <constant fromneighbour="false" name="LENGTH_DEFAULT" typ="double" value="7.0"/>
            </value>
          </initvalue>
          <initvalue>
            <variable>
              <property default="-1" fromneighbour="false" maximum="P_INF" maxvalue="false" minimum="N_INF" minvalue="false" name="clonal_ID" typ="int"/>
            </variable>
            <value>
              <property default="-1" fromneighbour="false" maximum="P_INF" maxvalue="false" minimum="N_INF" minvalue="false" name="clonal_ID" typ="int"/>
            </value>
          </initvalue>
          <initvalue>
            <variable>
              <property default="0" fromneighbour="false" maximum="P_INF" maxvalue="false" minimum="N_INF" minvalue="false" name="clone_r" typ="int"/>
            </variable>
            <value>
              <property default="0" fromneighbour="false" maximum="P_INF" maxvalue="false" minimum="N_INF" minvalue="false" name="clone_r" typ="int"/>
            </value>
          </initvalue>
          <initvalue>
            <variable>
              <property default="0" fromneighbour="false" maximum="P_INF" maxvalue="false" minimum="N_INF" minvalue="false" name="clone_g" typ="int"/>
            </variable>
            <value>
              <property default="0" fromneighbour="false" maximum="P_INF" maxvalue="false" minimum="N_INF" minvalue="false" name="clone_g" typ="int"/>
            </value>
          </initvalue>
          <initvalue>
            <variable>
              <property default="0" fromneighbour="false" maximum="P_INF" maxvalue="false" minimum="N_INF" minvalue="false" name="clone_b" typ="int"/>
            </variable>
            <value>
              <property default="0" fromneighbour="false" maximum="P_INF" maxvalue="false" minimum="N_INF" minvalue="false" name="clone_b" typ="int"/>
            </value>
          </initvalue>
          <initvalue>
            <variable>
              <property default="false" fromneighbour="false" maximum="P_INF" maxvalue="false" minimum="N_INF" minvalue="false" name="color_set" typ="boolean"/>
            </variable>
            <value>
              <property default="false" fromneighbour="false" maximum="P_INF" maxvalue="false" minimum="N_INF" minvalue="false" name="color_set" typ="boolean"/>
            </value>
          </initvalue>
          <initvalue>
            <variable>
              <property default="0" fromneighbour="false" maximum="P_INF" maxvalue="false" minimum="N_INF" minvalue="false" name="clone_r2" typ="int"/>
            </variable>
            <value>
              <property default="0" fromneighbour="false" maximum="P_INF" maxvalue="false" minimum="N_INF" minvalue="false" name="clone_r2" typ="int"/>
            </value>
          </initvalue>
          <initvalue>
            <variable>
              <property default="0" fromneighbour="false" maximum="P_INF" maxvalue="false" minimum="N_INF" minvalue="false" name="clone_g2" typ="int"/>
            </variable>
            <value>
              <property default="0" fromneighbour="false" maximum="P_INF" maxvalue="false" minimum="N_INF" minvalue="false" name="clone_g2" typ="int"/>
            </value>
          </initvalue>
          <initvalue>
            <variable>
              <property default="0" fromneighbour="false" maximum="P_INF" maxvalue="false" minimum="N_INF" minvalue="false" name="clone_b2" typ="int"/>
            </variable>
            <value>
              <property default="0" fromneighbour="false" maximum="P_INF" maxvalue="false" minimum="N_INF" minvalue="false" name="clone_b2" typ="int"/>
            </value>
          </initvalue>
          <initvalue>
            <variable>
              <property default="false" fromneighbour="false" maximum="P_INF" maxvalue="false" minimum="N_INF" minvalue="false" name="color_set2" typ="boolean"/>
            </variable>
            <value>
              <property default="false" fromneighbour="false" maximum="P_INF" maxvalue="false" minimum="N_INF" minvalue="false" name="color_set2" typ="boolean"/>
            </value>
          </initvalue>
          <initvalue>
            <variable>
              <property default="-1" fromneighbour="false" maximum="P_INF" maxvalue="false" minimum="N_INF" minvalue="false" name="clonal_ID2" typ="int"/>
            </variable>
            <value>
              <property default="-1" fromneighbour="false" maximum="P_INF" maxvalue="false" minimum="N_INF" minvalue="false" name="clonal_ID2" typ="int"/>
            </value>
          </initvalue>
          <initvalue>
            <variable>
              <property default="-99" fromneighbour="false" maximum="P_INF" maxvalue="false" minimum="N_INF" minvalue="false" name="x_at_lateInd" typ="double"/>
            </variable>
            <value>
              <property default="-99" fromneighbour="false" maximum="P_INF" maxvalue="false" minimum="N_INF" minvalue="false" name="x_at_lateInd" typ="double"/>
            </value>
          </initvalue>
          <initvalue>
            <variable>
              <property default="0" fromneighbour="false" maximum="P_INF" maxvalue="false" minimum="N_INF" minvalue="false" name="clone_r3" typ="double"/>
            </variable>
            <value>
              <property default="0" fromneighbour="false" maximum="P_INF" maxvalue="false" minimum="N_INF" minvalue="false" name="clone_r3" typ="double"/>
            </value>
          </initvalue>
          <initvalue>
            <variable>
              <property default="0" fromneighbour="false" maximum="P_INF" maxvalue="false" minimum="N_INF" minvalue="false" name="clone_g3" typ="double"/>
            </variable>
            <value>
              <property default="0" fromneighbour="false" maximum="P_INF" maxvalue="false" minimum="N_INF" minvalue="false" name="clone_g3" typ="double"/>
            </value>
          </initvalue>
          <initvalue>
            <variable>
              <property default="0" fromneighbour="false" maximum="P_INF" maxvalue="false" minimum="N_INF" minvalue="false" name="clone_b3" typ="double"/>
            </variable>
            <value>
              <property default="0" fromneighbour="false" maximum="P_INF" maxvalue="false" minimum="N_INF" minvalue="false" name="clone_b3" typ="double"/>
            </value>
          </initvalue>
          <initvalue>
            <variable>
              <property default="false" fromneighbour="false" maximum="P_INF" maxvalue="false" minimum="N_INF" minvalue="false" name="color_set3" typ="boolean"/>
            </variable>
            <value>
              <property default="false" fromneighbour="false" maximum="P_INF" maxvalue="false" minimum="N_INF" minvalue="false" name="color_set3" typ="boolean"/>
            </value>
          </initvalue>
          <initvalue>
            <variable>
              <property default="-1" fromneighbour="false" maximum="P_INF" maxvalue="false" minimum="N_INF" minvalue="false" name="clonal_ID3" typ="int"/>
            </variable>
            <value>
              <property default="-1" fromneighbour="false" maximum="P_INF" maxvalue="false" minimum="N_INF" minvalue="false" name="clonal_ID3" typ="int"/>
            </value>
          </initvalue>
          <initvalue>
            <variable>
              <property default="-99" fromneighbour="false" maximum="P_INF" maxvalue="false" minimum="N_INF" minvalue="false" name="x_at_lateInd2" typ="double"/>
            </variable>
            <value>
              <property default="-99" fromneighbour="false" maximum="P_INF" maxvalue="false" minimum="N_INF" minvalue="false" name="x_at_lateInd2" typ="double"/>
            </value>
          </initvalue>
          <initvalue>
            <variable>
              <property default="100000" fromneighbour="false" maximum="P_INF" maxvalue="false" minimum="0" minvalue="false" name="timeSinceDivision" typ="int"/>
            </variable>
            <value>
              <number value="0"/>
            </value>
          </initvalue>
          <initvalue>
            <variable>
              <property default="-99" fromneighbour="false" maximum="P_INF" maxvalue="false" minimum="N_INF" minvalue="false" name="initial_x" typ="double"/>
            </variable>
            <value>
              <property default="-99" fromneighbour="false" maximum="P_INF" maxvalue="false" minimum="N_INF" minvalue="false" name="initial_x" typ="double"/>
            </value>
          </initvalue>
          <initvalue>
            <variable>
              <biomechanicalProperty default="0.0" fromneighbour="false" name="biasX" pairwise="false" typ="double"/>
            </variable>
            <value>
              <biomechanicalProperty default="0.0" fromneighbour="false" name="biasX" pairwise="false" typ="double"/>
            </value>
          </initvalue>
          <initvalue>
            <variable>
              <biomechanicalProperty default="0.0" fromneighbour="false" name="biasY" pairwise="false" typ="double"/>
            </variable>
            <value>
              <biomechanicalProperty default="0.0" fromneighbour="false" name="biasY" pairwise="false" typ="double"/>
            </value>
          </initvalue>
          <initvalue>
            <variable>
              <biomechanicalProperty default="0.0" fromneighbour="false" name="biasZ" pairwise="false" typ="double"/>
            </variable>
            <value>
              <biomechanicalProperty default="0.0" fromneighbour="false" name="biasZ" pairwise="false" typ="double"/>
            </value>
          </initvalue>
          <initvalue>
            <variable>
              <property default="0" fromneighbour="false" maximum="1.0" maxvalue="false" minimum="0.0" minvalue="false" name="circ_axis" typ="double"/>
            </variable>
            <value>
              <property default="0" fromneighbour="false" maximum="1.0" maxvalue="false" minimum="0.0" minvalue="false" name="circ_axis" typ="double"/>
            </value>
          </initvalue>
          <initvalue>
            <variable>
              <property default="0" fromneighbour="false" maximum="1.0" maxvalue="false" minimum="0.0" minvalue="false" name="rad_axis" typ="double"/>
            </variable>
            <value>
              <property default="0" fromneighbour="false" maximum="1.0" maxvalue="false" minimum="0.0" minvalue="false" name="rad_axis" typ="double"/>
            </value>
          </initvalue>
          <initvalue>
            <variable>
              <property default="false" fromneighbour="false" maximum="P_INF" maxvalue="false" minimum="N_INF" minvalue="false" name="ventral" typ="boolean"/>
            </variable>
            <value>
              <property default="false" fromneighbour="false" maximum="P_INF" maxvalue="false" minimum="N_INF" minvalue="false" name="ventral" typ="boolean"/>
            </value>
          </initvalue>
          <initvalue>
            <variable>
              <property default="0" fromneighbour="false" maximum="100.0" maxvalue="false" minimum="0.0" minvalue="false" name="brdU" typ="double"/>
            </variable>
            <value>
              <property default="0" fromneighbour="false" maximum="100.0" maxvalue="false" minimum="0.0" minvalue="false" name="brdU" typ="double"/>
              <sign value="/"/>
              <number value="2"/>
            </value>
          </initvalue>
          <initvalue>
            <variable>
              <property default="0" fromneighbour="false" maximum="100.0" maxvalue="false" minimum="0.0" minvalue="false" name="idU" typ="double"/>
            </variable>
            <value>
              <property default="0" fromneighbour="false" maximum="100.0" maxvalue="false" minimum="0.0" minvalue="false" name="idU" typ="double"/>
              <sign value="/"/>
              <number value="2"/>
            </value>
          </initvalue>
          <initvalue>
            <variable>
              <property default="0" fromneighbour="false" maximum="P_INF" maxvalue="false" minimum="0" minvalue="false" name="simstep_counter" typ="int"/>
            </variable>
            <value>
              <property default="0" fromneighbour="false" maximum="P_INF" maxvalue="false" minimum="0" minvalue="false" name="simstep_counter" typ="int"/>
            </value>
          </initvalue>
          <initvalue>
            <variable>
              <property default="-99" fromneighbour="false" maximum="P_INF" maxvalue="false" minimum="N_INF" minvalue="false" name="division_events" typ="int"/>
            </variable>
            <value>
              <property default="-99" fromneighbour="false" maximum="P_INF" maxvalue="false" minimum="N_INF" minvalue="false" name="division_events" typ="int"/>
            </value>
          </initvalue>
        </newcell>
      </act>
    </action>
    <action id="424" targetid="-1">
      <act>
        <assignment>
          <variable>
            <property default="100000" fromneighbour="false" maximum="P_INF" maxvalue="false" minimum="0" minvalue="false" name="timeSinceDivision" typ="int"/>
          </variable>
          <value>
            <number value="0"/>
          </value>
        </assignment>
      </act>
      <act>
        <assignment>
          <variable>
            <property default="false" fromneighbour="false" maximum="P_INF" maxvalue="false" minimum="N_INF" minvalue="false" name="delay_division" typ="boolean"/>
          </variable>
          <value>
            <bool value="false"/>
          </value>
        </assignment>
      </act>
      <act>
        <assignment>
          <variable>
            <property default="0" fromneighbour="false" maximum="100.0" maxvalue="false" minimum="0.0" minvalue="false" name="brdU" typ="double"/>
          </variable>
          <value>
            <property default="0" fromneighbour="false" maximum="100.0" maxvalue="false" minimum="0.0" minvalue="false" name="brdU" typ="double"/>
            <sign value="/"/>
            <number value="2"/>
          </value>
        </assignment>
      </act>
      <act>
        <assignment>
          <variable>
            <property default="0" fromneighbour="false" maximum="100.0" maxvalue="false" minimum="0.0" minvalue="false" name="idU" typ="double"/>
          </variable>
          <value>
            <property default="0" fromneighbour="false" maximum="100.0" maxvalue="false" minimum="0.0" minvalue="false" name="idU" typ="double"/>
            <sign value="/"/>
            <number value="2"/>
          </value>
        </assignment>
      </act>
      <act>
        <assignment>
          <variable>
            <property default="0" fromneighbour="false" maximum="P_INF" maxvalue="false" minimum="N_INF" minvalue="false" name="previous_cum_avg_overlap" typ="double"/>
          </variable>
          <value>
            <property default="0" fromneighbour="false" maximum="P_INF" maxvalue="false" minimum="N_INF" minvalue="false" name="cumulative_average_overlap" typ="double"/>
          </value>
        </assignment>
      </act>
      <act>
        <assignment>
          <variable>
            <property default="0" fromneighbour="false" maximum="P_INF" maxvalue="false" minimum="N_INF" minvalue="false" name="cumulative_average_overlap" typ="double"/>
          </variable>
          <value>
            <number value="0"/>
          </value>
        </assignment>
      </act>
    </action>
  </model>
</transform>
    </submodel>
    <connectionPoint end="330" id="387" targetid="400"/>
    <action id="391" targetid="387">
      <act>
        <assignment>
          <variable>
            <property default="0" fromneighbour="false" maximum="P_INF" maxvalue="false" minimum="N_INF" minvalue="false" name="proliferation_probability" typ="double"/>
          </variable>
          <value>
            <number value="1"/>
            <sign value="/"/>
            <globalsimparameter fromneighbour="false" name="prol_ventral" typ="double" value="26.0"/>
          </value>
        </assignment>
      </act>
    </action>
    <probabilitychoice id="400">
      <probability id="407" targetid="350">
        <property default="0" fromneighbour="false" maximum="P_INF" maxvalue="false" minimum="N_INF" minvalue="false" name="proliferation_probability" typ="double"/>
      </probability>
      <probability id="409" targetid="330">
        <defaultprobability/>
      </probability>
    </probabilitychoice>
  </model>
</transform>
    </submodel>
  </model>
</transform>
