# Supplementary material for: Retinal stem cells modulate proliferative parameters to coordinate post-embryonic morphogenesis in the eye of fish
Source: eLife. 2019 Mar 26;8:e42646. doi: 10.7554/eLife.42646 (PMC6486154; doi:10.7554/eLife.42646)
Supplement: Supplementary file 2. — Model project file that can be imported in EPISIM Modeller to visualize the cell behavioral logic implemented in the model described in this work. [file elife-42646-supp2.zip › Tsingos2019_Fish_Retina/xml/position_color.xml]

<?xml version="1.0" encoding="ISO-8859-1"?>
<transform xmlns:xi="http://www.w3.org/2001/XInclude">
  <model id="144291203257915" isSubmodel="true" name="position_color" startid="224">
    <action id="224" targetid="226">
      <act>
        <assignment>
          <variable>
            <property default="0" fromneighbour="false" maximum="P_INF"
              maxvalue="false" minimum="N_INF" minvalue="false"
              name="small_radius" typ="double"/>
          </variable>
          <value>
            <sqrt/>
            <sign value="("/>
            <sign value="("/>
            <sign value="("/>
            <biomechanicalProperty default="100.0" fromneighbour="false"
              name="innerEyeRadius" pairwise="false" typ="double"/>
            <sign value="+"/>
            <constant fromneighbour="false" name="WIDTH_DEFAULT"
              typ="double" value="7.0"/>
            <sign value="/"/>
            <number value="2"/>
            <sign value=")"/>
            <sign value="-"/>
            <sign value="("/>
            <biomechanicalProperty default="0.0" fromneighbour="false"
              name="x" pairwise="false" typ="double"/>
            <sign value="-"/>
            <biomechanicalProperty default="50.0" fromneighbour="false"
              name="centerX" pairwise="false" typ="double"/>
            <sign value=")"/>
            <sign value=")"/>
            <sign value="*"/>
            <sign value="("/>
            <number value="2"/>
            <sign value="*"/>
            <sign value="("/>
            <biomechanicalProperty default="100.0" fromneighbour="false"
              name="innerEyeRadius" pairwise="false" typ="double"/>
            <sign value="+"/>
            <constant fromneighbour="false" name="WIDTH_DEFAULT"
              typ="double" value="7.0"/>
            <sign value="/"/>
            <number value="2"/>
            <sign value=")"/>
            <sign value="-"/>
            <sign value="("/>
            <sign value="("/>
            <biomechanicalProperty default="100.0" fromneighbour="false"
              name="innerEyeRadius" pairwise="false" typ="double"/>
            <sign value="+"/>
            <constant fromneighbour="false" name="WIDTH_DEFAULT"
              typ="double" value="7.0"/>
            <sign value="/"/>
            <number value="2"/>
            <sign value=")"/>
            <sign value="-"/>
            <sign value="("/>
            <biomechanicalProperty default="0.0" fromneighbour="false"
              name="x" pairwise="false" typ="double"/>
            <sign value="-"/>
            <biomechanicalProperty default="50.0" fromneighbour="false"
              name="centerX" pairwise="false" typ="double"/>
            <sign value=")"/>
            <sign value=")"/>
            <sign value=")"/>
            <sign value=")"/>
          </value>
        </assignment>
      </act>
    </action>
    <condition id="226">
      <conditionexpression>
        <biomechanicalProperty default="0.0" fromneighbour="false"
          name="y" pairwise="false" typ="double"/>
        <sign value=">"/>
        <biomechanicalProperty default="1050.0" fromneighbour="false"
          name="centerY" pairwise="false" typ="double"/>
        <sign value="+"/>
        <sign value="("/>
        <sqrt/>
        <sign value="("/>
        <number value="2"/>
        <sign value=")"/>
        <sign value="/"/>
        <number value="2"/>
        <sign value=")"/>
        <sign value="*"/>
        <sign value="("/>
        <property default="0" fromneighbour="false" maximum="P_INF"
          maxvalue="false" minimum="N_INF" minvalue="false"
          name="small_radius" typ="double"/>
        <sign value=")"/>
      </conditionexpression>
      <condtrue id="229" targetid="230"/>
      <condfalse id="231" targetid="232"/>
    </condition>
    <action id="230" targetid="235">
      <act>
        <assignment>
          <variable>
            <property default="255" fromneighbour="false" maximum="255"
              maxvalue="false" minimum="0" minvalue="false"
              name="colorR" typ="int"/>
          </variable>
          <value>
            <number value="0"/>
          </value>
        </assignment>
      </act>
      <act>
        <assignment>
          <variable>
            <property default="255" fromneighbour="false" maximum="255"
              maxvalue="false" minimum="0" minvalue="false"
              name="colorG" typ="int"/>
          </variable>
          <value>
            <number value="0"/>
          </value>
        </assignment>
      </act>
      <act>
        <assignment>
          <variable>
            <property default="255" fromneighbour="false" maximum="255"
              maxvalue="false" minimum="0" minvalue="false"
              name="colorB" typ="int"/>
          </variable>
          <value>
            <number value="255"/>
          </value>
        </assignment>
      </act>
    </action>
    <condition id="232">
      <conditionexpression>
        <biomechanicalProperty default="0.0" fromneighbour="false"
          name="y" pairwise="false" typ="double"/>
        <sign value="&lt;"/>
        <biomechanicalProperty default="1050.0" fromneighbour="false"
          name="centerY" pairwise="false" typ="double"/>
        <sign value="-"/>
        <sign value="("/>
        <sqrt/>
        <sign value="("/>
        <number value="2"/>
        <sign value=")"/>
        <sign value="/"/>
        <number value="2"/>
        <sign value=")"/>
        <sign value="*"/>
        <sign value="("/>
        <property default="0" fromneighbour="false" maximum="P_INF"
          maxvalue="false" minimum="N_INF" minvalue="false"
          name="small_radius" typ="double"/>
        <sign value=")"/>
      </conditionexpression>
      <condtrue id="238" targetid="239"/>
      <condfalse id="240" targetid="241"/>
    </condition>
    <connectionPoint end="235" id="235" targetid="-1"/>
    <action id="239" targetid="235">
      <act>
        <assignment>
          <variable>
            <property default="255" fromneighbour="false" maximum="255"
              maxvalue="false" minimum="0" minvalue="false"
              name="colorR" typ="int"/>
          </variable>
          <value>
            <number value="255"/>
          </value>
        </assignment>
      </act>
      <act>
        <assignment>
          <variable>
            <property default="255" fromneighbour="false" maximum="255"
              maxvalue="false" minimum="0" minvalue="false"
              name="colorG" typ="int"/>
          </variable>
          <value>
            <number value="0"/>
          </value>
        </assignment>
      </act>
      <act>
        <assignment>
          <variable>
            <property default="255" fromneighbour="false" maximum="255"
              maxvalue="false" minimum="0" minvalue="false"
              name="colorB" typ="int"/>
          </variable>
          <value>
            <number value="0"/>
          </value>
        </assignment>
      </act>
    </action>
    <condition id="241">
      <conditionexpression>
        <biomechanicalProperty default="0.0" fromneighbour="false"
          name="z" pairwise="false" typ="double"/>
        <sign value=">"/>
        <biomechanicalProperty default="1050.0" fromneighbour="false"
          name="centerZ" pairwise="false" typ="double"/>
        <sign value="+"/>
        <sign value="("/>
        <sqrt/>
        <sign value="("/>
        <number value="2"/>
        <sign value=")"/>
        <sign value="/"/>
        <number value="2"/>
        <sign value=")"/>
        <sign value="*"/>
        <sign value="("/>
        <property default="0" fromneighbour="false" maximum="P_INF"
          maxvalue="false" minimum="N_INF" minvalue="false"
          name="small_radius" typ="double"/>
        <sign value=")"/>
      </conditionexpression>
      <condtrue id="250" targetid="251"/>
      <condfalse id="252" targetid="253"/>
    </condition>
    <action id="251" targetid="235">
      <act>
        <assignment>
          <variable>
            <property default="255" fromneighbour="false" maximum="255"
              maxvalue="false" minimum="0" minvalue="false"
              name="colorR" typ="int"/>
          </variable>
          <value>
            <number value="255"/>
          </value>
        </assignment>
      </act>
      <act>
        <assignment>
          <variable>
            <property default="255" fromneighbour="false" maximum="255"
              maxvalue="false" minimum="0" minvalue="false"
              name="colorG" typ="int"/>
          </variable>
          <value>
            <number value="255"/>
          </value>
        </assignment>
      </act>
      <act>
        <assignment>
          <variable>
            <property default="255" fromneighbour="false" maximum="255"
              maxvalue="false" minimum="0" minvalue="false"
              name="colorB" typ="int"/>
          </variable>
          <value>
            <number value="0"/>
          </value>
        </assignment>
      </act>
    </action>
    <condition id="253">
      <conditionexpression>
        <biomechanicalProperty default="0.0" fromneighbour="false"
          name="z" pairwise="false" typ="double"/>
        <sign value="&lt;"/>
        <biomechanicalProperty default="1050.0" fromneighbour="false"
          name="centerZ" pairwise="false" typ="double"/>
        <sign value="-"/>
        <sign value="("/>
        <sqrt/>
        <sign value="("/>
        <number value="2"/>
        <sign value=")"/>
        <sign value="/"/>
        <number value="2"/>
        <sign value=")"/>
        <sign value="*"/>
        <sign value="("/>
        <property default="0" fromneighbour="false" maximum="P_INF"
          maxvalue="false" minimum="N_INF" minvalue="false"
          name="small_radius" typ="double"/>
        <sign value=")"/>
      </conditionexpression>
      <condtrue id="261" targetid="262"/>
      <condfalse id="263" targetid="264"/>
    </condition>
    <action id="262" targetid="235">
      <act>
        <assignment>
          <variable>
            <property default="255" fromneighbour="false" maximum="255"
              maxvalue="false" minimum="0" minvalue="false"
              name="colorR" typ="int"/>
          </variable>
          <value>
            <number value="0"/>
          </value>
        </assignment>
      </act>
      <act>
        <assignment>
          <variable>
            <property default="255" fromneighbour="false" maximum="255"
              maxvalue="false" minimum="0" minvalue="false"
              name="colorG" typ="int"/>
          </variable>
          <value>
            <number value="255"/>
          </value>
        </assignment>
      </act>
      <act>
        <assignment>
          <variable>
            <property default="255" fromneighbour="false" maximum="255"
              maxvalue="false" minimum="0" minvalue="false"
              name="colorB" typ="int"/>
          </variable>
          <value>
            <number value="0"/>
          </value>
        </assignment>
      </act>
    </action>
    <action id="264" targetid="235">
      <act>
        <assignment>
          <variable>
            <property default="255" fromneighbour="false" maximum="255"
              maxvalue="false" minimum="0" minvalue="false"
              name="colorR" typ="int"/>
          </variable>
          <value>
            <number value="0"/>
          </value>
        </assignment>
      </act>
      <act>
        <assignment>
          <variable>
            <property default="255" fromneighbour="false" maximum="255"
              maxvalue="false" minimum="0" minvalue="false"
              name="colorG" typ="int"/>
          </variable>
          <value>
            <number value="0"/>
          </value>
        </assignment>
      </act>
      <act>
        <assignment>
          <variable>
            <property default="255" fromneighbour="false" maximum="255"
              maxvalue="false" minimum="0" minvalue="false"
              name="colorB" typ="int"/>
          </variable>
          <value>
            <number value="0"/>
          </value>
        </assignment>
      </act>
    </action>
  </model>
</transform>
