# Supplementary material for: Retinal stem cells modulate proliferative parameters to coordinate post-embryonic morphogenesis in the eye of fish
Source: eLife. 2019 Mar 26;8:e42646. doi: 10.7554/eLife.42646 (PMC6486154; doi:10.7554/eLife.42646)
Supplement: Supplementary file 2. — Model project file that can be imported in EPISIM Modeller to visualize the cell behavioral logic implemented in the model described in this work. [file elife-42646-supp2.zip › Tsingos2019_Fish_Retina/xml/proliferation.xml]

<?xml version="1.0" encoding="ISO-8859-1"?>
<transform xmlns:xi="http://www.w3.org/2001/XInclude">
  <model id="143679534314327" isSubmodel="true" name="proliferation" startid="249">
    <action id="249" targetid="251">
      <act>
        <assignment>
          <variable>
            <property default="100000" fromneighbour="false"
              maximum="P_INF" maxvalue="false" minimum="N_INF"
              minvalue="false" name="tolerated_overlap" typ="double"/>
          </variable>
          <value>
            <sign value="("/>
            <number value="1"/>
            <sign value="-"/>
            <globalsimparameter fromneighbour="false"
              name="overlap_threshold_percent" typ="double" value="0.8"/>
            <sign value=")"/>
            <sign value="*"/>
            <constant fromneighbour="false" name="WIDTH_DEFAULT"
              typ="double" value="7.0"/>
          </value>
        </assignment>
      </act>
    </action>
    <condition id="251">
      <conditionexpression>
        <biomechanicalProperty default="0.0" fromneighbour="false"
          name="average_overlap" pairwise="false" typ="double"/>
        <sign value=">"/>
        <property default="100000" fromneighbour="false" maximum="P_INF"
          maxvalue="false" minimum="N_INF" minvalue="false"
          name="tolerated_overlap" typ="double"/>
      </conditionexpression>
      <condtrue id="254" targetid="255"/>
      <condfalse id="256" targetid="257"/>
    </condition>
    <connectionPoint end="255" id="255" targetid="-1"/>
    <condition id="257">
      <conditionexpression>
        <property default="false" fromneighbour="false" maximum="P_INF"
          maxvalue="false" minimum="N_INF" minvalue="false"
          name="delay_division" typ="boolean"/>
        <sign value="=="/>
        <bool value="true"/>
      </conditionexpression>
      <condtrue id="263" targetid="264"/>
      <condfalse id="265" targetid="266"/>
    </condition>
    <connectionPoint end="255" id="264" targetid="271"/>
    <condition id="266">
      <conditionexpression>
        <globalsimparameter fromneighbour="false"
          name="proliferation_gradient" typ="boolean" value="false"/>
        <sign value="=="/>
        <bool value="true"/>
      </conditionexpression>
      <condtrue id="274" targetid="275"/>
      <condfalse id="276" targetid="277"/>
    </condition>
    <condition id="271">
      <conditionexpression>
        <property default="100000" fromneighbour="false" maximum="P_INF"
          maxvalue="false" minimum="N_INF" minvalue="false"
          name="timeSinceDivision" typ="int"/>
        <sign value="&lt;"/>
        <globalsimparameter fromneighbour="false"
          name="min_cellcycle_hours" typ="double" value="24.0"/>
      </conditionexpression>
      <condtrue id="280" targetid="281"/>
      <condfalse id="282" targetid="283"/>
    </condition>
    <action id="275" targetid="286">
      <act>
        <assignment>
          <variable>
            <property default="1000000" fromneighbour="false"
              maximum="P_INF" maxvalue="false" minimum="N_INF"
              minvalue="false" name="proliferation_probability" typ="double"/>
          </variable>
          <value>
            <sign value="("/>
            <sign value="("/>
            <number value="1"/>
            <sign value="/"/>
            <globalsimparameter fromneighbour="false"
              name="proliferation_prox_cmz" typ="double" value="50.0"/>
            <sign value="-"/>
            <number value="1"/>
            <sign value="/"/>
            <globalsimparameter fromneighbour="false"
              name="proliferation_dist_cmz" typ="double" value="1000.0"/>
            <sign value=")"/>
            <sign value="/"/>
            <sign value="("/>
            <globalsimparameter fromneighbour="false" name="cmz_width"
              typ="double" value="75.0"/>
            <sign value="-"/>
            <number value="50"/>
            <sign value=")"/>
            <sign value=")"/>
            <sign value="*"/>
            <sign value="("/>
            <biomechanicalProperty default="0.0" fromneighbour="false"
              name="x" pairwise="false" typ="double"/>
            <sign value="-"/>
            <number value="50"/>
            <sign value=")"/>
            <sign value="+"/>
            <number value="1"/>
            <sign value="/"/>
            <globalsimparameter fromneighbour="false"
              name="proliferation_dist_cmz" typ="double" value="1000.0"/>
          </value>
        </assignment>
      </act>
    </action>
    <action id="277" targetid="289">
      <act>
        <assignment>
          <variable>
            <property default="1000000" fromneighbour="false"
              maximum="P_INF" maxvalue="false" minimum="N_INF"
              minvalue="false" name="proliferation_probability" typ="double"/>
          </variable>
          <value>
            <number value="1"/>
            <sign value="/"/>
            <globalsimparameter fromneighbour="false"
              name="proliferation_average" typ="double" value="50.0"/>
          </value>
        </assignment>
      </act>
    </action>
    <action id="281" targetid="255">
      <act>
        <assignment>
          <variable>
            <property default="false" fromneighbour="false"
              maximum="P_INF" maxvalue="false" minimum="N_INF"
              minvalue="false" name="delay_division" typ="boolean"/>
          </variable>
          <value>
            <bool value="true"/>
          </value>
        </assignment>
      </act>
    </action>
    <connectionPoint end="255" id="283" targetid="296"/>
    <probabilitychoice id="286">
      <probability id="299" targetid="300">
        <property default="1000000" fromneighbour="false"
          maximum="P_INF" maxvalue="false" minimum="N_INF"
          minvalue="false" name="proliferation_probability" typ="double"/>
      </probability>
      <probability id="301" targetid="255">
        <defaultprobability/>
      </probability>
    </probabilitychoice>
    <probabilitychoice id="289">
      <probability id="305" targetid="300">
        <property default="1000000" fromneighbour="false"
          maximum="P_INF" maxvalue="false" minimum="N_INF"
          minvalue="false" name="proliferation_probability" typ="double"/>
      </probability>
      <probability id="307" targetid="255">
        <defaultprobability/>
      </probability>
    </probabilitychoice>
    <submodel filename="cell_division" id="296" modelid="14318644402020" targetid="255">
      <xi:include href="file:///C:/Users/az025/PhD_01/EPISIM_Fish_Eye_Model/EPISIM_Modeller/workspace/FishEye_basic/xml/cell_division.xml"/>
    </submodel>
    <connectionPoint end="255" id="300" targetid="316"/>
    <condition id="316">
      <conditionexpression>
        <globalsimparameter fromneighbour="false"
          name="min_cellcycle_limit" typ="boolean" value="false"/>
        <sign value="=="/>
        <bool value="true"/>
      </conditionexpression>
      <condtrue id="323" targetid="264"/>
      <condfalse id="325" targetid="283"/>
    </condition>
  </model>
</transform>
