# Supplementary material for: Retinal stem cells modulate proliferative parameters to coordinate post-embryonic morphogenesis in the eye of fish
Source: eLife. 2019 Mar 26;8:e42646. doi: 10.7554/eLife.42646 (PMC6486154; doi:10.7554/eLife.42646)
Supplement: Supplementary file 2. — Model project file that can be imported in EPISIM Modeller to visualize the cell behavioral logic implemented in the model described in this work. [file elife-42646-supp2.zip › Tsingos2019_Fish_Retina/xml/proliferation_decision.xml]

<?xml version="1.0" encoding="ISO-8859-1"?>
<transform xmlns:xi="http://www.w3.org/2001/XInclude">
  <model id="143679534314327" isSubmodel="true"
    name="proliferation_decision" startid="327">
    <choice id="327">
      <choiceconditionelement>
        <diffLevelIdentifier fromneighbour="false" name="diffLevel"/>
      </choiceconditionelement>
      <default id="329" targetid="330" value="default"/>
      <case id="331" targetid="332">
        <diffLevel name="DL_ProliferatingCell"/>
      </case>
    </choice>
    <connectionPoint end="330" id="330" targetid="-1"/>
    <action id="332" targetid="338">
      <act>
        <assignment>
          <variable>
            <property default="100000" fromneighbour="false"
              maximum="P_INF" maxvalue="false" minimum="N_INF"
              minvalue="false" name="tolerated_overlap" typ="double"/>
          </variable>
          <value>
            <globalsimparameter fromneighbour="false"
              name="overlap_threshold_fraction" typ="double" value="0.2"/>
            <sign value="*"/>
            <constant fromneighbour="false" name="WIDTH_DEFAULT"
              typ="double" value="7.0"/>
          </value>
        </assignment>
      </act>
      <act>
        <assignment>
          <variable>
            <property default="0" fromneighbour="false" maximum="P_INF"
              maxvalue="false" minimum="N_INF" minvalue="false"
              name="cumulative_average_overlap" typ="double"/>
          </variable>
          <value>
            <property default="0" fromneighbour="false" maximum="P_INF"
              maxvalue="false" minimum="N_INF" minvalue="false"
              name="cumulative_average_overlap" typ="double"/>
            <sign value="+"/>
            <sign value="("/>
            <biomechanicalProperty default="0.0" fromneighbour="false"
              name="average_overlap" pairwise="false" typ="double"/>
            <sign value="/"/>
            <constant fromneighbour="false" name="WIDTH_DEFAULT"
              typ="double" value="7.0"/>
            <sign value=")"/>
          </value>
        </assignment>
      </act>
    </action>
    <condition id="338">
      <conditionexpression>
        <biomechanicalProperty default="0.0" fromneighbour="false"
          name="average_overlap" pairwise="false" typ="double"/>
        <sign value=">"/>
        <property default="100000" fromneighbour="false" maximum="P_INF"
          maxvalue="false" minimum="N_INF" minvalue="false"
          name="tolerated_overlap" typ="double"/>
      </conditionexpression>
      <condtrue id="342" targetid="330"/>
      <condfalse id="344" targetid="345"/>
    </condition>
    <condition id="345">
      <conditionexpression>
        <property default="false" fromneighbour="false" maximum="P_INF"
          maxvalue="false" minimum="N_INF" minvalue="false"
          name="delay_division" typ="boolean"/>
        <sign value="=="/>
        <bool value="true"/>
      </conditionexpression>
      <condtrue id="349" targetid="350"/>
      <condfalse id="351" targetid="352"/>
    </condition>
    <connectionPoint end="330" id="350" targetid="356"/>
    <choice id="352">
      <choiceconditionelement>
        <globalsimparameter fromneighbour="false"
          name="division_axis_mode" typ="int" value="0"/>
      </choiceconditionelement>
      <default id="359" targetid="360" value="default"/>
      <case id="361" targetid="362">
        <number value="2"/>
      </case>
    </choice>
    <condition id="356">
      <conditionexpression>
        <property default="100000" fromneighbour="false" maximum="P_INF"
          maxvalue="false" minimum="0" minvalue="false"
          name="timeSinceDivision" typ="int"/>
        <sign value=">="/>
        <globalsimparameter fromneighbour="false" name="min_cellcycle"
          typ="double" value="24.0"/>
      </conditionexpression>
      <condtrue id="365" targetid="366"/>
      <condfalse id="367" targetid="368"/>
    </condition>
    <connectionPoint end="330" id="360" targetid="372"/>
    <condition id="362">
      <conditionexpression>
        <property default="false" fromneighbour="false" maximum="P_INF"
          maxvalue="false" minimum="N_INF" minvalue="false"
          name="ventral" typ="boolean"/>
        <sign value="=="/>
        <bool value="true"/>
      </conditionexpression>
      <condtrue id="375" targetid="376"/>
      <condfalse id="377" targetid="360"/>
    </condition>
    <submodel filename="brdU_idU" id="366" modelid="15390969035995" targetid="381">
      <xi:include href="file:///C:/Users/ET/Desktop/EPISIM/EPISIM Modeller/workspace/Tsingos2019_Fish_Retina/xml/brdU_idU.xml"/>
    </submodel>
    <action id="368" targetid="330">
      <act>
        <assignment>
          <variable>
            <property default="false" fromneighbour="false"
              maximum="P_INF" maxvalue="false" minimum="N_INF"
              minvalue="false" name="delay_division" typ="boolean"/>
          </variable>
          <value>
            <bool value="true"/>
          </value>
        </assignment>
      </act>
    </action>
    <action id="372" targetid="387">
      <act>
        <assignment>
          <variable>
            <property default="0" fromneighbour="false" maximum="P_INF"
              maxvalue="false" minimum="N_INF" minvalue="false"
              name="proliferation_probability" typ="double"/>
          </variable>
          <value>
            <number value="1"/>
            <sign value="/"/>
            <globalsimparameter fromneighbour="false" name="prol_SC"
              typ="double" value="26.0"/>
          </value>
        </assignment>
      </act>
    </action>
    <connectionPoint end="330" id="376" targetid="391"/>
    <submodel filename="cell_division" id="381" modelid="14318644402020" targetid="330">
      <xi:include href="file:///C:/Users/ET/Desktop/EPISIM/EPISIM Modeller/workspace/Tsingos2019_Fish_Retina/xml/cell_division.xml"/>
    </submodel>
    <connectionPoint end="330" id="387" targetid="400"/>
    <action id="391" targetid="387">
      <act>
        <assignment>
          <variable>
            <property default="0" fromneighbour="false" maximum="P_INF"
              maxvalue="false" minimum="N_INF" minvalue="false"
              name="proliferation_probability" typ="double"/>
          </variable>
          <value>
            <number value="1"/>
            <sign value="/"/>
            <globalsimparameter fromneighbour="false"
              name="prol_ventral" typ="double" value="26.0"/>
          </value>
        </assignment>
      </act>
    </action>
    <probabilitychoice id="400">
      <probability id="407" targetid="350">
        <property default="0" fromneighbour="false" maximum="P_INF"
          maxvalue="false" minimum="N_INF" minvalue="false"
          name="proliferation_probability" typ="double"/>
      </probability>
      <probability id="409" targetid="330">
        <defaultprobability/>
      </probability>
    </probabilitychoice>
  </model>
</transform>
