# Supplementary material for: Retinal stem cells modulate proliferative parameters to coordinate post-embryonic morphogenesis in the eye of fish
Source: eLife. 2019 Mar 26;8:e42646. doi: 10.7554/eLife.42646 (PMC6486154; doi:10.7554/eLife.42646)
Supplement: Supplementary file 2. — Model project file that can be imported in EPISIM Modeller to visualize the cell behavioral logic implemented in the model described in this work. [file elife-42646-supp2.zip › Tsingos2019_Fish_Retina/xml/proliferation_induced.xml]

<?xml version="1.0" encoding="ISO-8859-1"?>
<transform xmlns:xi="http://www.w3.org/2001/XInclude">
  <model id="143799126068032" isSubmodel="true"
    name="proliferation_induced" startid="994">
    <action id="994" targetid="996">
      <act>
        <assignment>
          <variable>
            <property default="100000" fromneighbour="false"
              maximum="P_INF" maxvalue="false" minimum="N_INF"
              minvalue="false" name="tolerated_overlap" typ="double"/>
          </variable>
          <value>
            <globalsimparameter fromneighbour="false"
              name="z_ind_tol_overlap" typ="double" value="0.3"/>
            <sign value="*"/>
            <constant fromneighbour="false" name="WIDTH_DEFAULT"
              typ="double" value="7.0"/>
          </value>
        </assignment>
      </act>
    </action>
    <condition id="996">
      <conditionexpression>
        <biomechanicalProperty default="0.0" fromneighbour="false"
          name="average_overlap" pairwise="false" typ="double"/>
        <sign value=">"/>
        <property default="100000" fromneighbour="false" maximum="P_INF"
          maxvalue="false" minimum="N_INF" minvalue="false"
          name="tolerated_overlap" typ="double"/>
      </conditionexpression>
      <condtrue id="999" targetid="1000"/>
      <condfalse id="1001" targetid="1002"/>
    </condition>
    <connectionPoint end="1000" id="1000" targetid="-1"/>
    <condition id="1002">
      <conditionexpression>
        <property default="false" fromneighbour="false" maximum="P_INF"
          maxvalue="false" minimum="N_INF" minvalue="false"
          name="delay_division" typ="boolean"/>
        <sign value="=="/>
        <bool value="true"/>
      </conditionexpression>
      <condtrue id="1008" targetid="1009"/>
      <condfalse id="1010" targetid="1011"/>
    </condition>
    <connectionPoint end="1000" id="1009" targetid="1016"/>
    <choice id="1011">
      <choiceconditionelement>
        <diffLevelIdentifier fromneighbour="false" name="diffLevel"/>
      </choiceconditionelement>
      <default id="1019" targetid="1000" value="default"/>
      <case id="1021" targetid="1022">
        <diffLevel name="DL_ProliferatingCell"/>
      </case>
      <case id="1023" targetid="1022">
        <diffLevel name="DL_StemCell"/>
      </case>
      <case id="1025" targetid="1026">
        <diffLevel name="DL_ProgenitorCell"/>
      </case>
    </choice>
    <condition id="1016">
      <conditionexpression>
        <property default="100000" fromneighbour="false" maximum="P_INF"
          maxvalue="false" minimum="N_INF" minvalue="false"
          name="timeSinceDivision" typ="int"/>
        <sign value=">="/>
        <globalsimparameter fromneighbour="false"
          name="z_ind_prol_mincellcycle" typ="double" value="24.0"/>
      </conditionexpression>
      <condtrue id="1029" targetid="1030"/>
      <condfalse id="1031" targetid="1032"/>
    </condition>
    <connectionPoint end="1000" id="1022" targetid="1037"/>
    <condition id="1026">
      <conditionexpression>
        <property default="0" fromneighbour="false" maximum="P_INF"
          maxvalue="false" minimum="N_INF" minvalue="false"
          name="prog_division" typ="int"/>
        <sign value=">="/>
        <globalsimparameter fromneighbour="false"
          name="z_division_limit" typ="int" value="10000000"/>
      </conditionexpression>
      <condtrue id="1041" targetid="1000"/>
      <condfalse id="1043" targetid="1044"/>
    </condition>
    <connectionPoint end="1000" id="1030" targetid="1048"/>
    <action id="1032" targetid="1000">
      <act>
        <assignment>
          <variable>
            <property default="false" fromneighbour="false"
              maximum="P_INF" maxvalue="false" minimum="N_INF"
              minvalue="false" name="delay_division" typ="boolean"/>
          </variable>
          <value>
            <bool value="true"/>
          </value>
        </assignment>
      </act>
    </action>
    <action id="1037" targetid="1054">
      <act>
        <assignment>
          <variable>
            <property default="1000000" fromneighbour="false"
              maximum="P_INF" maxvalue="false" minimum="N_INF"
              minvalue="false" name="proliferation_probability" typ="double"/>
          </variable>
          <value>
            <number value="1"/>
            <sign value="/"/>
            <globalsimparameter fromneighbour="false"
              name="z_ind_prol_SC" typ="double" value="26.0"/>
          </value>
        </assignment>
      </act>
    </action>
    <action id="1044" targetid="1054">
      <act>
        <assignment>
          <variable>
            <property default="1000000" fromneighbour="false"
              maximum="P_INF" maxvalue="false" minimum="N_INF"
              minvalue="false" name="proliferation_probability" typ="double"/>
          </variable>
          <value>
            <number value="1"/>
            <sign value="/"/>
            <globalsimparameter fromneighbour="false"
              name="z_ind_prol_PC" typ="double" value="26.0"/>
          </value>
        </assignment>
      </act>
    </action>
    <submodel id="1048" modelid="14318644402020" targetid="1000"/>
    <connectionPoint end="1000" id="1054" targetid="1066"/>
    <probabilitychoice id="1066">
      <probability id="1071" targetid="1072">
        <property default="1000000" fromneighbour="false"
          maximum="P_INF" maxvalue="false" minimum="N_INF"
          minvalue="false" name="proliferation_probability" typ="double"/>
      </probability>
      <probability id="1073" targetid="1000">
        <defaultprobability/>
      </probability>
    </probabilitychoice>
    <submodel id="1072" modelid="14398953350150" targetid="1077"/>
    <condition id="1077">
      <conditionexpression>
        <globalsimparameter fromneighbour="false"
          name="min_cellcycle_limit" typ="boolean" value="true"/>
        <sign value="=="/>
        <bool value="true"/>
      </conditionexpression>
      <condtrue id="1081" targetid="1009"/>
      <condfalse id="1083" targetid="1030"/>
    </condition>
  </model>
</transform>
