# Supplementary material for: Retinal stem cells modulate proliferative parameters to coordinate post-embryonic morphogenesis in the eye of fish
Source: eLife. 2019 Mar 26;8:e42646. doi: 10.7554/eLife.42646 (PMC6486154; doi:10.7554/eLife.42646)
Supplement: Supplementary file 2. — Model project file that can be imported in EPISIM Modeller to visualize the cell behavioral logic implemented in the model described in this work. [file elife-42646-supp2.zip › Tsingos2019_Fish_Retina/xml/proliferation_normal.xml]

<?xml version="1.0" encoding="ISO-8859-1"?>
<transform xmlns:xi="http://www.w3.org/2001/XInclude">
  <model id="143679534314327" isSubmodel="true"
    name="proliferation_normal" startid="374">
    <action id="374" targetid="376">
      <act>
        <assignment>
          <variable>
            <property default="100000" fromneighbour="false"
              maximum="P_INF" maxvalue="false" minimum="N_INF"
              minvalue="false" name="tolerated_overlap" typ="double"/>
          </variable>
          <value>
            <globalsimparameter fromneighbour="false"
              name="overlap_threshold_fraction" typ="double" value="0.3"/>
            <sign value="*"/>
            <constant fromneighbour="false" name="WIDTH_DEFAULT"
              typ="double" value="7.0"/>
          </value>
        </assignment>
      </act>
    </action>
    <condition id="376">
      <conditionexpression>
        <biomechanicalProperty default="0.0" fromneighbour="false"
          name="average_overlap" pairwise="false" typ="double"/>
        <sign value=">"/>
        <property default="100000" fromneighbour="false" maximum="P_INF"
          maxvalue="false" minimum="N_INF" minvalue="false"
          name="tolerated_overlap" typ="double"/>
      </conditionexpression>
      <condtrue id="379" targetid="380"/>
      <condfalse id="381" targetid="382"/>
    </condition>
    <connectionPoint end="380" id="380" targetid="-1"/>
    <condition id="382">
      <conditionexpression>
        <property default="false" fromneighbour="false" maximum="P_INF"
          maxvalue="false" minimum="N_INF" minvalue="false"
          name="delay_division" typ="boolean"/>
        <sign value="=="/>
        <bool value="true"/>
      </conditionexpression>
      <condtrue id="388" targetid="389"/>
      <condfalse id="390" targetid="391"/>
    </condition>
    <connectionPoint end="380" id="389" targetid="396"/>
    <choice id="391">
      <choiceconditionelement>
        <diffLevelIdentifier fromneighbour="false" name="diffLevel"/>
      </choiceconditionelement>
      <default id="399" targetid="380" value="default"/>
      <case id="401" targetid="402">
        <diffLevel name="DL_ProliferatingCell"/>
      </case>
    </choice>
    <condition id="396">
      <conditionexpression>
        <property default="100000" fromneighbour="false" maximum="P_INF"
          maxvalue="false" minimum="N_INF" minvalue="false"
          name="timeSinceDivision" typ="int"/>
        <sign value=">="/>
        <globalsimparameter fromneighbour="false"
          name="prol_min_cellcycle" typ="double" value="24.0"/>
      </conditionexpression>
      <condtrue id="405" targetid="406"/>
      <condfalse id="407" targetid="408"/>
    </condition>
    <action id="402" targetid="412">
      <act>
        <assignment>
          <variable>
            <property default="1000000" fromneighbour="false"
              maximum="P_INF" maxvalue="false" minimum="N_INF"
              minvalue="false" name="proliferation_probability" typ="double"/>
          </variable>
          <value>
            <number value="1"/>
            <sign value="/"/>
            <globalsimparameter fromneighbour="false" name="prol_SC"
              typ="double" value="26.0"/>
          </value>
        </assignment>
      </act>
    </action>
    <connectionPoint end="380" id="406" targetid="416"/>
    <action id="408" targetid="380">
      <act>
        <assignment>
          <variable>
            <property default="false" fromneighbour="false"
              maximum="P_INF" maxvalue="false" minimum="N_INF"
              minvalue="false" name="delay_division" typ="boolean"/>
          </variable>
          <value>
            <bool value="true"/>
          </value>
        </assignment>
      </act>
    </action>
    <probabilitychoice id="412">
      <probability id="422" targetid="423">
        <property default="1000000" fromneighbour="false"
          maximum="P_INF" maxvalue="false" minimum="N_INF"
          minvalue="false" name="proliferation_probability" typ="double"/>
      </probability>
      <probability id="424" targetid="380">
        <defaultprobability/>
      </probability>
    </probabilitychoice>
    <submodel filename="cell_division" id="416" modelid="14318644402020" targetid="380">
      <xi:include href="file:///C:/Users/az025/PhD_01/EPISIM_Fish_Eye_Model/EPISIM_Modeller/workspace/FishEye_simplified_division_ratios/xml/cell_division.xml"/>
    </submodel>
    <submodel filename="brdU_idU" id="423" modelid="14398953350150" targetid="432">
      <xi:include href="file:///C:/Users/az025/PhD_01/EPISIM_Fish_Eye_Model/EPISIM_Modeller/workspace/FishEye_simplified_division_ratios/xml/brdU_idU.xml"/>
    </submodel>
    <condition id="432">
      <conditionexpression>
        <globalsimparameter fromneighbour="false"
          name="min_cellcycle_limit" typ="boolean" value="true"/>
        <sign value="=="/>
        <bool value="true"/>
      </conditionexpression>
      <condtrue id="437" targetid="389"/>
      <condfalse id="439" targetid="406"/>
    </condition>
  </model>
</transform>
