# Supplementary material for: Retinal stem cells modulate proliferative parameters to coordinate post-embryonic morphogenesis in the eye of fish
Source: eLife. 2019 Mar 26;8:e42646. doi: 10.7554/eLife.42646 (PMC6486154; doi:10.7554/eLife.42646)
Supplement: Supplementary file 2. — Model project file that can be imported in EPISIM Modeller to visualize the cell behavioral logic implemented in the model described in this work. [file elife-42646-supp2.zip › Tsingos2019_Fish_Retina/xml/test.xml]

<?xml version="1.0" encoding="ISO-8859-1"?>
<transform xmlns:xi="http://www.w3.org/2001/XInclude">
  <xi:include href="file:///C:/Users/az025/PhD_01/EPISIM_Fish_Eye_Model/EPISIM_Modeller/workspace/FishEye_basic/xml/Parameters.xml"/>
  <model id="14223608724330" isModel="true" name="test" startid="1">
    <submodel filename="clonal_color" id="1" modelid="14249505835710" targetid="3">
      <xi:include href="file:///C:/Users/az025/PhD_01/EPISIM_Fish_Eye_Model/EPISIM_Modeller/workspace/FishEye_basic/xml/clonal_color.xml"/>
    </submodel>
    <submodel filename="clonal_color_2" id="3" modelid="143186870734029" targetid="6">
      <xi:include href="file:///C:/Users/az025/PhD_01/EPISIM_Fish_Eye_Model/EPISIM_Modeller/workspace/FishEye_basic/xml/clonal_color_2.xml"/>
    </submodel>
    <condition id="6">
      <conditionexpression>
        <property default="false" fromneighbour="false" maximum="P_INF"
          maxvalue="false" minimum="N_INF" minvalue="false"
          name="division_occurred" typ="boolean"/>
        <sign value="=="/>
        <bool value="true"/>
      </conditionexpression>
      <condtrue id="9" targetid="10"/>
      <condfalse id="11" targetid="12"/>
    </condition>
    <submodel filename="division_coordinates" id="10"
      modelid="14320415420470" targetid="12">
      <xi:include href="file:///C:/Users/az025/PhD_01/EPISIM_Fish_Eye_Model/EPISIM_Modeller/workspace/FishEye_basic/xml/division_coordinates.xml"/>
    </submodel>
    <connectionPoint end="18" id="12" targetid="19"/>
    <condition id="19">
      <conditionexpression>
        <biomechanicalProperty default="100.0" fromneighbour="false"
          name="innerEyeRadius" pairwise="false" typ="double"/>
        <sign value="&lt;"/>
        <number value="500"/>
      </conditionexpression>
      <condtrue id="23" targetid="24"/>
      <condfalse id="25" targetid="26"/>
    </condition>
    <action id="24" targetid="29">
      <act>
        <assignment>
          <variable>
            <biomechanicalProperty default="100.0" fromneighbour="false"
              name="innerEyeRadius" pairwise="false" typ="double"/>
          </variable>
          <value>
            <biomechanicalProperty default="100.0" fromneighbour="false"
              name="innerEyeRadius" pairwise="false" typ="double"/>
            <sign value="+"/>
            <number value="0.25"/>
          </value>
        </assignment>
      </act>
      <act>
        <assignment>
          <variable>
            <property default="0" fromneighbour="false" maximum="P_INF"
              maxvalue="false" minimum="N_INF" minvalue="false"
              name="timeSinceDivision" typ="int"/>
          </variable>
          <value>
            <property default="0" fromneighbour="false" maximum="P_INF"
              maxvalue="false" minimum="N_INF" minvalue="false"
              name="timeSinceDivision" typ="int"/>
            <sign value="+"/>
            <number value="1"/>
          </value>
        </assignment>
      </act>
    </action>
    <connectionPoint end="18" id="26" targetid="18"/>
    <choice id="29">
      <choiceconditionelement>
        <diffLevelIdentifier fromneighbour="false" name="diffLevel"/>
      </choiceconditionelement>
      <default id="36" targetid="26" value="default"/>
      <case id="38" targetid="39">
        <diffLevel name="DL_ProliferatingCell"/>
      </case>
    </choice>
    <submodel filename="cell_coloring" id="18" modelid="14236708389220" targetid="-1">
      <xi:include href="file:///C:/Users/az025/PhD_01/EPISIM_Fish_Eye_Model/EPISIM_Modeller/workspace/FishEye_basic/xml/cell_coloring.xml"/>
    </submodel>
    <condition id="39">
      <conditionexpression>
        <biomechanicalProperty default="0.0" fromneighbour="false"
          name="x" pairwise="false" typ="double"/>
        <sign value=">"/>
        <globalsimparameter fromneighbour="false" name="cmz_border"
          typ="double" value="75.0"/>
      </conditionexpression>
      <condtrue id="45" targetid="46"/>
      <condfalse id="47" targetid="48"/>
    </condition>
    <action id="46" targetid="26">
      <act>
        <assignment>
          <variable>
            <diffLevelIdentifier fromneighbour="false" name="diffLevel"/>
          </variable>
          <value>
            <diffLevel fromneighbour="false" name="DL_DifferentiatedCell"/>
          </value>
        </assignment>
      </act>
    </action>
    <condition id="48">
      <conditionexpression>
        <biomechanicalProperty default="0.0" fromneighbour="false"
          name="average_overlap" pairwise="false" typ="double"/>
        <sign value=">"/>
        <globalsimparameter fromneighbour="false"
          name="overlap_threshold" typ="double" value="2.0"/>
      </conditionexpression>
      <condtrue id="55" targetid="26"/>
      <condfalse id="57" targetid="58"/>
    </condition>
    <probabilitychoice id="58">
      <probability id="63" targetid="64">
        <globalsimparameter fromneighbour="false" name="prolifProbab"
          typ="double" value="0.02"/>
      </probability>
      <probability id="65" targetid="26">
        <defaultprobability/>
      </probability>
    </probabilitychoice>
    <submodel filename="cell_division" id="64" modelid="14318644402020" targetid="26">
      <xi:include href="file:///C:/Users/az025/PhD_01/EPISIM_Fish_Eye_Model/EPISIM_Modeller/workspace/FishEye_basic/xml/cell_division.xml"/>
    </submodel>
  </model>
</transform>
