# Supplementary material for: Retinal stem cells modulate proliferative parameters to coordinate post-embryonic morphogenesis in the eye of fish
Source: eLife. 2019 Mar 26;8:e42646. doi: 10.7554/eLife.42646 (PMC6486154; doi:10.7554/eLife.42646)
Supplement: Supplementary file 2. — Model project file that can be imported in EPISIM Modeller to visualize the cell behavioral logic implemented in the model described in this work. [file elife-42646-supp2.zip › Tsingos2019_Fish_Retina/xml/top.xml]

<?xml version="1.0" encoding="ISO-8859-1"?>
<transform xmlns:xi="http://www.w3.org/2001/XInclude">
  <xi:include href="file:///C:/Users/ET/Desktop/EPISIM/EPISIM Modeller/workspace/Tsingos2019_Fish_Retina/xml/Parameters.xml"/>
  <model id="14223608724330" isModel="true" name="top" startid="1">
    <submodel filename="clonal_color" id="1" modelid="14249505835710" targetid="3">
      <xi:include href="file:///C:/Users/ET/Desktop/EPISIM/EPISIM Modeller/workspace/Tsingos2019_Fish_Retina/xml/clonal_color.xml"/>
    </submodel>
    <submodel filename="clonal_color_2" id="3" modelid="143186870734029" targetid="6">
      <xi:include href="file:///C:/Users/ET/Desktop/EPISIM/EPISIM Modeller/workspace/Tsingos2019_Fish_Retina/xml/clonal_color_2.xml"/>
    </submodel>
    <submodel filename="clonal_color_3" id="6" modelid="14489703826940" targetid="9">
      <xi:include href="file:///C:/Users/ET/Desktop/EPISIM/EPISIM Modeller/workspace/Tsingos2019_Fish_Retina/xml/clonal_color_3.xml"/>
    </submodel>
    <submodel filename="is_in_ventral_sector" id="9"
      modelid="15391043874150" targetid="12">
      <xi:include href="file:///C:/Users/ET/Desktop/EPISIM/EPISIM Modeller/workspace/Tsingos2019_Fish_Retina/xml/is_in_ventral_sector.xml"/>
    </submodel>
    <action id="12" targetid="15">
      <act>
        <assignment>
          <variable>
            <property default="0" fromneighbour="false" maximum="P_INF"
              maxvalue="false" minimum="0" minvalue="false"
              name="simstep_counter" typ="int"/>
          </variable>
          <value>
            <property default="0" fromneighbour="false" maximum="P_INF"
              maxvalue="false" minimum="0" minvalue="false"
              name="simstep_counter" typ="int"/>
            <sign value="+"/>
            <number value="1"/>
          </value>
        </assignment>
      </act>
    </action>
    <condition id="15">
      <conditionexpression>
        <biomechanicalProperty default="100.0" fromneighbour="false"
          name="innerEyeRadius" pairwise="false" typ="double"/>
        <sign value="&lt;"/>
        <globalsimparameter fromneighbour="false" name="maxEyeRadius"
          typ="double" value="800.0"/>
      </conditionexpression>
      <condtrue id="18" targetid="19"/>
      <condfalse id="20" targetid="21"/>
    </condition>
    <choice id="19">
      <choiceconditionelement>
        <globalsimparameter fromneighbour="false" name="growth_mode"
          typ="int" value="0"/>
      </choiceconditionelement>
      <default id="24" targetid="25" value="default"/>
      <case id="26" targetid="25">
        <number value="0"/>
      </case>
      <case id="28" targetid="29">
        <number value="1"/>
      </case>
    </choice>
    <connectionPoint end="32" id="21" targetid="32"/>
    <connectionPoint end="32" id="25" targetid="37"/>
    <action id="29" targetid="41">
      <act>
        <assignment>
          <variable>
            <biomechanicalProperty default="0.0" fromneighbour="false"
              name="eyeGrowthMode" pairwise="false" typ="double"/>
          </variable>
          <value>
            <globalsimparameter fromneighbour="false" name="growth_mode"
              typ="int" value="0"/>
          </value>
        </assignment>
      </act>
      <act>
        <assignment>
          <variable>
            <property default="100000" fromneighbour="false"
              maximum="P_INF" maxvalue="false" minimum="0"
              minvalue="false" name="timeSinceDivision" typ="int"/>
          </variable>
          <value>
            <property default="100000" fromneighbour="false"
              maximum="P_INF" maxvalue="false" minimum="0"
              minvalue="false" name="timeSinceDivision" typ="int"/>
            <sign value="+"/>
            <number value="1"/>
          </value>
        </assignment>
      </act>
    </action>
    <submodel filename="cell_coloring" id="32" modelid="14236708389220" targetid="-1">
      <xi:include href="file:///C:/Users/ET/Desktop/EPISIM/EPISIM Modeller/workspace/Tsingos2019_Fish_Retina/xml/cell_coloring.xml"/>
    </submodel>
    <action id="37" targetid="41">
      <act>
        <assignment>
          <variable>
            <biomechanicalProperty default="0.0" fromneighbour="false"
              name="eyeGrowthMode" pairwise="false" typ="double"/>
          </variable>
          <value>
            <globalsimparameter fromneighbour="false" name="growth_mode"
              typ="int" value="0"/>
          </value>
        </assignment>
      </act>
      <act>
        <assignment>
          <variable>
            <biomechanicalProperty default="100.0" fromneighbour="false"
              name="innerEyeRadius" pairwise="false" typ="double"/>
          </variable>
          <value>
            <biomechanicalProperty default="100.0" fromneighbour="false"
              name="innerEyeRadius" pairwise="false" typ="double"/>
            <sign value="+"/>
            <globalsimparameter fromneighbour="false" name="c_R"
              typ="double" value="0.25"/>
          </value>
        </assignment>
      </act>
      <act>
        <assignment>
          <variable>
            <property default="100000" fromneighbour="false"
              maximum="P_INF" maxvalue="false" minimum="0"
              minvalue="false" name="timeSinceDivision" typ="int"/>
          </variable>
          <value>
            <property default="100000" fromneighbour="false"
              maximum="P_INF" maxvalue="false" minimum="0"
              minvalue="false" name="timeSinceDivision" typ="int"/>
            <sign value="+"/>
            <number value="1"/>
          </value>
        </assignment>
      </act>
    </action>
    <connectionPoint end="32" id="41" targetid="50"/>
    <condition id="50">
      <conditionexpression>
        <biomechanicalProperty default="0.0" fromneighbour="false"
          name="x" pairwise="false" typ="double"/>
        <sign value=">"/>
        <sign value="("/>
        <globalsimparameter fromneighbour="false" name="cmz_width"
          typ="double" value="25.0"/>
        <sign value="+"/>
        <biomechanicalProperty default="50.0" fromneighbour="false"
          name="centerX" pairwise="false" typ="double"/>
        <sign value=")"/>
      </conditionexpression>
      <condtrue id="55" targetid="56"/>
      <condfalse id="57" targetid="58"/>
    </condition>
    <action id="56" targetid="58">
      <act>
        <assignment>
          <variable>
            <diffLevelIdentifier fromneighbour="false" name="diffLevel"/>
          </variable>
          <value>
            <diffLevel fromneighbour="false" name="DL_DifferentiatedCell"/>
          </value>
        </assignment>
      </act>
    </action>
    <connectionPoint end="32" id="58" targetid="65"/>
    <choice id="65">
      <choiceconditionelement>
        <diffLevelIdentifier fromneighbour="false" name="diffLevel"/>
      </choiceconditionelement>
      <default id="69" targetid="70" value="default"/>
      <case id="71" targetid="21">
        <diffLevel name="DL_DifferentiatedCell"/>
      </case>
    </choice>
    <submodel filename="proliferation_decision" id="70"
      modelid="143679534314327" targetid="21">
      <xi:include href="file:///C:/Users/ET/Desktop/EPISIM/EPISIM Modeller/workspace/Tsingos2019_Fish_Retina/xml/proliferation_decision.xml"/>
    </submodel>
  </model>
</transform>
