# Supplementary material for: Retinal stem cells modulate proliferative parameters to coordinate post-embryonic morphogenesis in the eye of fish
Source: eLife. 2019 Mar 26;8:e42646. doi: 10.7554/eLife.42646 (PMC6486154; doi:10.7554/eLife.42646)
Supplement: Supplementary file 2. — Model project file that can be imported in EPISIM Modeller to visualize the cell behavioral logic implemented in the model described in this work. [file elife-42646-supp2.zip › Tsingos2019_Fish_Retina/xml/underexpansion.xml]

<?xml version="1.0" encoding="ISO-8859-1"?>
<transform xmlns:xi="http://www.w3.org/2001/XInclude">
  <model id="144282177681217" isSubmodel="true" name="underexpansion" startid="271">
    <choice id="271">
      <choiceconditionelement>
        <globalsimparameter fromneighbour="false"
          name="underexpansion_mode" typ="double" value="0.0"/>
      </choiceconditionelement>
      <default id="273" targetid="274" value="default"/>
      <case id="275" targetid="274">
        <number value="0"/>
      </case>
      <case id="277" targetid="278">
        <number value="1"/>
      </case>
    </choice>
    <connectionPoint end="281" id="274" targetid="282"/>
    <action id="278" targetid="286">
      <act>
        <assignment>
          <variable>
            <property default="0" fromneighbour="false" maximum="P_INF"
              maxvalue="false" minimum="N_INF" minvalue="false"
              name="small_radius" typ="double"/>
          </variable>
          <value>
            <sqrt/>
            <sign value="("/>
            <sign value="("/>
            <sign value="("/>
            <biomechanicalProperty default="100.0" fromneighbour="false"
              name="innerEyeRadius" pairwise="false" typ="double"/>
            <sign value="+"/>
            <constant fromneighbour="false" name="WIDTH_DEFAULT"
              typ="double" value="7.0"/>
            <sign value="/"/>
            <number value="2"/>
            <sign value=")"/>
            <sign value="-"/>
            <sign value="("/>
            <biomechanicalProperty default="0.0" fromneighbour="false"
              name="x" pairwise="false" typ="double"/>
            <sign value="-"/>
            <number value="50"/>
            <sign value=")"/>
            <sign value=")"/>
            <sign value="*"/>
            <sign value="("/>
            <number value="2"/>
            <sign value="*"/>
            <sign value="("/>
            <biomechanicalProperty default="100.0" fromneighbour="false"
              name="innerEyeRadius" pairwise="false" typ="double"/>
            <sign value="+"/>
            <constant fromneighbour="false" name="WIDTH_DEFAULT"
              typ="double" value="7.0"/>
            <sign value="/"/>
            <number value="2"/>
            <sign value=")"/>
            <sign value="-"/>
            <sign value="("/>
            <sign value="("/>
            <biomechanicalProperty default="100.0" fromneighbour="false"
              name="innerEyeRadius" pairwise="false" typ="double"/>
            <sign value="+"/>
            <constant fromneighbour="false" name="WIDTH_DEFAULT"
              typ="double" value="7.0"/>
            <sign value="/"/>
            <number value="2"/>
            <sign value=")"/>
            <sign value="-"/>
            <sign value="("/>
            <biomechanicalProperty default="0.0" fromneighbour="false"
              name="x" pairwise="false" typ="double"/>
            <sign value="-"/>
            <number value="50"/>
            <sign value=")"/>
            <sign value=")"/>
            <sign value=")"/>
            <sign value=")"/>
          </value>
        </assignment>
      </act>
    </action>
    <action id="282" targetid="281">
      <act>
        <assignment>
          <variable>
            <property default="false" fromneighbour="false"
              maximum="P_INF" maxvalue="false" minimum="N_INF"
              minvalue="false" name="underexpanding" typ="boolean"/>
          </variable>
          <value>
            <bool value="false"/>
          </value>
        </assignment>
      </act>
      <act>
        <assignment>
          <variable>
            <property default="false" fromneighbour="false"
              maximum="P_INF" maxvalue="false" minimum="N_INF"
              minvalue="false" name="overexpanding" typ="boolean"/>
          </variable>
          <value>
            <bool value="false"/>
          </value>
        </assignment>
      </act>
    </action>
    <condition id="286">
      <conditionexpression>
        <biomechanicalProperty default="0.0" fromneighbour="false"
          name="y" pairwise="false" typ="double"/>
        <sign value=">"/>
        <number value="675"/>
        <sign value="+"/>
        <sign value="("/>
        <sqrt/>
        <sign value="("/>
        <number value="2"/>
        <sign value=")"/>
        <sign value="/"/>
        <number value="2"/>
        <sign value=")"/>
        <sign value="*"/>
        <sign value="("/>
        <property default="0" fromneighbour="false" maximum="P_INF"
          maxvalue="false" minimum="N_INF" minvalue="false"
          name="small_radius" typ="double"/>
        <sign value=")"/>
      </conditionexpression>
      <condtrue id="292" targetid="293"/>
      <condfalse id="294" targetid="295"/>
    </condition>
    <connectionPoint end="281" id="281" targetid="-1"/>
    <action id="293" targetid="281">
      <act>
        <assignment>
          <variable>
            <property default="false" fromneighbour="false"
              maximum="P_INF" maxvalue="false" minimum="N_INF"
              minvalue="false" name="underexpanding" typ="boolean"/>
          </variable>
          <value>
            <bool value="true"/>
          </value>
        </assignment>
      </act>
    </action>
    <action id="295" targetid="304">
      <act>
        <assignment>
          <variable>
            <property default="false" fromneighbour="false"
              maximum="P_INF" maxvalue="false" minimum="N_INF"
              minvalue="false" name="underexpanding" typ="boolean"/>
          </variable>
          <value>
            <bool value="false"/>
          </value>
        </assignment>
      </act>
    </action>
    <condition id="304">
      <conditionexpression>
        <biomechanicalProperty default="0.0" fromneighbour="false"
          name="y" pairwise="false" typ="double"/>
        <sign value="&lt;"/>
        <number value="675"/>
        <sign value="-"/>
        <sign value="("/>
        <sqrt/>
        <sign value="("/>
        <number value="2"/>
        <sign value=")"/>
        <sign value="/"/>
        <number value="2"/>
        <sign value=")"/>
        <sign value="*"/>
        <sign value="("/>
        <property default="0" fromneighbour="false" maximum="P_INF"
          maxvalue="false" minimum="N_INF" minvalue="false"
          name="small_radius" typ="double"/>
        <sign value=")"/>
      </conditionexpression>
      <condtrue id="309" targetid="310"/>
      <condfalse id="311" targetid="312"/>
    </condition>
    <action id="310" targetid="281">
      <act>
        <assignment>
          <variable>
            <property default="false" fromneighbour="false"
              maximum="P_INF" maxvalue="false" minimum="N_INF"
              minvalue="false" name="overexpanding" typ="boolean"/>
          </variable>
          <value>
            <bool value="true"/>
          </value>
        </assignment>
      </act>
    </action>
    <action id="312" targetid="281">
      <act>
        <assignment>
          <variable>
            <property default="false" fromneighbour="false"
              maximum="P_INF" maxvalue="false" minimum="N_INF"
              minvalue="false" name="overexpanding" typ="boolean"/>
          </variable>
          <value>
            <bool value="false"/>
          </value>
        </assignment>
      </act>
    </action>
  </model>
</transform>
