# Supplementary material for: Retinal stem cells modulate proliferative parameters to coordinate post-embryonic morphogenesis in the eye of fish
Source: eLife. 2019 Mar 26;8:e42646. doi: 10.7554/eLife.42646 (PMC6486154; doi:10.7554/eLife.42646)
Supplement: Source code 1. — Excerpt of the relevant parts of EPISIM Simulator source code. The full source code is available at https://gitlab.com/EPISIM/EPISIM-Simulator (Sütterlin, 2019; copy archived at https://github.com/elifesciences-publications/EPISIM-Simulator). [file elife-42646-code1.zip]

Archive with 5 entries (4 files):
- EPISIM Simulator implementation/
- EPISIM Simulator implementation/EpisimFishEyeCenterBased3DMC.java
- EPISIM Simulator implementation/FishEyeCenterBased3DModel.java
- EPISIM Simulator implementation/FishEyeCenterBased3DModelGP.java
- EPISIM Simulator implementation/FishEyeCenterBasedMechModelInit.java
