# Supplementary material for: Retinal stem cells modulate proliferative parameters to coordinate post-embryonic morphogenesis in the eye of fish
Source: eLife. 2019 Mar 26;8:e42646. doi: 10.7554/eLife.42646 (PMC6486154; doi:10.7554/eLife.42646)
Supplement: Source code 1. — Excerpt of the relevant parts of EPISIM Simulator source code. The full source code is available at https://gitlab.com/EPISIM/EPISIM-Simulator (Sütterlin, 2019; copy archived at https://github.com/elifesciences-publications/EPISIM-Simulator). [file elife-42646-code1.zip › EPISIM Simulator implementation/FishEyeCenterBased3DModel.java]

package sim.app.episim.model.biomechanics.centerbased3d.fisheye;

/*
 * Biomechanical model solved at every simulation step.
 */

import java.awt.geom.Rectangle2D;
import java.lang.reflect.Field;
import java.util.HashMap;
import java.util.HashSet;
import java.util.List;
import java.util.Set;

import javax.media.j3d.Shape3D;
import javax.media.j3d.Transform3D;
import javax.media.j3d.TransformGroup;
import javax.vecmath.Matrix3d;
import javax.vecmath.Point3d;
import javax.vecmath.Vector3d;

import sim.app.episim.EpisimExceptionHandler;
import sim.app.episim.EpisimProperties;
import sim.app.episim.model.AbstractCell;
import sim.app.episim.model.DummyCell;
import sim.app.episim.model.biomechanics.CellBoundaries;
import sim.app.episim.model.biomechanics.Ellipsoid;
import sim.app.episim.model.biomechanics.Episim3DCellShape;
import sim.app.episim.model.biomechanics.centerbased3d.AbstractCenterBased3DModel;
import sim.app.episim.model.cellbehavior.CellBehavioralModelFacade.StandardDiffLevel;
import sim.app.episim.model.controller.ModelController;
import sim.app.episim.model.controller.TissueController;
import sim.app.episim.model.diffusion.ExtraCellularDiffusionField3D;
import sim.app.episim.util.GenericBag;
import sim.app.episim.util.Loop;
import sim.app.episim.visualization.EpisimDrawInfo;
import sim.engine.SimState;
import sim.field.continuous.Continuous3D;
import sim.field.continuous.Continuous3DExt;
import sim.util.Bag;
import sim.util.Double3D;
import ec.util.MersenneTwisterFast;
import episimexceptions.GlobalParameterException;
import episiminterfaces.EpisimCellBehavioralModelGlobalParameters;
import episiminterfaces.EpisimCellShape;
import episiminterfaces.NoExport;
import episiminterfaces.monitoring.CannotBeMonitored;
import episimmcc.EpisimModelConnector;
import episimmcc.centerbased3d.fisheye.EpisimFishEyeCenterBased3DMC;


public class FishEyeCenterBased3DModel extends AbstractCenterBased3DModel{
	
	// Fields
	private double MIN_OVERLAP_MICRON = 0.1; // minimum deviation from optimal distance considered significant
	   
    private double standardCellWidth  = 0; 
    private double standardCellHeight = 0; 
    private double standardCellLength = 0;
   
    private InteractionResult finalInteractionResult;
      
    private double average_overlap;
     
    private EpisimFishEyeCenterBased3DMC modelConnector;
   
    private FishEyeCenterBased3DModelGP globalParameters = null;
   
    private double migrationDistWholeSimStep = 0;
   
	private static Continuous3DExt cellField;
	
    private static double FIELD_RESOLUTION_IN_MIKRON = 7;
    private static double DELTA_TIME_IN_SECONDS_PER_EULER_STEP = 36; // max biomechanical step size
    private static final double DELTA_TIME_IN_SECONDS_PER_EULER_STEP_MAX = 36; //
    private static final double MAX_DISPLACEMENT = 10;
   
    private Double3D cellLocation		= null;
    private Double3D newCellLocation = null;
    private Double3D oldCellLocation = null;
    private GenericBag<AbstractCell> directNeighbours;
    private HashSet<Long> directNeighbourIDs;
    private HashMap<Long, Integer> lostNeighbourContactInSimSteps;
   
    private double motherCellInnerEyeRadius = 0;
    private double motherCellGrowthMode = 0;
         
    private static Continuous3DExt dummyCellField;
    private static boolean dummyCellsAdded = false;
    private static double dummyCellSize 	= 0;   
   
    // Constructor
	public FishEyeCenterBased3DModel(){
   	    this(null, null);
    }
   
	// Instantiation of new cells
    public FishEyeCenterBased3DModel(AbstractCell cell, EpisimModelConnector modelConnector){
   	super(cell, modelConnector);
	
   	// Representations of space are called 'fields' in MASON parlance.
   	// All cells exist in cell fields. If there is none defined, instantiate one.
   	if(cellField == null){
   		cellField = new Continuous3DExt(FIELD_RESOLUTION_IN_MIKRON / 1.5, 
													  TissueController.getInstance().getTissueBorder().getWidthInMikron(), 
													  TissueController.getInstance().getTissueBorder().getHeightInMikron(),
													  TissueController.getInstance().getTissueBorder().getLengthInMikron());   		
   	}
   	
	// Get global parameters if not instantiated, but only if correct mechanical model loaded
     	if(globalParameters == null){
	  		 if(ModelController.getInstance().getEpisimBioMechanicalModelGlobalParameters() 
	  		 			instanceof FishEyeCenterBased3DModelGP){
	  		 		globalParameters = (FishEyeCenterBased3DModelGP) ModelController.getInstance().getEpisimBioMechanicalModelGlobalParameters();
	  		 	}   	
	  		 	else 
	  		 		throw new GlobalParameterException("Datatype of Global Mechanical Model Parameters does not fit : "+
	  		 			ModelController.getInstance().getEpisimBioMechanicalModelGlobalParameters().getClass().getName());
	 
	 	}
     	
    // Wobble interval of initial cell position by applying division bias
    // Default division bias value needs to be implemented, and is then replaced by the value that emerges from simulations
    double deltaX = TissueController.getInstance().getActEpidermalTissue().random.nextDouble()*0.005-0.0025;
    double deltaY = TissueController.getInstance().getActEpidermalTissue().random.nextDouble()*0.005-0.0025; 
    double deltaZ = TissueController.getInstance().getActEpidermalTissue().random.nextDouble()*0.005-0.0025; 
    
	// If cell exists and has a mother cell
    if(cell != null && cell.getMotherCell() != null){
	    if(cell.getMotherCell().getEpisimBioMechanicalModelObject() instanceof FishEyeCenterBased3DModel){
	      	EpisimModelConnector motherCellConnector = ((FishEyeCenterBased3DModel) cell.getMotherCell().getEpisimBioMechanicalModelObject()).getEpisimModelConnector();
	      	if(motherCellConnector instanceof EpisimFishEyeCenterBased3DMC){
	      		motherCellInnerEyeRadius = ((EpisimFishEyeCenterBased3DMC) motherCellConnector).getInnerEyeRadius();
	      		motherCellGrowthMode = ((EpisimFishEyeCenterBased3DMC) motherCellConnector).getEyeGrowthMode();
	      		setCellWidth(((EpisimFishEyeCenterBased3DMC)motherCellConnector).getWidth()); 
	      		setCellHeight(((EpisimFishEyeCenterBased3DMC)motherCellConnector).getHeight());
	      		setCellLength(((EpisimFishEyeCenterBased3DMC)motherCellConnector).getLength());
	      		
				// Overwrite default division bias values
	      		deltaX = ((EpisimFishEyeCenterBased3DMC)motherCellConnector).getBiasX();
	    	    deltaY = ((EpisimFishEyeCenterBased3DMC)motherCellConnector).getBiasY();
	    	    deltaZ = ((EpisimFishEyeCenterBased3DMC)motherCellConnector).getBiasZ();    
	      	}
	    }
	      
	      
	    Double3D oldLoc = cellField.getObjectLocation(cell.getMotherCell());
	      
	    // Place newly-generated cell on mother cell location + division bias
	    if(oldLoc != null){
		    Double3D newloc = new Double3D(oldLoc.x + deltaX, oldLoc.y + deltaY, oldLoc.z + deltaZ);
		    cellLocation = newloc;
		    cellField.setObjectLocation(cell, newloc);		      
	    }
    }
    
	if(modelConnector != null){
		setEpisimModelConnector(modelConnector);
	}
   
    // Initialize neighbor containers
    directNeighbours = new GenericBag<AbstractCell>();
    directNeighbourIDs = new HashSet<Long>();
    lostNeighbourContactInSimSteps = new HashMap<Long, Integer>();
    }
   
    @NoExport
    public static Continuous3D getDummyCellField(){
       return dummyCellField;
    }
   
    @NoExport
    public static void setDummyCellSize(double dummyCellSize){
   	    if(dummyCellSize >0){
   		    dummyCellField = new Continuous3DExt(FIELD_RESOLUTION_IN_MIKRON / 1.5, 
   				TissueController.getInstance().getTissueBorder().getWidthInMikron(), 
   				TissueController.getInstance().getTissueBorder().getHeightInMikron(),
   				TissueController.getInstance().getTissueBorder().getLengthInMikron()); 		
   		    dummyCellsAdded = true;	   		
   		    FishEyeCenterBased3DModel.dummyCellSize = dummyCellSize;
   	    }
    }
   
    // Placement of dummy cells on circumference
    private void generateDummyCells(double cellSize){
		
		FishEyeCenterBased3DModelGP mechModelGP = (FishEyeCenterBased3DModelGP) ModelController.getInstance().getEpisimBioMechanicalModelGlobalParameters();

		double circumference = 2*mechModelGP.getInnerEyeRadius()*Math.PI;
		double scalingFact = mechModelGP.getDummyCellOptDistanceScalingFactor();
		double numberOfCells = Math.ceil(circumference/(cellSize*scalingFact));
		double angleIncrement = (2*Math.PI)/numberOfCells;
		Point3d fishEyeCenter = mechModelGP.getInnerEyeCenter();
		dummyCellField.clear();
		
		for(double i = 0; i < (2*Math.PI);i+=angleIncrement){

			double z = fishEyeCenter.z + mechModelGP.getInnerEyeRadius()* Math.cos(i);
			double y = fishEyeCenter.y + mechModelGP.getInnerEyeRadius()* Math.sin(i);
			Double3D newPos = new Double3D((fishEyeCenter.x - (cellSize/2d)), y, z);			
			DummyCell dummyCell = new DummyCell(newPos,cellSize, cellSize, cellSize);
			dummyCellField.setObjectLocation(dummyCell, newPos);
		}
	}
   
    public void setEpisimModelConnector(EpisimModelConnector modelConnector){
   	
   	    if(modelConnector instanceof EpisimFishEyeCenterBased3DMC){
   		    this.modelConnector = (EpisimFishEyeCenterBased3DMC) modelConnector;
   		    this.modelConnector.setCellId((int)getCell().getID());
   		    Double3D loc = cellLocation == null ? cellField.getObjectLocation(getCell()):cellLocation;
   		
   		if(loc != null){
   			this.modelConnector.setX(loc.x);
   			this.modelConnector.setY(loc.y);
   			this.modelConnector.setZ(loc.z);
   		}
		
   		if (motherCellGrowthMode>0) {
   			this.modelConnector.setEyeGrowthMode(motherCellGrowthMode);
   			motherCellGrowthMode = -1;
   		}

   		if(motherCellInnerEyeRadius>0){
   			 this.modelConnector.setInnerEyeRadius(motherCellInnerEyeRadius);
   			 motherCellInnerEyeRadius = -1;
   			 
   			 FishEyeCenterBased3DModelGP mechModelGP = (FishEyeCenterBased3DModelGP) ModelController.getInstance().getEpisimBioMechanicalModelGlobalParameters();
   			 Point3d fishEyeCenter = mechModelGP.getInnerEyeCenter();
   			 this.modelConnector.setCenterX(fishEyeCenter.x);
   			 this.modelConnector.setCenterY(fishEyeCenter.y);
   			 this.modelConnector.setCenterZ(fishEyeCenter.z);
   		}

   		else if(globalParameters != null) this.modelConnector.setInnerEyeRadius(globalParameters.getInnerEyeRadius());
   	    }
   	else throw new IllegalArgumentException("Episim Model Connector must be of type: EpisimCenterBased3DMC");
    } 
   
    public EpisimModelConnector getEpisimModelConnector(){
   	    return this.modelConnector;
    }
   
    private class InteractionResult
    {        
       int numhits;
       private Vector3d adhesionForce;
       private Vector3d repulsiveForce;
       private Vector3d chemotacticForce;
                      
       InteractionResult()
       {           
           numhits		 	 = 0;
           adhesionForce 	 = new Vector3d(0,0,0);
           repulsiveForce 	 = new Vector3d(0,0,0);
           chemotacticForce = new Vector3d(0,0,0);
       }
    }
   
    // Calculate forces and displacement
    public InteractionResult calculateRepulsiveAdhesiveAndChemotacticForces(Bag neighbours, Double3D thisloc, boolean finalSimStep)
    {
       // check if actual position involves a collision, if so return TRUE, otherwise return FALSE
       // for each collision calculate a pressure vector and add it to the other's existing one
       InteractionResult interactionResult = new InteractionResult();           
       
       if (neighbours == null || neighbours.numObjs == 0 || thisloc == null) return interactionResult;
       
       double thisSemiAxisA 	 = getCellWidth()/2;      
       double thisSemiAxisB 	 = getCellHeight()/2;
       double thisSemiAxisC 	 = getCellLength()/2;
       Point3d thislocP		 	 = new Point3d(thisloc.x, thisloc.y, thisloc.z);
       double totalContactArea = 0;
       
       double numberOfOverlappingNeighbours = 0;
       double cumulativeOverlap = 0;
       
       // Loop over neighbors
       for(int i=0;i<neighbours.numObjs;i++)
       {
            // Check if the current neighbor exists or is a cell
      	    if (neighbours.objs[i] == null || !(neighbours.objs[i] instanceof AbstractCell)) continue;          
       
            AbstractCell other = (AbstractCell)(neighbours.objs[i]);
            FishEyeCenterBased3DModel mechModelOther = (FishEyeCenterBased3DModel) other.getEpisimBioMechanicalModelObject();
            if (other != getCell() && mechModelOther != null)
            {   	 
         	    double otherSemiAxisA = mechModelOther.getCellWidth()/2;             
                double otherSemiAxisB = mechModelOther.getCellHeight()/2;
                double otherSemiAxisC = mechModelOther.getCellLength()/2;
         	 
                Double3D otherloc = mechModelOther.cellLocation == null ? cellField.getObjectLocation(other) : mechModelOther.cellLocation;
             
                double dx = cellField.tdx(thisloc.x,otherloc.x); 
                double dy = cellField.tdy(thisloc.y,otherloc.y);
                double dz = cellField.tdz(thisloc.z,otherloc.z); 
             
                Point3d otherlocP = new Point3d(otherloc.x, otherloc.y, otherloc.z);
             
                // Calculate distance from cell's center to its boundary membrane and neighbor[i]'s center to its boundary membrane
                double requiredDistanceToMembraneThis  = calculateDistanceToCellCenter(thislocP, otherPosToroidalCorrection(thislocP, otherlocP), thisSemiAxisA, thisSemiAxisB, thisSemiAxisC);
                double requiredDistanceToMembraneOther = calculateDistanceToCellCenter(otherlocP,otherPosToroidalCorrection(otherlocP, thislocP), otherSemiAxisA, otherSemiAxisB, otherSemiAxisC);            
             
                // Optimal distance - this is simply the sum of the cell-center to boundary membrane distance of both cells
                double optDistScaled = (requiredDistanceToMembraneThis+requiredDistanceToMembraneOther)*globalParameters.getOptDistanceScalingFactor();
                double optDist = (requiredDistanceToMembraneThis+requiredDistanceToMembraneOther);    
          
                // Euclidean distance
                double actDist = Math.sqrt(dx*dx+dy*dy+dz*dz);
             
                double overlapUnscaled = optDist - actDist;
                if(overlapUnscaled >=0){
            	    cumulativeOverlap += overlapUnscaled;
            	    numberOfOverlappingNeighbours++;            	 
                }
             
                // If the difference from the optimal distance is really significant
                if (optDistScaled-actDist>MIN_OVERLAP_MICRON && actDist > 0) 
                {
            	    // Linear-exponential law according to Pathmanathan et al. 2009
            	 
            	    /* 
            	     * The response is linear up to some maximum overlap delta > 0, and thereafter rises rapidly.
            	     * The parameter alpha scales the exponent and lies within (0, 1].
            	     * In the limit of large alpha this becomes a hard constraint that the separation can never be less than delta, 
            	     * which is sometimes referred to as a hard-core model.
            	     */
            	 
            	    double overlap = optDistScaled - actDist;
            	    double stiffness = globalParameters.getRepulSpringStiffness_N_per_micro_m(); //Standard: 2.2x10^-3 [N m^-1] * 1*10^-6 conversion to micron 
            	    double linearToExpMaxOverlapPerc = globalParameters.getLinearToExpMaxOverlap_perc();
            	    double alpha = 1;
            	 
            	    // If overlap less than hard-core threshold, use linear spring model
            	    double force = overlap <= (optDistScaled*linearToExpMaxOverlapPerc) ? overlap * stiffness: stiffness * (optDistScaled*linearToExpMaxOverlapPerc)* Math.exp(alpha*((overlap/(optDistScaled*linearToExpMaxOverlapPerc))-1));
            	 
            	    interactionResult.repulsiveForce.x += force*dx/actDist;
            	    interactionResult.repulsiveForce.y += force*dy/actDist;
            	    interactionResult.repulsiveForce.z += force*dz/actDist;                                       
              
                    interactionResult.numhits++;                                                           
                }
             
                // Attraction forces 
                else if(((optDist-actDist) <= -1*MIN_OVERLAP_MICRON) && (actDist < optDist*globalParameters.getOptDistanceAdhesionFact())) 
                {
            	    // Contact area approximated according to Dallon and Othmer 2004
            	    // Calculated for ellipsoids not ellipses
                    double adh_Dist_Fact = globalParameters.getOptDistanceAdhesionFact();
                    double adh_Dist_Perc = globalParameters.getOptDistanceAdhesionFact()-1;
                    double d_membrane_this = requiredDistanceToMembraneThis;
                    double d_membrane_other = requiredDistanceToMembraneOther;
            	    double radius_this_square = Math.pow((adh_Dist_Fact*d_membrane_this),2);
            	    double radius_other_square = Math.pow((adh_Dist_Fact*d_membrane_other),2);
            	    double actDist_square = Math.pow(actDist, 2);
            	    double intercell_gap = actDist - optDist;
                               	
            	    double contactArea = (Math.PI/(4*actDist_square))*(2*actDist_square*(radius_this_square+radius_other_square)
            																				  + 2*radius_this_square*radius_other_square
            																				  - Math.pow(radius_this_square, 2)-Math.pow(radius_other_square, 2)
            																				  - Math.pow(actDist_square, 2));         
            	           	
            	    double smoothingFunction = (((-1*adh_Dist_Perc*d_membrane_this) < intercell_gap) && (intercell_gap < (adh_Dist_Perc*d_membrane_this)))? 
            											Math.abs(Math.sin((0.5*Math.PI)*(intercell_gap/(adh_Dist_Perc*d_membrane_this)))): 1;
            	    double adhesionCoefficient = globalParameters.getAdhSpringStiffness_N_per_square_micro_m()*getAdhesionFactor(other);
            										 		 
            	    double adhesion = adhesionCoefficient*(contactArea*smoothingFunction);
            	
            	    interactionResult.adhesionForce.x += adhesion*((-dx)/actDist);
            	    interactionResult.adhesionForce.y += adhesion*((-dy)/actDist);
            	    interactionResult.adhesionForce.z += adhesion*((-dz)/actDist);
                }
             
                if(this.modelConnector instanceof episimmcc.centerbased3d.fisheye.EpisimFishEyeCenterBased3DMC && finalSimStep)
				{
            	 
					double contactAreaCorrect = 0;
					if(actDist < optDist*globalParameters.getOptDistanceAdhesionFact())
					{
						contactAreaCorrect = calculateContactAreaNew(new Point3d(thisloc.x, thisloc.y, thisloc.z), otherPosToroidalCorrection(new Point3d(thisloc.x, thisloc.y, thisloc.z), new Point3d(mechModelOther.getX(), mechModelOther.getY(), mechModelOther.getZ())), dy, thisSemiAxisA, thisSemiAxisB, thisSemiAxisC, otherSemiAxisA, otherSemiAxisB, otherSemiAxisC, requiredDistanceToMembraneThis, requiredDistanceToMembraneOther, actDist, optDist);
						contactAreaCorrect = Double.isNaN(contactAreaCorrect) || Double.isInfinite(contactAreaCorrect) ? 0: contactAreaCorrect;
						((episimmcc.centerbased3d.fisheye.EpisimFishEyeCenterBased3DMC)this.modelConnector).setContactArea(other.getID(), Math.abs(contactAreaCorrect));
						totalContactArea  += Math.abs(contactAreaCorrect); 
					}        		
                }
			}          
        }
       
        //calculate forces of dummy neighbours at boundary
        if(dummyCellsAdded){
      	    Bag dummyNeighbours = dummyCellField.getNeighborsWithinDistance(thisloc, 
 					getCellWidth()*globalParameters.getMechanicalNeighbourhoodOptDistFact(),
 					getCellHeight()*globalParameters.getMechanicalNeighbourhoodOptDistFact(),
 					getCellLength()*globalParameters.getMechanicalNeighbourhoodOptDistFact(),					
 					true, true);
      	    for(int i = 0; i < dummyNeighbours.size(); i++)
			{
      		    DummyCell dummyNeighbour = (DummyCell)dummyNeighbours.get(i);
	      	    double otherSemiAxisA = dummyNeighbour.getCellWidth()/2;             
	            double otherSemiAxisB = dummyNeighbour.getCellHeight()/2;
	            double otherSemiAxisC = dummyNeighbour.getCellLength()/2;
	      	 
	            Double3D otherloc = dummyNeighbour.getCellPosition();
	          
	            double dx = dummyCellField.tdx(thisloc.x,otherloc.x); 
	            double dy = dummyCellField.tdy(thisloc.y,otherloc.y);
	            double dz = dummyCellField.tdz(thisloc.z,otherloc.z); 
	          
	            Point3d otherlocP = new Point3d(otherloc.x, otherloc.y, otherloc.z);
	                                   
	            double requiredDistanceToMembraneThis = calculateDistanceToCellCenter(thislocP, otherPosToroidalCorrection(thislocP, otherlocP), thisSemiAxisA, thisSemiAxisB, thisSemiAxisC);
	            double requiredDistanceToMembraneOther = calculateDistanceToCellCenter(otherlocP, therPosToroidalCorrection(otherlocP, thislocP), otherSemiAxisA, otherSemiAxisB, otherSemiAxisC);            
	            double optDistScaled = (requiredDistanceToMembraneThis+requiredDistanceToMembraneOther)*globalParameters.getOptDistanceScalingFactor();
	            double optDist = (requiredDistanceToMembraneThis+requiredDistanceToMembraneOther);    
	        
	            double actDist = Math.sqrt(dx*dx+dy*dy+dz*dz);
	                
	            if (optDistScaled-actDist>MIN_OVERLAP_MICRON && actDist > 0) // is the difference from the optimal distance really significant
	            {
	                //According to Pathmanathan et al. 2009
	         	    double overlap = optDistScaled - actDist;
	         	    double stiffness = globalParameters.getRepulSpringStiffness_N_per_micro_m(); //Standard: 2.2x10^-3Nm^-1*1*10^-6 conversion in micron 
	         	    double linearToExpMaxOverlapPerc = globalParameters.getLinearToExpMaxOverlap_perc();
	         	    double alpha = 1;
	         	 
	         	    //without hard core
	         	    double force = overlap <= (optDistScaled*linearToExpMaxOverlapPerc) ? overlap*stiffness: stiffness * (optDistScaled*linearToExpMaxOverlapPerc)*Math.exp(alpha*((overlap/(optDistScaled*linearToExpMaxOverlapPerc))-1));
	         	    interactionResult.repulsiveForce.x += force*dx/actDist;
	         	    interactionResult.repulsiveForce.y += force*dy/actDist;
	         	    interactionResult.repulsiveForce.z += force*dz/actDist;                                                           
	            }
      	    }
        }
       	
        modelConnector.setContactAreaInnerEye(0);
        if(this.modelConnector instanceof episimmcc.centerbased3d.fisheye.EpisimFishEyeCenterBased3DMC && finalSimStep){((episimmcc.centerbased3d.fisheye.EpisimFishEyeCenterBased3DMC)this.modelConnector).setTotalContactArea(totalContactArea);
      	 
      	    double requiredDistanceToMembraneThis = calculateDistanceToCellCenter(thislocP, otherPosToroidalCorrection(thislocP, globalParameters.getInnerEyeCenter()), thisSemiAxisA, thisSemiAxisB, thisSemiAxisC);
      	    Point3d thisLocPoint = new Point3d(thisloc.x, thisloc.y, thisloc.z);
      	    double dy = cellField.tdy(thisloc.y,globalParameters.getInnerEyeCenter().y);

            double contactAreaInnerEyeCorrect = calculateContactAreaNew(thisLocPoint, otherPosToroidalCorrection(thisLocPoint, globalParameters.getInnerEyeCenter()), dy, thisSemiAxisA, thisSemiAxisB, thisSemiAxisC, globalParameters.getInnerEyeRadius(), globalParameters.getInnerEyeRadius(), globalParameters.getInnerEyeRadius(), requiredDistanceToMembraneThis, globalParameters.getInnerEyeRadius(), thisLocPoint.distance(globalParameters.getInnerEyeCenter()), ((requiredDistanceToMembraneThis*globalParameters.getOptDistanceToBMScalingFactor())+globalParameters.getInnerEyeRadius()));
      	 
      	    contactAreaInnerEyeCorrect = Double.isNaN(contactAreaInnerEyeCorrect) || Double.isInfinite(contactAreaInnerEyeCorrect) || contactAreaInnerEyeCorrect < 0  ? 0: contactAreaInnerEyeCorrect;
      	    modelConnector.setContactAreaInnerEye(contactAreaInnerEyeCorrect);      	 
        }
       
        average_overlap = numberOfOverlappingNeighbours > 0 ? (cumulativeOverlap/numberOfOverlappingNeighbours) : 0;
        
        return interactionResult;
    }
   
    private Point3d addRandomBiasToPoint(Point3d point, double scalingFact){
   	    point.setX(point.getX()+((TissueController.getInstance().getActEpidermalTissue().random.nextDouble() - 0.5)*scalingFact));
   	    point.setY(point.getY()+((TissueController.getInstance().getActEpidermalTissue().random.nextDouble() - 0.5)*scalingFact));
   	    point.setZ(point.getZ()+((TissueController.getInstance().getActEpidermalTissue().random.nextDouble() - 0.5)*scalingFact));
   	    return point;
    }	
   
    private double calculateContactAreaNew(Point3d posThis, Point3d posOther, double dy, double thisSemiAxisA, double thisSemiAxisB, double thisSemiAxisC, double otherSemiAxisA, double otherSemiAxisB, double otherSemiAxisC, double d_membrane_this, double d_membrane_other, double actDist, double optDistScaled){
   	    double contactArea = 0;
      	double adh_Dist_Fact = 1; //should be 1 because we want the precise contact area here //globalParameters.getOptDistanceAdhesionFact();
      
        final double AXIS_RATIO_THRES = 5;
      
        if(thisSemiAxisA/thisSemiAxisB >= AXIS_RATIO_THRES || otherSemiAxisA/otherSemiAxisB >=AXIS_RATIO_THRES)
		{		
			Rectangle2D.Double rect1 = new Rectangle2D.Double(posThis.x-thisSemiAxisA, posThis.y-thisSemiAxisB, 2*thisSemiAxisA,2*thisSemiAxisB);
			Rectangle2D.Double rect2 = new Rectangle2D.Double(posOther.x-otherSemiAxisA, posOther.y-otherSemiAxisB, 2*otherSemiAxisA, 2*otherSemiAxisB);
			Rectangle2D.Double intersectionRectXY = new Rectangle2D.Double();
			Rectangle2D.Double.intersect(rect1, rect2, intersectionRectXY);
			double contactRadiusXY = intersectionRectXY.height < thisSemiAxisB && intersectionRectXY.height < otherSemiAxisB ? intersectionRectXY.width : intersectionRectXY.height;						
			contactRadiusXY /= 2;
			
			rect1 = new Rectangle2D.Double(posThis.z-thisSemiAxisC, posThis.y-thisSemiAxisB, 2*thisSemiAxisC, 2*thisSemiAxisB);
			rect2 = new Rectangle2D.Double(posOther.z-otherSemiAxisC, posOther.y-otherSemiAxisB, 2*otherSemiAxisC, 2*otherSemiAxisB);
			Rectangle2D.Double intersectionRectZY = new Rectangle2D.Double();
			Rectangle2D.Double.intersect(rect1, rect2, intersectionRectZY);
			double contactRadiusZY = intersectionRectZY.width;
			contactRadiusZY /=2;
			
			contactArea = Math.PI*contactRadiusXY*contactRadiusZY;
		}
		else
		{     
	        double r1 = adh_Dist_Fact*d_membrane_this;
	        double r2 = adh_Dist_Fact*d_membrane_other;
	     
	        double[] semiAxesCellThis  = calculateIntersectionEllipseSemiAxes(posThis, posOther, thisSemiAxisA, thisSemiAxisB, thisSemiAxisC);
			double[] semiAxesCellOther = calculateIntersectionEllipseSemiAxes(posOther, posThis, otherSemiAxisA, otherSemiAxisB, otherSemiAxisC);
	      
	        double r1_scaled = (semiAxesCellThis[1]*semiAxesCellThis[0])/r1;
	        double r2_scaled = (semiAxesCellOther[1]*semiAxesCellOther[0])/r2;
	      
	        double actDist_scale = ((r1_scaled)*(1/(r1+r2))+(r2_scaled)*(1/(r1+r2)));
	        double actDist_scaled = actDist*actDist_scale;
	      
	        double actDist_square = Math.pow(actDist_scaled, 2);
	      
	        double radius_this_square  = Math.pow(r1_scaled,2);
	   	    double radius_other_square = Math.pow(r2_scaled,2);
	   	
	                      	
	   	    contactArea = (Math.PI/(4*actDist_square))*(2*actDist_square*(radius_this_square+radius_other_square) +2*radius_this_square*radius_other_square -Math.pow(radius_this_square, 2)-Math.pow(radius_other_square, 2) -Math.pow(actDist_square, 2));
		
		}
		return contactArea;
    }
     
    private double[] calculateIntersectionEllipseSemiAxes(Point3d cellCenter, Point3d otherCellCenter, double aAxis, double bAxis, double cAxis){
		 //According to P.P. Klein 2012 on the Ellipsoid and Plane Intersection Equation
		 Vector3d directR = new Vector3d((otherCellCenter.x-cellCenter.x), (otherCellCenter.y-cellCenter.y), (otherCellCenter.z-cellCenter.z));
		 directR.normalize();
		 Vector3d directTemp = new Vector3d(0, 1, 0);
		 directTemp.normalize();
		 
		 if(directTemp.equals(directR)){
			 directTemp = new Vector3d(1, 0, 0);
			 directTemp.normalize();
		 }
		 
		 Vector3d normalVect = new Vector3d();
		 normalVect.cross(directR, directTemp);
		 normalVect.normalize();
		 
		 Vector3d directS = new Vector3d();		 
		 directS.cross(normalVect, directR);
		 directS.normalize();
		 Matrix3d diagMatrixD = new Matrix3d(1d/aAxis,0,0,0,1d/bAxis,0,0,0,1d/cAxis);
		 double dr_dr = mult(diagMatrixD, directR).dot(mult(diagMatrixD, directR));
		 double ds_ds = mult(diagMatrixD, directS).dot(mult(diagMatrixD, directS));
		 double dr_ds = mult(diagMatrixD, directR).dot(mult(diagMatrixD, directS));
		 
		 double diff_drdr_dsds = dr_dr-ds_ds;
		 
		 double angle = diff_drdr_dsds != 0 ? (0.5*Math.atan((2*dr_ds)/diff_drdr_dsds)) : (Math.PI/4d);
		 
		 double sinAngle = Math.sin(angle);
		 double cosAngle = Math.cos(angle);
		 
		 Vector3d rVect = new Vector3d((cosAngle*directR.x+sinAngle*directS.x),(cosAngle*directR.y+sinAngle*directS.y), (cosAngle*directR.z+sinAngle*directS.z));
		 Vector3d sVect = new Vector3d((cosAngle*directS.x-sinAngle*directR.x),(cosAngle*directS.y-sinAngle*directR.y), (cosAngle*directS.z-sinAngle*directR.z));
		 
		 Vector3d qVect = new Vector3d(0,0,0);
		 
		 dr_dr = mult(diagMatrixD, rVect).dot(mult(diagMatrixD, rVect));
		 ds_ds = mult(diagMatrixD, sVect).dot(mult(diagMatrixD, sVect));
		 double dq_dq = mult(diagMatrixD, qVect).dot(mult(diagMatrixD, qVect));
		 double dq_dr = mult(diagMatrixD, qVect).dot(mult(diagMatrixD, rVect));
		 double dq_ds = mult(diagMatrixD, qVect).dot(mult(diagMatrixD, sVect));		 
		 double dFact = dq_dq - (Math.pow(dq_dr, 2)/dr_dr) -(Math.pow(dq_ds, 2)/ds_ds);
		 return new double[]{Math.sqrt((1-dFact)/dr_dr),Math.sqrt((1-dFact)/ds_ds)};
	}
   
    private Vector3d mult(Matrix3d m, Vector3d v ){
		return new Vector3d((m.m00*v.x + m.m01*v.y+ m.m02*v.z), (m.m10*v.x + m.m11*v.y+ m.m12*v.z), (m.m20*v.x + m.m21*v.y+ m.m22*v.z));
	}
   
    private double getAdhesionFactor(AbstractCell otherCell){   	
   	    return modelConnector.getAdhesionFactorForCell(otherCell);
    } 
   
	// The function calculateDistanceToCellCenter is used both for cell-cell distance calculation and cell-eye center distance
    private double calculateDistanceToCellCenter(Point3d cellCenter, Point3d otherCellCenter, double aAxis, double bAxis, double cAxis){
   	    Point3d intersectionPointEllipsoid = calculateIntersectionPointOnEllipsoid(cellCenter, otherCellCenter, aAxis, bAxis, cAxis);	   
	    return cellCenter.distance(intersectionPointEllipsoid);
	}
   
    private Point3d calculateIntersectionPointOnEllipsoid(Point3d cellCenter, Point3d otherCellCenter, double aAxis, double bAxis, double cAxis){
   	    Vector3d rayDirection = new Vector3d((otherCellCenter.x-cellCenter.x), (otherCellCenter.y-cellCenter.y), (otherCellCenter.z-cellCenter.z));rayDirection.normalize();
		//calculates the intersection of a ray with an ellipsoid
		double aAxis_2=aAxis * aAxis;
		double bAxis_2=bAxis * bAxis;
		double cAxis_2=cAxis * cAxis;
		 
	    double a = ((rayDirection.x * rayDirection.x) / (aAxis_2)) + ((rayDirection.y * rayDirection.y) / (bAxis_2)) + ((rayDirection.z * rayDirection.z) / (cAxis_2));
	  
	    if (a < 0)
	    {
	        System.out.println("Error in optimal Ellipsoid distance calculation"); 
	   	    return null;
	    }
	    
	    double sqrtA = Math.sqrt(a);	 
	    double hit = 1 / sqrtA;
	    double hitsecond = -1*(1 / sqrtA);
	    
	    double linefactor = hit;
	    return new Point3d((cellCenter.x+ linefactor*rayDirection.x),(cellCenter.y+ linefactor*rayDirection.y),(cellCenter.z+ linefactor*rayDirection.z));
    }
    
    // Put cells on spherical surface
    public void setPositionRespectingBounds(Point3d cellPosition, double aAxis, double bAxis, double cAxis, boolean setPostionInCellField)
	{
   	    setPositionRespectingBounds(cellPosition, aAxis, bAxis, cAxis, globalParameters.getOptDistanceToBMScalingFactor(), setPostionInCellField);
	}
   
    public void setPositionRespectingBounds(Point3d cellPosition, double aAxis, double bAxis, double cAxis, double optDistScalingFact, boolean setPostionInCellField)
	{
   	   // Calculate new cell location
	   Point3d newloc = calculateLowerBoundaryPositionForCell(cellPosition, aAxis, bAxis, cAxis, optDistScalingFact);
	   
	   if(setPostionInCellField){
            oldCellLocation = cellLocation;
		    cellLocation = new Double3D(newloc.x, newloc.y, newloc.z);
	   	    setCellLocationInCellField(cellLocation);
	   }
	   else{
	       oldCellLocation = cellLocation;
	       newCellLocation = new Double3D(newloc.x, newloc.y, newloc.z);
	   }
	}   
   
    // Pin dummy cells to position
    public void setDummyCellsRespectingBounds(){
   	    Bag dummyCells = dummyCellField.getAllObjects();
   	
   	    for(int i = 0; i < dummyCells.size(); i++){
   		    DummyCell dummyCell = (DummyCell) dummyCells.get(i);
   		    Double3D actPos = dummyCell.getCellPosition();
   		    Point3d newloc = calculateLowerBoundaryPositionForCell(new Point3d(actPos.x, actPos.y, actPos.z), dummyCell.getCellWidth()/2, dummyCell.getCellHeight()/2, dummyCell.getCellLength()/2, globalParameters.getOptDistanceToBMScalingFactor());   		
   		    dummyCell.setCellPosition(new Double3D(newloc.x, newloc.y, newloc.z));
   		    dummyCellField.setObjectLocation(dummyCell, dummyCell.getCellPosition());
   	    }   	
    }
   
    // Calculation for correcting cell coordinates to stay on spherical surface
    public Point3d calculateLowerBoundaryPositionForCell(Point3d cellCenter, double aAxis, double bAxis, double cAxis, double optDistScalingFact){
   	/*
   	 * Any point on a spherical surface can be defined by the direction vector from the sphere's center to the point,
   	 * scaled by the sphere's radius.
   	 * The distance from the cell's center to its membrane is also taken into account here when scaling the direction vector.
   	 */
   	
   	Point3d innerEyeCenter = globalParameters.getInnerEyeCenter();
   	
   	// Get vector from eye center to current cell position and normalize it
   	Vector3d rayDirection = new Vector3d((cellCenter.x-innerEyeCenter.x), (cellCenter.y-innerEyeCenter.y), (cellCenter.z-innerEyeCenter.z));
		rayDirection.normalize();
		
		Vector3d ex = new Vector3d((cellCenter.x-innerEyeCenter.x), 0, 0);
		ex.normalize();
		double phi = Math.acos(rayDirection.dot(ex));
		double rad_a = 150.0;
		double rad_c = 225.0;
		double sphradius = (rad_a*rad_c)/(Math.sqrt(Math.pow(rad_c, 2)*Math.pow(Math.cos(phi),2)+Math.pow(rad_a, 2)*Math.pow(Math.sin(phi),2)));
		

   	    double cellMembraneToCenterDistance = calculateDistanceToCellCenter(cellCenter, innerEyeCenter, aAxis, bAxis, cAxis);
   	    cellMembraneToCenterDistance *= optDistScalingFact;

   	    rayDirection.scale((globalParameters.getInnerEyeRadius()+ cellMembraneToCenterDistance));

   	    // Set new x coordinate to the calculated optimal x coordinate
   	    double newX = innerEyeCenter.x + rayDirection.x;
   	
   	    // If there are no dummy cells, correct newX value to be >= to InnerEyeCenter.x
   	    if(!dummyCellsAdded) newX = newX < globalParameters.getInnerEyeCenter().x ? globalParameters.getInnerEyeCenter().x : newX;
   	
   	    return new Point3d(newX, innerEyeCenter.y + rayDirection.y, innerEyeCenter.z + rayDirection.z);	
	}

    private Point3d findReferencePositionOnBoundary(Point3d cellPosition){
   	    return calculateIntersectionPointOnEllipsoid(globalParameters.getInnerEyeCenter(), cellPosition, globalParameters.getInnerEyeRadius(), globalParameters.getInnerEyeRadius(), globalParameters.getInnerEyeRadius());
	}   
  	
	public void initNewSimStep(){
		if(globalParameters == null){
	  		if(ModelController.getInstance().getEpisimBioMechanicalModelGlobalParameters() instanceof FishEyeCenterBased3DModelGP){globalParameters = (FishEyeCenterBased3DModelGP) ModelController.getInstance().getEpisimBioMechanicalModelGlobalParameters();}   	
	  		else throw new GlobalParameterException("Datatype of Global Mechanical Model Parameters does not fit : "+ ModelController.getInstance().getEpisimBioMechanicalModelGlobalParameters().getClass().getName());
 	 	}
		migrationDistWholeSimStep=0;
	}

	// Calculation of balance of forces and cell displacement
	public void calculateSimStep(boolean finalSimStep){
		if(finalSimStep){
			this.modelConnector.resetPairwiseParameters();
			if(modelConnector instanceof episimmcc.centerbased3d.fisheye.EpisimFishEyeCenterBased3DMC){				
		  		((episimmcc.centerbased3d.fisheye.EpisimFishEyeCenterBased3DMC) modelConnector).getContactArea().clear();
		  	}
			this.modelConnector.setAverage_overlap(0);
		}
		//according to Pathmanathan et al.2008
		Double3D loc = cellLocation == null? cellField.getObjectLocation(getCell()):cellLocation;
		
		double frictionConstantMedium = 0.0000004;//Galle, Loeffler Drasdo 2005 epithelial cells 0.4 Ns/m (* 10^-6 for conversion to micron )			
				
		if(loc != null){
			Bag neighbours = cellField.getNeighborsWithinDistance(loc, getCellWidth()*globalParameters.getMechanicalNeighbourhoodOptDistFact(), getCellHeight()*globalParameters.getMechanicalNeighbourhoodOptDistFact(), getCellLength()*globalParameters.getMechanicalNeighbourhoodOptDistFact(), true, true);
			
			InteractionResult interactionResult = calculateRepulsiveAdhesiveAndChemotacticForces(neighbours, loc, finalSimStep);
						
			if(getCell().getStandardDiffLevel()!=StandardDiffLevel.STEMCELL){		
				
				Double3D randomPositionData = new Double3D(globalParameters.getRandomness()* (TissueController.getInstance().getActEpidermalTissue().random.nextDouble() - 0.5), globalParameters.getRandomness()* (TissueController.getInstance().getActEpidermalTissue().random.nextDouble() - 0.5), globalParameters.getRandomness()* (TissueController.getInstance().getActEpidermalTissue().random.nextDouble() - 0.5));				
				
				// Forward Euler integration
				double newX = loc.x+randomPositionData.x+((DELTA_TIME_IN_SECONDS_PER_EULER_STEP/frictionConstantMedium)*(interactionResult.repulsiveForce.x+interactionResult.adhesionForce.x+interactionResult.chemotacticForce.x));
				double newY = loc.y+randomPositionData.y+((DELTA_TIME_IN_SECONDS_PER_EULER_STEP/frictionConstantMedium)*(interactionResult.repulsiveForce.y+interactionResult.adhesionForce.y+interactionResult.chemotacticForce.y));
				double newZ = loc.z+randomPositionData.z+((DELTA_TIME_IN_SECONDS_PER_EULER_STEP/frictionConstantMedium)*(interactionResult.repulsiveForce.z+interactionResult.adhesionForce.z+interactionResult.chemotacticForce.z));
				
				if(Math.abs(newX-loc.x)> MAX_DISPLACEMENT || Math.abs(newY-loc.y)> MAX_DISPLACEMENT || Math.abs(newZ-loc.z)> MAX_DISPLACEMENT){
					System.out.println("Biomechanical Artefact");
				}
				else{
					setPositionRespectingBounds(new Point3d(newX, newY, newZ),getCellWidth()/2d, getCellHeight()/2d, getCellLength()/2d, false);
				}				
			}			
			finalInteractionResult = interactionResult;
		}
	}
	
	public void finishNewSimStep(){
		
		Double3D newCellLocation = cellLocation == null? cellField.getObjectLocation(getCell()):cellLocation;		
		
		modelConnector.setX(newCellLocation.getX());		
		modelConnector.setY(newCellLocation.getY());
		modelConnector.setZ(newCellLocation.getZ());
		
  	 	modelConnector.setInnerEyeRadius(globalParameters.getInnerEyeRadius());
  	 	modelConnector.setAverage_overlap(average_overlap);
  	 	
	  	FishEyeCenterBased3DModelGP mechModelGP = (FishEyeCenterBased3DModelGP) ModelController.getInstance().getEpisimBioMechanicalModelGlobalParameters();
		Point3d fishEyeCenter = mechModelGP.getInnerEyeCenter();
  	 	modelConnector.setCenterX(fishEyeCenter.x);
  	 	modelConnector.setCenterY(fishEyeCenter.y);
  	 	modelConnector.setCenterZ(fishEyeCenter.z);
   	 	
  	 	if(modelConnector instanceof episimmcc.centerbased3d.fisheye.EpisimFishEyeCenterBased3DMC){
  	 		episimmcc.centerbased3d.fisheye.EpisimFishEyeCenterBased3DMC mc = (episimmcc.centerbased3d.fisheye.EpisimFishEyeCenterBased3DMC) modelConnector;
  	 		mc.setCellSurfaceArea(getSurfaceArea());
  	 		mc.setCellVolume(getCellVolume());
  	 		mc.setExtCellSpaceVolume(getExtraCellSpaceVolume(mc.getExtCellSpaceMikron()));
  	 		
	  	 	Set<Long> keySet = new HashSet<Long>();
	 		keySet.addAll(mc.getCellCellAdhesion().keySet());
	 		HashMap<Long, Double> cellCellAdhesion = mc.getCellCellAdhesion();
	 		for(Long key : keySet){
	 			if(!directNeighbourIDs.contains(key)){
	 				int neighbourLostSteps = 0;
	 				if(!lostNeighbourContactInSimSteps.containsKey(key))lostNeighbourContactInSimSteps.put(key, neighbourLostSteps);
	 				else{
	 					neighbourLostSteps  = lostNeighbourContactInSimSteps.get(key) +1;
	 					lostNeighbourContactInSimSteps.put(key, neighbourLostSteps);
	 				}
	 				if(neighbourLostSteps >= globalParameters.getNeighbourLostThres()){
	 					cellCellAdhesion.remove(key);
	 					lostNeighbourContactInSimSteps.remove(key);
	 				}
	 			}
	 			else{
	 				if(lostNeighbourContactInSimSteps.containsKey(key)){
	 					lostNeighbourContactInSimSteps.remove(key);
	 				}
	 			}
	 		}
  	 	}  	 	
	}
	
	private double getSurfaceArea(){
		//this method was implemented according to Knud Thomsens Approximation
		final double p = 1.6075d;
		
		double a 		= modelConnector.getWidth()/2d;
		double b 		= modelConnector.getHeight()/2d;
		double c 		= modelConnector.getLength()/2d;
		
		double axisSum = (Math.pow(a, p)*Math.pow(b, p))+(Math.pow(a, p)*Math.pow(c, p))+(Math.pow(b, p)*Math.pow(c, p));
		double p_root  = Math.pow((axisSum/3), (1.0/p));
		
		double result	= 4*Math.PI*p_root;		
		return result;
	}
	
	private double getCellVolume(){
		double a 		= modelConnector.getWidth()/2d;
		double b			= modelConnector.getHeight()/2d;
		double c 		= modelConnector.getLength()/2d;		
		double result  = (4.0d/3.0d)*Math.PI*a*b*c;		
		return result;
	}
	
	private double getExtraCellSpaceVolume(double extCellSpaceDelta){
		double a 		= (modelConnector.getWidth()/2d)+extCellSpaceDelta;
		double b 		= (modelConnector.getHeight()/2d)+extCellSpaceDelta;
		double c 		= (modelConnector.getLength()/2d)+extCellSpaceDelta;		
		return ((4.0d/3.0d)*Math.PI*a*b*c)-getCellVolume();
	} 
   
    public void newSimStep(long simstepNumber){/* NOT NEEDED HERE*/ }
   
    @NoExport
    public GenericBag<AbstractCell> getDirectNeighbours(){
   	    return directNeighbours;
    }
   
    // Neighbor localization
    private void updateDirectNeighbours(){
   	GenericBag<AbstractCell> neighbours = getCellularNeighbourhood(true);
   	directNeighbours.clear();
   	directNeighbourIDs.clear();
   	
   	Double3D thisloc = this.cellLocation == null ? cellField.getObjectLocation(this) :this.cellLocation;
   	Point3d thisLocP = new Point3d(thisloc.x, thisloc.y, thisloc.z);

   	for(int i=0;neighbours != null && i<neighbours.size();i++)
    {
		AbstractCell actNeighbour = neighbours.get(i);	  		 	
	  	if (actNeighbour != getCell())
	        {
			FishEyeCenterBased3DModel mechModelOther = (FishEyeCenterBased3DModel) actNeighbour.getEpisimBioMechanicalModelObject();
			Double3D otherloc = mechModelOther.cellLocation == null ? cellField.getObjectLocation(actNeighbour) : mechModelOther.cellLocation;
	      	Point3d otherlocP = new Point3d(otherloc.x, otherloc.y, otherloc.z);
	      	double dx = cellField.tdx(thisLocP.x,otherloc.x); 
	        double dy = cellField.tdy(thisLocP.y,otherloc.y);
	        double dz = cellField.tdz(thisLocP.z,otherloc.z);
	           
	        double requiredDistanceToMembraneThis = calculateDistanceToCellCenter(thisLocP, otherPosToroidalCorrection(thisLocP, otherlocP), getCellWidth()/2, getCellHeight()/2, getCellLength()/2);
	        double requiredDistanceToMembraneOther = calculateDistanceToCellCenter(otherlocP, otherPosToroidalCorrection(otherlocP,thisLocP), mechModelOther.getCellWidth()/2, mechModelOther.getCellHeight()/2, mechModelOther.getCellLength()/2);
	          
	        double optDist = (requiredDistanceToMembraneThis+requiredDistanceToMembraneOther); 
	        double actDist = Math.sqrt(dx*dx+dy*dy+dz*dz);        
		        if(actDist <= globalParameters.getDirectNeighbourhoodOptDistFact()*optDist){
		      	    directNeighbours.add(actNeighbour);
		      	    directNeighbourIDs.add(actNeighbour.getID());	      	 
		        }
	      	 
	        }
        }
    }
   
    // Correction for toroidal domain; not strictly needed here
    public Point3d otherPosToroidalCorrection(Point3d thisCell, Point3d otherCell)
    {
        double height = cellField.height;
	    double width  = cellField.width;
	    double length = cellField.length;
	    double otherZ = -1;
	    double otherY = -1;
	    double otherX = -1;
	    if (Math.abs(thisCell.z-otherCell.z) <= length / 2) otherZ = otherCell.z;
	    else{
	   	    otherZ = thisCell.z > otherCell.z ? (otherCell.z+length): (otherCell.z-length);
	    }
	    if (Math.abs(thisCell.y-otherCell.y) <= height / 2) otherY = otherCell.y;
	    else{
	   	    otherY = thisCell.y > otherCell.y ? (otherCell.y+height): (otherCell.y-height);
	    }
	    if (Math.abs(thisCell.x-otherCell.x) <= width / 2) otherX = otherCell.x;
	    else{
	   	    otherX = thisCell.x > otherCell.x ? (otherCell.x+width): (otherCell.x-width);
	    }
	    return new Point3d(otherX, otherY, otherZ);
    } 
   
    // If a cell object is passed to the function, it goes to get the model connector InnerEyeRadius property.
    private void setInnerEyeRadius(AbstractCell cell){
   	    ((FishEyeCenterBased3DModelGP)ModelController.getInstance().getEpisimBioMechanicalModelGlobalParameters()).setInnerEyeRadius(((FishEyeCenterBased3DModel)cell.getEpisimBioMechanicalModelObject()).modelConnector.getInnerEyeRadius());
    }
   
    public void initialisationGlobalSimStep(){
        newGlobalSimStep(Long.MIN_VALUE, null);
    }
   

    // Setting of eye radius
    public void eyeGrowth(int growthMode, MersenneTwisterFast random, GenericBag<AbstractCell> allCells) {
   	    // Get the biomechanical global parameters
   	    FishEyeCenterBased3DModelGP mechModelGP = (FishEyeCenterBased3DModelGP) ModelController.getInstance().getEpisimBioMechanicalModelGlobalParameters();
   	
   	    // Expansion of tissue independent on cell proliferation (responder growth mode)
   	    if (growthMode == 0) {
   		    setInnerEyeRadius(allCells.get(random.nextInt(allCells.size())));
   	    }
		// Expansion of tissue depends on cell proliferation (inducer growth mode)
   	    else if (growthMode == 1) {
   		    // Get the total number of cells
	   	    int totalCells = allCells.size();
	   	    // Get the dimensions of an individual cell
	   	    double cell_width = 0; 
	   	    double cell_height = 0; 
	   	    double cell_length = 0;
	   	    if(allCells.size() > 0 && allCells.get(0) != null){
	   		    AbstractCell selectedCell = allCells.get(0);   	
	   		    if(selectedCell.getEpisimBioMechanicalModelObject() instanceof FishEyeCenterBased3DModel){
	 	      	    EpisimModelConnector cellConnector = ((FishEyeCenterBased3DModel) selectedCell.getEpisimBioMechanicalModelObject()).getEpisimModelConnector();
	 	      	    if(cellConnector instanceof EpisimFishEyeCenterBased3DMC){
	 	      		    cell_width = ((EpisimFishEyeCenterBased3DMC)cellConnector).getWidth(); 
	 	      		    cell_height = ((EpisimFishEyeCenterBased3DMC)cellConnector).getHeight(); 
	 	      		    cell_length = ((EpisimFishEyeCenterBased3DMC)cellConnector).getLength();
	 	      	    }
	   		    }
	   	    }
			// Get the maximum semi-axis of this cell, and use it to estimate how much the radius would have to grow to accommodate a number of spherical cells
	   	    // of that size.
			double cellSize = Math.max(cell_width, cell_height);
			cellSize = Math.max(cellSize, cell_length);
			double cellradius = cellSize/2d;
			double tol_overlap = 1 - (mechModelGP.getLinearToExpMaxOverlap_perc());
			double cellarea = Math.PI*Math.pow(cellradius*(1-tol_overlap),2);
			double newradius = Math.sqrt((totalCells*cellarea)/(2*Math.PI)) ;
			
	   	globalParameters.setInnerEyeRadius(newradius);
   	    }
	
		// Default to growth mode 0
   	    else {
   		    setInnerEyeRadius(allCells.get(random.nextInt(allCells.size())));
   	    }
    }
   
    /*
     * Simulation step
     */
    protected void newGlobalSimStep(long simStepNumber, SimState state){
   	
	    final MersenneTwisterFast random = state!= null ? state.random : new MersenneTwisterFast(System.currentTimeMillis());
   	    final GenericBag<AbstractCell> allCells = new GenericBag<AbstractCell>(); 
   	    allCells.addAll(TissueController.getInstance().getActEpidermalTissue().getAllCells());

   	    // Get the biomechanical global parameters
   	    FishEyeCenterBased3DModelGP mechModelGP = (FishEyeCenterBased3DModelGP) ModelController.getInstance().getEpisimBioMechanicalModelGlobalParameters();

   	    // During model initialization the model connector does not exist: Default to mode 0.
   	    int growthMode = 0;
   	    if(allCells.size() > 0 && allCells.get(0) != null){
   		    AbstractCell selectedCell = allCells.get(random.nextInt(allCells.size()));   	
   		     if(selectedCell.getEpisimBioMechanicalModelObject() instanceof FishEyeCenterBased3DModel){
 	      	    EpisimModelConnector cellConnector = ((FishEyeCenterBased3DModel) selectedCell.getEpisimBioMechanicalModelObject()).getEpisimModelConnector();
 	      	    if(cellConnector instanceof EpisimFishEyeCenterBased3DMC){
 	      		    growthMode = ((EpisimFishEyeCenterBased3DMC)cellConnector) == null ? (int) 0 : (int) ((EpisimFishEyeCenterBased3DMC)cellConnector).getEyeGrowthMode();
 	      	    }
   		    }
   	    }
   	
   	    if(dummyCellsAdded){
   		    generateDummyCells(dummyCellSize);
   		    setDummyCellsRespectingBounds();
   	    }
   	
   	    double numberOfSeconds = DELTA_TIME_IN_SECONDS_PER_EULER_STEP;   	
   	    numberOfSeconds = ((FishEyeCenterBased3DModelGP)ModelController.getInstance().getEpisimBioMechanicalModelGlobalParameters()).getNumberOfSecondsPerSimStep();
   	
   	    double numberOfIterationsDouble = 1; 
   	    if(DELTA_TIME_IN_SECONDS_PER_EULER_STEP > numberOfSeconds){
   		    DELTA_TIME_IN_SECONDS_PER_EULER_STEP = numberOfSeconds;   		
   	    }
   	    else if(numberOfSeconds > DELTA_TIME_IN_SECONDS_PER_EULER_STEP){
   		    DELTA_TIME_IN_SECONDS_PER_EULER_STEP = numberOfSeconds > DELTA_TIME_IN_SECONDS_PER_EULER_STEP_MAX ? DELTA_TIME_IN_SECONDS_PER_EULER_STEP_MAX : numberOfSeconds;   		   		
   	    }
   	
   	    numberOfIterationsDouble = (numberOfSeconds/DELTA_TIME_IN_SECONDS_PER_EULER_STEP); //according to Pathmanathan et al.2008
   	    final int numberOfIterations = ((int)numberOfIterationsDouble);
   	    boolean parallelizationOn = EpisimProperties.getProperty(EpisimProperties.SIMULATION_PARALLELIZATION) == null || EpisimProperties.getProperty(EpisimProperties.SIMULATION_PARALLELIZATION).equalsIgnoreCase(EpisimProperties.ON);
	    boolean cutOffStop = false;
   	
	    for(int i = 0; i<numberOfIterations; i++){	   		
   		    allCells.shuffle(random);
   		    final int totalCellNumber = allCells.size();
   		    if(cutOffStop) {
   			    i = (numberOfIterations-1);
   		    }
   		    final int iterationNo = i;
   		    // Loop when parallelization active
   		    if(parallelizationOn){
	   		    Loop.withIndex(0, totalCellNumber, new Loop.Each() {
	                public void run(int n) {
	            		FishEyeCenterBased3DModel cellBM = ((FishEyeCenterBased3DModel)allCells.get(n).getEpisimBioMechanicalModelObject()); 
			   			if(iterationNo == 0) cellBM.initNewSimStep();
			   			cellBM.calculateSimStep((iterationNo == (numberOfIterations-1)));				   			
	                }
	            });  		
   		    }
   		    // Loop when no parallelization
   		    else{
   			    for(int cellNo = 0; cellNo < totalCellNumber; cellNo++){
	   			    FishEyeCenterBased3DModel cellBM = ((FishEyeCenterBased3DModel)allCells.get(cellNo).getEpisimBioMechanicalModelObject()); 
	   			    if(i == 0) cellBM.initNewSimStep();
	   			    cellBM.calculateSimStep((i == (numberOfIterations-1)));		   			
	   		    }
   		    }
   		
       		double cumulativeMigrationDistance = 0;
   	    	double migrationDistanceThisStep = 0;
   		
   		    for(int cellNo = 0; cellNo < totalCellNumber; cellNo++){
			
   			    FishEyeCenterBased3DModel cellBM = ((FishEyeCenterBased3DModel)allCells.get(cellNo).getEpisimBioMechanicalModelObject());
   			
    			if(cellBM.newCellLocation!=null){
				
   	    			if(cellBM.oldCellLocation != null){
   		    			migrationDistanceThisStep = cellBM.oldCellLocation.distance(cellBM.newCellLocation);
   			    		cellBM.migrationDistWholeSimStep += migrationDistanceThisStep;
   				    }	
   				        if(cellBM.newCellLocation != null)cellBM.setCellLocationInCellField(cellBM.newCellLocation);
      			        else if(cellBM.cellLocation != null)cellBM.setCellLocationInCellField(cellBM.cellLocation);
   			    }
				
   			    if(iterationNo == (numberOfIterations-1)){
   				    // Set the new eye radius
   				    eyeGrowth(growthMode, random, allCells);
   				    // Finish the simulation step
   				    cellBM.updateDirectNeighbours();
   				    cellBM.finishNewSimStep();
   			    }
				
   			    cumulativeMigrationDistance += migrationDistanceThisStep;
   			    migrationDistanceThisStep = 0;
   		    }
   		
   		    // Cut-off value of average migration to interrupt biomechanical simulation
   		    if(totalCellNumber>0 && mechModelGP.getNumberOfSecondsPerSimStep()>0 && (cumulativeMigrationDistance/totalCellNumber)<(mechModelGP.getMinAverageMigrationMikron()/(mechModelGP.getNumberOfSecondsPerSimStep()/36) )){
   			    cutOffStop=true;
   		    }
   	    }
    }
   
    protected void newSimStepGloballyFinished(long simStepNumber, SimState state){
   	    /* NOT NEEDED IN THIS MODEL */   	
    } 
   
    public boolean hasNucleus(){ 
        return true;
    }
   
    public boolean hasViablility(){ 
        return true;
    }
   
    public double getCellHeight() {return modelConnector == null ? 0 : modelConnector.getHeight(); }	
	public double getCellWidth()  {return modelConnector == null ? 0 : modelConnector.getWidth();  }	
	public double getCellLength() {return modelConnector == null ? 0 : modelConnector.getLength(); }
	
	public void setCellHeight(double cellHeight) { if(modelConnector!=null) modelConnector.setHeight(cellHeight>0?cellHeight:getCellHeight()); }	
	public void setCellWidth(double cellWidth) { if(modelConnector!=null) modelConnector.setWidth(cellWidth>0?cellWidth:getCellWidth()); }	
	public void setCellLength(double cellLength) { if(modelConnector!=null) modelConnector.setLength(cellLength>0?cellLength:getCellLength()); }
	
	public int hitsOtherCell(){ return finalInteractionResult.numhits; }
	
	// Get neighbours
	private GenericBag<AbstractCell> getCellularNeighbourhood(boolean toroidal) {
		
		Double3D loc = cellLocation == null? cellField.getObjectLocation(getCell()):cellLocation;

		Bag neighbours = cellField.getNeighborsWithinDistance(loc, getCellWidth()*globalParameters.getMechanicalNeighbourhoodOptDistFact(), getCellHeight()*globalParameters.getMechanicalNeighbourhoodOptDistFact(), getCellLength()*globalParameters.getMechanicalNeighbourhoodOptDistFact(), toroidal, true);
		
		GenericBag<AbstractCell> neighbouringCells = new GenericBag<AbstractCell>();
		
		for(int i = 0; i < neighbours.size(); i++){
			if(neighbours.get(i) instanceof AbstractCell && ((AbstractCell) neighbours.get(i)).getID() != this.getCell().getID()){
				neighbouringCells.add((AbstractCell)neighbours.get(i));
			}
		}
		return neighbouringCells;
	}
	
	@CannotBeMonitored
	@NoExport
	public double getX(){
		return cellLocation != null ? cellLocation.x : modelConnector == null ? 0 : modelConnector.getX();
	}
	
	@CannotBeMonitored
	@NoExport
	public double getY(){
		return cellLocation != null ? cellLocation.y : modelConnector == null ? 0 : modelConnector.getY();
	}
	
	@CannotBeMonitored
	@NoExport
	public double getZ(){ 
		return cellLocation != null ? cellLocation.z : modelConnector == null ? 0 : modelConnector.getZ();
	}
	
	protected void clearCellField() {
	    if(!cellField.getAllObjects().isEmpty()){
	        cellField.clear();
	    }
	}
	
	protected void resetCellField() {
	    if(!cellField.getAllObjects().isEmpty()){
	        cellField.clear();
	    }
	    cellField = new Continuous3DExt(FIELD_RESOLUTION_IN_MIKRON / 1.5, TissueController.getInstance().getTissueBorder().getWidthInMikron(), TissueController.getInstance().getTissueBorder().getHeightInMikron(), TissueController.getInstance().getTissueBorder().getLengthInMikron());
	}
	
	public void removeCellFromCellField() {
	    cellField.remove(this.getCell());
	}
	
	public void setCellLocationInCellField(Double3D location){
	    cellField.setObjectLocation(this.getCell(), location);
	   
	    this.cellLocation = new Double3D(location.x, location.y, location.z);
	    if(modelConnector!=null){
	   	modelConnector.setX(location.x);
	   	modelConnector.setY(location.y);
	   	modelConnector.setZ(location.z);
	    }
	}
		
	public Double3D getCellLocationInCellField() {	   
	    return new Double3D(getX(), getY(), getZ());
	}

	protected Object getCellField() {	  
	    return cellField;
	}
	   
	private Vector3d setVector3dLength(Vector3d vector, double length)
	{
        if( length == 0 )
            return new Vector3d( 0, 0, 0);
        if( vector.x == 0 && vector.y == 0 && vector.z == 0)
            return new Vector3d(0, 0, 0);
        double temp = /*Strict*/Math.sqrt(vector.x*vector.x+vector.y*vector.y +vector.z*vector.z);
        return new Vector3d( vector.x * length / temp, vector.y * length / temp, vector.z * length / temp );
	  }

    @CannotBeMonitored
    @NoExport  
    public CellBoundaries getChemotaxisCellBoundariesInMikron() {
        return null;
    }	
	
    @CannotBeMonitored
    @NoExport  
    public CellBoundaries getCellBoundariesInMikron(double sizeDelta) {
        Double3D fieldLocMikron = getCellLocationInCellField();
        Vector3d minVector = null;
        Vector3d maxVector = null;
 	    double width = getCellWidth()+sizeDelta;
 	    double height = getCellHeight()+sizeDelta;
 	    double length = getCellLength()+sizeDelta;
 	  
 	    minVector = new Vector3d((fieldLocMikron.x-width/2d),(fieldLocMikron.y-height/2d),(fieldLocMikron.z-length/2d));

 	    maxVector = new Vector3d((fieldLocMikron.x+width/2d),(fieldLocMikron.y+height/2d),(fieldLocMikron.z+length/2d));
 	   	 
 	    Transform3D trans = new Transform3D();
 	 
 	    trans.setTranslation(new Vector3d(fieldLocMikron.x, fieldLocMikron.y, fieldLocMikron.z));
 	    trans.setScale(new Vector3d(width/height, height / height, length/height));
 	    return new CellBoundaries(new Ellipsoid(trans, height/2d), minVector, maxVector);
    }
   
    @CannotBeMonitored
    @NoExport  
    public CellBoundaries getNucleusBoundariesInMikron(double sizeDelta) {
   	    if(hasNucleus()){
	 	    Double3D fieldLocMikron = getCellLocationInCellField();
	 	    Vector3d minVector = null;
	 	    Vector3d maxVector = null;
	 	    double width = (getCellWidth()+sizeDelta)/3d;
	 	    double height = (getCellHeight()+sizeDelta)/3d;
	 	    double length = (getCellLength()+sizeDelta)/3d;
	 	  
	 	    minVector = new Vector3d((fieldLocMikron.x-width/2d), (fieldLocMikron.y-height/2d), (fieldLocMikron.z-length/2d));
	
	 	    maxVector = new Vector3d((fieldLocMikron.x+width/2d), (fieldLocMikron.y+height/2d), (fieldLocMikron.z+length/2d));
	 	   	 
	 	    Transform3D trans = new Transform3D();
	 	 
	 	    trans.setTranslation(new Vector3d(fieldLocMikron.x, fieldLocMikron.y, fieldLocMikron.z));
	 	    trans.setScale(new Vector3d(width/height, height / height, length/height));
	 	    return new CellBoundaries(new Ellipsoid(trans, height/2d), minVector, maxVector);
   	    }
   	    return null;
    }

    public double getStandardCellHeight() {
	   return standardCellHeight;
    }

    public void setStandardCellHeight(double val) {
       this.standardCellHeight = val;	   
    }

    public double getStandardCellWidth() {
	   return this.standardCellWidth;
    }
   
    public void setStandardCellWidth(double val) {
   	    this.standardCellWidth = val;
    }

    public double getStandardCellLength() {
	   return this.standardCellLength;
    }
   
    public void setStandardCellLength(double val) {
   	    this.standardCellLength = val;
    }	

	@CannotBeMonitored
    @NoExport
    public EpisimCellShape<Shape3D> getPolygonCell() {
		//not yet needed
		return new Episim3DCellShape<Shape3D>(new Shape3D());
	}
   
    @CannotBeMonitored
    @NoExport
	public EpisimCellShape<Shape3D> getPolygonCell(EpisimDrawInfo<TransformGroup> info) {
		//not yet needed
		return new Episim3DCellShape<Shape3D>(new Shape3D());
	}
   
    @CannotBeMonitored
    @NoExport
	public EpisimCellShape<Shape3D> getPolygonNucleus() {
		//not yet needed
		return new Episim3DCellShape<Shape3D>(new Shape3D());
	}
   
    @CannotBeMonitored
    @NoExport
	public EpisimCellShape<Shape3D> getPolygonNucleus(EpisimDrawInfo<TransformGroup> info) {
		//not yet needed
		return new Episim3DCellShape<Shape3D>(new Shape3D());
	}

    public double getMigrationDistPerSimStep() {
        return migrationDistWholeSimStep;
    }
}
