# Supplementary material for: Retinal stem cells modulate proliferative parameters to coordinate post-embryonic morphogenesis in the eye of fish
Source: eLife. 2019 Mar 26;8:e42646. doi: 10.7554/eLife.42646 (PMC6486154; doi:10.7554/eLife.42646)
Supplement: Source code 1. — Excerpt of the relevant parts of EPISIM Simulator source code. The full source code is available at https://gitlab.com/EPISIM/EPISIM-Simulator (Sütterlin, 2019; copy archived at https://github.com/elifesciences-publications/EPISIM-Simulator). [file elife-42646-code1.zip › EPISIM Simulator implementation/FishEyeCenterBased3DModelGP.java]

package sim.app.episim.model.biomechanics.centerbased3d.fisheye;

/*
 Contains all global biomechanical model parameters.
 Implements methods to get and set these parameters.
 */

import javax.vecmath.Point3d;

import episiminterfaces.EpisimBiomechanicalModelGlobalParameters;
import episiminterfaces.NoUserModification;
import episiminterfaces.EpisimBiomechanicalModelGlobalParameters.ModelDimensionality;


public class FishEyeCenterBased3DModelGP implements EpisimBiomechanicalModelGlobalParameters, java.io.Serializable {
	
	private double width = 1100;
	private double height = 2050;
	private double length = 2050;
	
	private double initialInnerEyeRadius = 100;
	private double innerEyeRadius = 100;
	private double randomness = 0;
		
	private double neighborhood_mikron = 20.0;
	private double numberOfPixelsPerMicrometer = 1;
	private int numberOfSecondsPerSimStep = 3600;
	
	private double mechanicalNeighbourhoodOptDistFact = 1.5;
	private double directNeighbourhoodOptDistFact = 1.3;	
	private double optDistanceAdhesionFact = 1.3;
	private double optDistanceScalingFactor = 0.95;
	private double optDistanceToBMScalingFactor = 0.95;
	private double dummyCellOptDistanceScalingFactor = 0.5;
	private double linearToExpMaxOverlap_Perc = 0.85;
	private double repulSpringStiffness_N_per_micro_m = 0.0000000022;
		
	//Pathmanathan et al. 2009: 2.2x10^-3 [N m^-1]; multiply with 1*10^-6 to convert to Newtons per micrometer
	private double adhSpringStiffness_N_per_square_micro_m = 0.000000000022;
	
	private double minAverageMigrationMikron = 0.2;
	private double prolifCompWidthMikron = 25;
	private int neighbourLostThres = 10;
	
	public FishEyeCenterBased3DModelGP() {}	
	
	public double getRandomness() {
		return randomness;
	}

	public void setRandomness(double val) {
		if(val >= 0.0)
			randomness = val;
	}
	
	@NoUserModification
	public double getNeighborhood_mikron() { return neighborhood_mikron; }
	
	@NoUserModification
 	public void setNeighborhood_mikron(double val) { if (val > 0) neighborhood_mikron= val; }	
	
	public void setWidthInMikron(double val) {
		if(val > 0)	width = val;
	}	
	
	public double getWidthInMikron() {
		return width;
	}
	
    public double getHeightInMikron() {   
   	    return height;
    }	
   
    public void setHeightInMikron(double val) {   
   	    if(val > 0) this.height = val;
    }
    
	public double getLengthInMikron() {   	
   	    return this.length;
    }	
   
    public void setLengthInMikron(double val) {   
   	    if(val > 0) this.length = val;
    }

	public void setNumberOfPixelsPerMicrometer(double val) {
		this.numberOfPixelsPerMicrometer = val;
    }
	
	@NoUserModification
	public double getNumberOfPixelsPerMicrometer() {
		return this.numberOfPixelsPerMicrometer;
    }

	@NoUserModification
    public ModelDimensionality getModelDimensionality() {	   
	    return ModelDimensionality.THREE_DIMENSIONAL;
    }

	@NoUserModification
    public double getMechanicalNeighbourhoodOptDistFact() {
        return mechanicalNeighbourhoodOptDistFact;
    }

	@NoUserModification
    public void setMechanicalNeighbourhoodOptDistFact(double neighbourhoodOptDistFact) {
   	    this.mechanicalNeighbourhoodOptDistFact = neighbourhoodOptDistFact;
    }
	
	
    public double getDirectNeighbourhoodOptDistFact() {
   	    return directNeighbourhoodOptDistFact;
    }

	@NoUserModification
    public void setDirectNeighbourhoodOptDistFact(double directNeighbourhoodOptDistFact) {
   	    if(directNeighbourhoodOptDistFact>=1)this.directNeighbourhoodOptDistFact = directNeighbourhoodOptDistFact;
    }
	
    public double getOptDistanceAdhesionFact() {
   	    return optDistanceAdhesionFact;
    }

    public void setOptDistanceAdhesionFact(double optDistanceAdhesionFact) {
   	    this.optDistanceAdhesionFact = optDistanceAdhesionFact>= 1?optDistanceAdhesionFact:1;
    }

    public double getOptDistanceScalingFactor() {
      	return optDistanceScalingFactor;
    }

    public void setOptDistanceScalingFactor(double optDistanceScalingFactor) {
   	    this.optDistanceScalingFactor = optDistanceScalingFactor > 0 ? optDistanceScalingFactor: 0.001;
    }  
	
    public double getLinearToExpMaxOverlap_perc() {
   	    return linearToExpMaxOverlap_Perc;
    }

    public void setLinearToExpMaxOverlap_perc(double linearToExpMaxOverlap_Perc) {
   	    this.linearToExpMaxOverlap_Perc = linearToExpMaxOverlap_Perc;
    }

    public double getRepulSpringStiffness_N_per_micro_m() {
        return repulSpringStiffness_N_per_micro_m;
    }

    public void setRepulSpringStiffness_N_per_micro_m(double repulSpringStiffness_N_per_micro_m) {
        this.repulSpringStiffness_N_per_micro_m = repulSpringStiffness_N_per_micro_m;
    }
	
    public double getAdhSpringStiffness_N_per_square_micro_m() {
   	    return adhSpringStiffness_N_per_square_micro_m;
    }

    public void setAdhSpringStiffness_N_per_square_micro_m(double adhSpringStiffness_N_per_square_micro_m) {
     	this.adhSpringStiffness_N_per_square_micro_m = adhSpringStiffness_N_per_square_micro_m;
    }

    public double getOptDistanceToBMScalingFactor() {
     	return optDistanceToBMScalingFactor;
    }

    public void setOptDistanceToBMScalingFactor(double optDistanceToBMScalingFactor) {
     	this.optDistanceToBMScalingFactor = optDistanceToBMScalingFactor;
    }
	
    public int getNumberOfSecondsPerSimStep() {   
   	    return numberOfSecondsPerSimStep;
    }

    public void setNumberOfSecondsPerSimStep(int numberOfSecondsPerSimStep) {   
     	if(numberOfSecondsPerSimStep>0)this.numberOfSecondsPerSimStep = numberOfSecondsPerSimStep;
    }

    public int getNeighbourLostThres() {
     	return neighbourLostThres;
    }

    public void setNeighbourLostThres(int neighbourLostThres) {
    	this.neighbourLostThres = neighbourLostThres;
    }
	
    public double getInitialInnerEyeRadius(){   
   	    return initialInnerEyeRadius;
    }
	
    public void setInitialInnerEyeRadius(double initialInnerEyeRadius) {   
   	    this.initialInnerEyeRadius = initialInnerEyeRadius;
    }

	@NoUserModification
    public double getInnerEyeRadius() {   
   	    return innerEyeRadius;
    }

	@NoUserModification
    public void setInnerEyeRadius(double innerEyeRadius) {   
   	    this.innerEyeRadius = innerEyeRadius;
    }
	
	@NoUserModification
	public Point3d getInnerEyeCenter(){
		return new Point3d(50d, getHeightInMikron()/2d, getLengthInMikron()/2d );
	}

    public double getMinAverageMigrationMikron() {
    	return minAverageMigrationMikron;
    }

    public void setMinAverageMigrationMikron(double minAverageMigrationMikron) {
     	this.minAverageMigrationMikron = minAverageMigrationMikron;
    }

    public double getProlifCompWidthMikron() {
    	return prolifCompWidthMikron;
    }

    public void setProlifCompWidthMikron(double prolifCompWidthMikron) {
    	this.prolifCompWidthMikron = prolifCompWidthMikron;
    }

	public double getDummyCellOptDistanceScalingFactor() {
   	    return dummyCellOptDistanceScalingFactor;
    }

    public void setDummyCellOptDistanceScalingFactor(double dummyCellOptDistanceScalingFactor) {
    	this.dummyCellOptDistanceScalingFactor = dummyCellOptDistanceScalingFactor;
    }
}
